# Supplementary material for: Comprehensive Analysis of Long Noncoding RNA Modified by m6A Methylation in Oxidative and Glycolytic Skeletal Muscles
Source: Int J Mol Sci. 2022 Apr 21;23(9):4600. doi: 10.3390/ijms23094600 (PMC9105514; doi:10.3390/ijms23094600)
Supplement: Supplementary file 1 [file ijms-23-04600-s001.zip]

Archive with 7 entries (7 files):
- Table S1.xls
- Table S2.xls
- Table S3.xls
- Table S4.xlsx
- Table S5.xls
- Table S6.xls
- Table S7.xls
