# Supplementary material for: Comprehensive Analysis of Long Noncoding RNA Modified by m6A Methylation in Oxidative and Glycolytic Skeletal Muscles
Source: Int J Mol Sci. 2022 Apr 21;23(9):4600. doi: 10.3390/ijms23094600 (PMC9105514; doi:10.3390/ijms23094600)
Supplement: Supplementary file 1 [file ijms-23-04600-s001.zip › Table S1.xls]

## Sheet: all_lncRNA_fpkm
Supplementary Table 1. Summary of identified lncRNAs
transcript_id	EDL_1	EDL_2	EDL_3	SOL_1	SOL_2	SOL_3	EDL	SOL	EDL_1	EDL_2	EDL_3	SOL_1	SOL_2	SOL_3	EDL_specific	SOL_specific	divergence	fpkm	length	Type	baseMean	log2FoldChange	lfcSE	stat	pvalue	padj
ENSSSCT00000014044	0.204287	0.128807	0.420672	0.352859	0.214679	0.642078	0.251255	0.403205	0	0	0	0	0	1	0	1	-0.376855	0.32723	1914	Annotated_lncRNA	15.2114	0.610523	0.741077	0.823831	0.410035	0.829762
ENSSSCT00000040180	0.161389	0	0.0558458	0.645555	0	0.139615	0.0724115	0.261723	0	0	0	1	0	0	0	1	-0.723328	0.167067	1273	Annotated_lncRNA	5.09291	1.72097	1.74525	0.986087	0.324091	0.779157
ENSSSCT00000044552	0.120397	0.0652943	0.310778	0.337112	0.261177	0.528323	0.16549	0.375537	0	0	0	0	0	1	0	1	-0.559325	0.270514	3882	Annotated_lncRNA	25.1076	1.13525	0.696918	1.62896	0.103322	0.493348
ENSSSCT00000046345	0	0	0	0.0151811	0.599885	0	0	0.205022	0	0	0	0	1	0	0	1	-1	0.102511	2649	Annotated_lncRNA	6.59823	6.15087	2.40669	2.55573	0.0105964	0.126213
ENSSSCT00000054603	0	0	0	2.75907	1.86566	1.12437	0	1.91637	0	0	0	1	1	1	0	1	-1	0.958183	5406	Annotated_lncRNA	127.731	10.4302	1.2665	8.23544	1.79e-16	9.77e-14
ENSSSCT00000059713	0.0922071	0.373057	0.219855	1.70583	0.159882	0.384747	0.228373	0.750154	0	0	0	1	0	0	0	1	-0.695565	0.489263	771	Annotated_lncRNA	9.62154	1.78529	1.13466	1.57342	0.115621	0.519266
ENSSSCT00000061435	0.287765	0.452749	0.464286	0.791353	0.572594	0.325	0.4016	0.562982	0	0	0	1	1	0	0	1	-0.286656	0.482291	3020	Annotated_lncRNA	36.4129	0.554912	0.580562	0.95582	0.339163	0.791198
ENSSSCT00000065868	0	0	0.301617	0	0.194968	0.603233	0.100539	0.266067	0	0	0	0	0	1	0	1	-0.62213	0.183303	843	Annotated_lncRNA	3.52237	1.34269	2.18616	0.614179	0.539097	1
ENSSSCT00000066742	0.340019	0.180131	0.294984	0.59056	0.510371	0.659377	0.271711	0.586769	0	0	0	1	1	1	0	1	-0.536936	0.42924	2368	Annotated_lncRNA	25.3334	1.09619	0.522875	2.09647	0.0360406	0.279741
ENSSSCT00000066779	0.10209	0.160925	0.165968	0.10673	0.171654	0.619613	0.142994	0.299332	0	0	0	0	0	1	0	1	-0.522289	0.221163	7660	Annotated_lncRNA	39.9284	0.936594	0.648301	1.44469	0.148545	0.574449
ENSSSCT00000066896	0	0	0	0	0.53215	0.0718699	0	0.20134	0	0	0	0	1	0	0	1	-1	0.10067	6486	Annotated_lncRNA	17.5315	7.56491	3.90927	1.93512	0.0529752	0.351968
ENSSSCT00000067074	0.323176	0.346708	0.395456	0.323176	0.414123	0.56707	0.355113	0.43479	0	0	0	0	0	1	0	1	-0.183252	0.394952	4853	Annotated_lncRNA	46.9704	0.251993	0.45142	0.558223	0.576692	0.909497
ENSSSCT00000067107	0.389027	0.398941	0.137369	0.282235	0.443267	0.631896	0.308445	0.452466	0	0	0	0	0	1	0	1	-0.318302	0.380456	5272	Annotated_lncRNA	48.4068	0.566858	0.554593	1.02211	0.306727	0.766507
ENSSSCT00000067169	0.0730895	0.0563257	0.145227	0.584716	0.225303	0.232363	0.0915472	0.34746	0	0	0	1	0	0	0	1	-0.736525	0.219504	1459	Annotated_lncRNA	8.16902	1.95488	0.992103	1.97044	0.0487876	0.336198
ENSSSCT00000067439	0	0	0	0.54986	0.284003	0	0	0.277954	0	0	0	1	0	0	0	1	-1	0.138977	510	Annotated_lncRNA	1.70727	4.20176	2.86398	1.46711	0.142347	1
ENSSSCT00000067559	0.348061	0.186611	0.464748	0.336059	0.186611	0.929495	0.33314	0.484055	0	0	0	0	0	1	0	1	-0.311773	0.408598	3017	Annotated_lncRNA	28.2026	0.38259	0.654727	0.584351	0.558984	0.902435
ENSSSCT00000067568	0.100663	0	0.453196	0	1.05292	0	0.18462	0.350975	0	0	0	0	1	0	0	1	-0.47398	0.267797	799	Annotated_lncRNA	5.41344	0.757124	2.20368	0.343573	0.731167	0.955883
ENSSSCT00000067791	0.169471	0	0	0.225962	0.188212	0.583315	0.0564905	0.332496	0	0	0	0	0	1	0	1	-0.830102	0.194493	641	Annotated_lncRNA	2.89533	2.22543	1.76749	1.25909	0.207997	1
ENSSSCT00000068179	0	0.161572	0	0.963116	0.484716	0	0.0538574	0.482611	0	0	0	1	0	0	0	1	-0.888404	0.268234	220	Annotated_lncRNA	1.52503	2.91001	2.58972	1.12368	0.261149	1
ENSSSCT00000068203	0.134611	0.481713	0.289579	0.658099	0.0996647	0.463327	0.301968	0.40703	0	0	0	1	0	0	0	1	-0.258119	0.354499	2421	Annotated_lncRNA	20.4711	0.402032	0.814054	0.493864	0.621402	0.924973
ENSSSCT00000068262	0.389084	0.0729592	0.142795	0.601311	0.437755	0.61198	0.201613	0.550349	0	0	0	1	0	1	0	1	-0.633664	0.375981	3485	Annotated_lncRNA	32.7162	1.40516	0.667461	2.10523	0.0352714	0.275489
ENSSSCT00000068349	0	0.128838	0.349388	0.858469	0.197552	0.888443	0.159409	0.648155	0	0	0	1	0	1	0	1	-0.754058	0.403782	4682	Annotated_lncRNA	43.3336	2.07882	1.01704	2.044	0.040954	0.303152
ENSSSCT00000068599	0	0.145267	0.112554	0.359706	0.230006	0.548702	0.0859404	0.379471	0	0	0	0	0	1	0	1	-0.773526	0.232706	3322	Annotated_lncRNA	17.8826	2.1342	0.925434	2.30617	0.0211014	0.198044
ENSSSCT00000068664	0.457689	0.156439	0.266399	1.06345	0.14601	0.567547	0.293509	0.592337	0	0	0	1	0	1	0	1	-0.504489	0.442923	3472	Annotated_lncRNA	34.515	0.887128	0.680432	1.30377	0.192312	0.637568
ENSSSCT00000069008	0	0	0.352408	0	0.265319	0.704816	0.117469	0.323378	0	0	0	0	0	1	0	1	-0.636743	0.220424	1061	Annotated_lncRNA	5.01218	1.47064	2.06414	0.71247	0.476174	0.862832
ENSSSCT00000069029	0.395092	0	0	1.18528	0.407472	0.598127	0.131697	0.730292	0	0	0	1	0	1	0	1	-0.819665	0.430995	416	Annotated_lncRNA	4.37526	2.43952	1.58605	1.53811	0.124022	0.534586
ENSSSCT00000069130	0.383776	0.184707	0.464796	0.243058	0.369414	0.697195	0.344426	0.436556	0	0	0	0	0	1	0	1	-0.211037	0.390491	3212	Annotated_lncRNA	32.0364	0.287604	0.654495	0.439428	0.660351	0.93654
ENSSSCT00000069321	0.100167	0.27811	0	0.18364	0.333732	0.560254	0.126092	0.359209	0	0	0	0	0	1	0	1	-0.648972	0.24265	2169	Annotated_lncRNA	12.4936	1.35394	1.08829	1.2441	0.213464	0.664641
ENSSSCT00000069736	0.333367	0.322846	0.200787	0.500051	0.180794	0.258154	0.285667	0.313	0	0	0	1	0	0	0	1	-0.0873262	0.299333	2804	Annotated_lncRNA	19.9473	0.0249927	0.609066	0.0410346	0.967268	0.996398
ENSSSCT00000069776	0.11082	0	0.178799	0.720329	0.24615	0.214559	0.0965397	0.393679	0	0	0	1	0	0	0	1	-0.754776	0.245109	1307	Annotated_lncRNA	8.03167	2.10513	1.20188	1.75152	0.0798557	0.442584
ENSSSCT00000069827	0.355796	0.287376	0	0.145553	0.233493	0.521864	0.214391	0.300303	0	0	0	0	0	1	0	1	-0.286085	0.257347	2239	Annotated_lncRNA	13.9953	0.23909	1.13034	0.21152	0.832482	0.973102
ENSSSCT00000070544	0.421973	0.326396	0.273781	0.316479	0.244797	0.524746	0.340716	0.362008	0	0	0	0	0	1	0	1	-0.058814	0.351362	1558	Annotated_lncRNA	13.7186	0.0652717	0.686524	0.0950756	0.924255	0.990547
ENSSSCT00000070787	0	0.144697	0.321396	0.233457	0.325568	0.562444	0.155364	0.373823	0	0	0	0	0	1	0	1	-0.58439	0.264594	1001	Annotated_lncRNA	6.54938	1.19231	1.21816	0.978783	0.327687	0.782046
ENSSSCT00000070845	0	0	0.201169	0	0	0.53645	0.0670563	0.178817	0	0	0	0	0	1	0	1	-0.625	0.122936	540	Annotated_lncRNA	1.67709	1.25026	3.11194	0.401763	0.687858	1
ENSSSCT00000070904	0.441176	0	0.39423	0.237556	0.263827	0.657049	0.278469	0.386144	0	0	0	0	0	1	0	1	-0.278848	0.332306	1067	Annotated_lncRNA	8.37096	0.322286	1.18567	0.271817	0.785762	0.964318
ENSSSCT00000071149	0.143653	0.194781	0.0431161	0.327209	0.306084	0.869509	0.127183	0.500934	0	0	0	0	0	1	0	1	-0.746108	0.314059	5039	Annotated_lncRNA	38.1317	2.01902	0.685595	2.94492	0.00323039	0.0565837
ENSSSCT00000071153	0.298472	0.205216	0.0573783	0.431126	0.51304	0	0.187022	0.314722	0	0	0	0	1	0	0	1	-0.405755	0.250872	1239	Annotated_lncRNA	7.76879	0.764609	1.34108	0.570147	0.568578	0.907592
ENSSSCT00000071572	0	0	0	1.87943	0	0.970341	0	0.949924	0	0	0	1	0	1	0	1	-1	0.474962	289	Annotated_lncRNA	3.25825	5.14158	2.42643	2.11899	0.0340913	1
ENSSSCT00000071870	0.0186059	0.0648673	0.184104	0.139545	0.0432449	0.904511	0.0891924	0.362434	0	0	0	0	0	1	0	1	-0.753907	0.225813	5024	Annotated_lncRNA	25.8143	1.83723	1.09185	1.68267	0.0924389	0.479964
ENSSSCT00000071957	0.498629	0.334804	0.300323	0.598354	0.296173	0.185914	0.377919	0.360147	0	0	0	1	0	0	0	1	0.0493451	0.369033	2812	Annotated_lncRNA	24.9098	-0.11584	0.607705	-0.190619	0.848824	0.976237
ENSSSCT00000072019	0.187295	0.346679	0	0.312158	0.762693	0.966995	0.177991	0.680616	0	0	0	0	1	1	0	1	-0.738485	0.429303	580	Annotated_lncRNA	5.98551	1.7877	1.22099	1.46414	0.143157	0.567411
ENSSSCT00000072191	0.173339	0.425644	0.257061	0.264135	0.536311	0.571247	0.285348	0.457231	0	0	0	0	1	1	0	1	-0.375922	0.37129	4978	Annotated_lncRNA	46.6424	0.686925	0.550131	1.24866	0.21179	0.662262
ENSSSCT00000072283	0.436968	0.297916	0.285744	0.716628	0.582291	0.556449	0.34021	0.618456	0	0	0	1	1	1	0	1	-0.449905	0.479333	2674	Annotated_lncRNA	31.1736	0.853952	0.481759	1.77257	0.0762998	0.430155
ENSSSCT00000072653	0.41545	0.179869	0.273355	0.464326	0.236669	0.525683	0.289558	0.408893	0	0	0	0	0	1	0	1	-0.291849	0.349225	3825	Annotated_lncRNA	31.4166	0.451181	0.508221	0.887766	0.374667	0.814888
ENSSSCT00000072909	0.0229602	0.0400269	0	0.172201	0	0.821789	0.0209957	0.33133	0	0	0	0	0	1	0	1	-0.936632	0.176163	7006	Annotated_lncRNA	29.8582	4.06933	2.35582	1.72735	0.0841047	0.453473
ENSSSCT00000072924	0.41195	0.075118	0.243134	1.20003	0.240378	0.243134	0.243401	0.56118	0	0	0	1	0	0	0	1	-0.56627	0.40229	2366	Annotated_lncRNA	22.7992	1.1471	0.857886	1.33712	0.181184	0.621757
ENSSSCT00000072943	0.290812	0.185389	0.383488	0.0930598	0.204903	0.507557	0.286563	0.268507	0	0	0	0	0	1	0	1	0.0672459	0.277535	3643	Annotated_lncRNA	24.9572	-0.137165	0.70638	-0.19418	0.846035	0.975823
ENSSSCT00000073366	0.313239	0.48703	0.363878	0.328901	0.278303	0.687325	0.388049	0.431509	0	0	0	0	0	1	0	1	-0.100718	0.409779	2312	Annotated_lncRNA	22.42	0.0449281	0.559962	0.0802342	0.936051	0.991705
ENSSSCT00000073422	0.258121	0.282847	0.153516	0.677567	1.19794	0.614063	0.231494	0.829856	0	0	0	1	1	1	0	1	-0.721043	0.530675	2547	Annotated_lncRNA	34.1553	1.85291	0.563166	3.29017	0.00100126	0.0240265
ENSSSCT00000073428	0.382175	0	0.432926	0	0	0.732644	0.271701	0.244215	0	0	0	0	0	1	0	1	0.112548	0.257958	3262	Annotated_lncRNA	21.5253	-0.277944	3.69277	-0.0752672	0.940002	0.992418
ENSSSCT00000073472	0.0369617	0.100226	0.286226	0.166328	0.758857	3.11668	0.141138	1.34729	0	0	0	0	1	1	0	1	-0.895243	0.744213	2529	Annotated_lncRNA	44.8368	3.16679	1.00297	3.15743	0.00159169	0.0333135
ENSSSCT00000073489	0.19023	0.0840816	0	0.788094	0.112109	0	0.091437	0.300068	0	0	0	1	0	0	0	1	-0.695278	0.195752	1512	Annotated_lncRNA	7.04578	1.65816	1.7221	0.962871	0.335612	0.78718
ENSSSCT00000073686	0.209488	0.216052	0.207113	0.538683	0.432105	0.595451	0.210885	0.52208	0	0	0	1	0	1	0	1	-0.596068	0.366482	1373	Annotated_lncRNA	12.5785	1.27167	0.685671	1.85463	0.063649	0.392261
ENSSSCT00000073695	0.432641	0.405502	0.0439828	0.0837371	0.145981	0.54036	0.294042	0.256692	0	0	0	0	0	1	0	1	0.145503	0.275367	5763	Annotated_lncRNA	38.0618	-0.15535	0.90247	-0.172138	0.863329	0.978435
ENSSSCT00000073810	0.348561	0.418837	0.464652	0.428559	0.507682	0.590035	0.410684	0.508758	0	0	0	0	1	1	0	1	-0.192773	0.459721	6337	Annotated_lncRNA	70.667	0.282186	0.344702	0.818638	0.412993	0.830876
ENSSSCT00000073825	0.0672084	0.132694	0.269884	0.336042	0.174162	1.20484	0.156596	0.571681	0	0	0	0	0	1	0	1	-0.726079	0.364138	4849	Annotated_lncRNA	38.3622	1.74203	0.718457	2.42468	0.0153221	0.160857
ENSSSCT00000073826	0.365293	0.388892	0.305815	0.506697	0.473963	0.540273	0.353333	0.506977	0	0	0	1	0	1	0	1	-0.303059	0.430155	3487	Annotated_lncRNA	37.6016	0.496625	0.41849	1.18671	0.235343	0.693767
ENSSSCT00000073920	0.320124	0.265732	0.334467	0.640248	0.230301	0.334467	0.306774	0.401672	0	0	0	1	0	0	0	1	-0.236257	0.354223	2044	Annotated_lncRNA	17.1076	0.288278	0.618623	0.465999	0.641216	0.930507
ENSSSCT00000074020	0	0.27548	0.203963	0.895518	0.122436	0.577895	0.159815	0.53195	0	0	0	1	0	1	0	1	-0.699568	0.345882	3549	Annotated_lncRNA	28.0068	1.46326	1.06063	1.37961	0.167708	0.601117
ENSSSCT00000074068	0.194632	0	0.274057	0.168091	0.216155	0.582371	0.15623	0.322206	0	0	0	0	0	1	0	1	-0.515125	0.239218	4093	Annotated_lncRNA	22.4527	0.922173	1.04738	0.88046	0.37861	0.816148
ENSSSCT00000074099	0	0	0	0	10.0426	15.6734	0	8.572	0	0	0	0	1	1	0	1	-1	4.286	3085	Annotated_lncRNA	310.956	11.714	3.9069	2.9983	0.00271494	0.0499596
ENSSSCT00000074162	0.415655	0.268358	0.397379	0.438747	0.214686	0.576199	0.360464	0.409877	0	0	0	0	0	1	0	1	-0.120557	0.385171	2024	Annotated_lncRNA	18.4471	0.110873	0.598273	0.185322	0.852976	0.977455
ENSSSCT00000074190	0.230409	0.108959	0.0749154	0.439872	0.690072	0.749154	0.138094	0.626366	0	0	0	0	1	1	0	1	-0.779531	0.38223	3394	Annotated_lncRNA	32.5484	2.07131	0.629287	3.29152	0.000996459	0.0240265
ENSSSCT00000074345	0.19266	0.378603	0.229686	0.288991	0.645852	0.436404	0.266983	0.457082	0	0	0	0	1	0	0	1	-0.415897	0.362033	1845	Annotated_lncRNA	16.857	0.776117	0.680963	1.13973	0.254397	0.714646
ENSSSCT00000074637	0.3725	0.265965	0.446182	0.515769	0.384172	0.495758	0.361549	0.465233	0	0	0	1	0	0	0	1	-0.222864	0.413391	1434	Annotated_lncRNA	14.9687	0.302024	0.646854	0.466912	0.640563	0.930037
ENSSSCT00000074687	0.221228	0.35422	0.323596	0.339216	0.14283	0.526636	0.299681	0.336228	0	0	0	0	0	1	0	1	-0.108696	0.317954	6338	Annotated_lncRNA	48.1243	0.0268505	0.532904	0.0503853	0.959815	0.995928
ENSSSCT00000074786	0.272814	0	0.447658	0	1.09137	0.345918	0.240157	0.479096	0	0	0	0	1	0	0	1	-0.498729	0.359627	6058	Annotated_lncRNA	60.4026	1.27527	2.71314	0.470033	0.638331	0.930037
ENSSSCT00000074903	0.345762	0.309115	0.35923	0.638329	0.309115	0.574768	0.338035	0.507404	0	0	0	1	0	1	0	1	-0.333794	0.42272	1512	Annotated_lncRNA	15.6068	0.540537	0.655743	0.824312	0.409762	0.829762
ENSSSCT00000074975	0	0	0.291359	0.374222	0.385948	0.744585	0.0971198	0.501585	0	0	0	0	0	1	0	1	-0.806374	0.299353	1098	Annotated_lncRNA	8.36073	2.19842	1.42292	1.545	0.122346	0.532195
ENSSSCT00000074977	0.279802	0.338172	0.202229	0.59318	0.130066	0.279269	0.273401	0.334172	0	0	0	1	0	0	0	1	-0.181855	0.303786	4176	Annotated_lncRNA	29.735	0.127301	0.608211	0.209304	0.834211	0.973102
ENSSSCT00000075076	0.0736982	0	0.285375	0.294793	0.572937	0.317084	0.119691	0.394938	0	0	0	0	1	0	0	1	-0.696937	0.257314	1474	Annotated_lncRNA	9.3602	1.86495	1.14632	1.6269	0.103759	0.494707
ENSSSCT00000075137	0.47548	0.299124	0.115258	0.683502	0.211879	0.705957	0.29662	0.533779	0	0	0	1	0	1	0	1	-0.444301	0.4152	2852	Annotated_lncRNA	28.5148	0.72061	0.677564	1.06353	0.287542	0.748981
ENSSSCT00000075196	0.345498	0.356324	0.341582	1.11053	0.458131	0.469675	0.347801	0.679445	0	0	0	1	0	0	0	1	-0.48811	0.513623	1665	Annotated_lncRNA	21.1506	0.902622	0.615054	1.46755	0.142227	0.565894
ENSSSCT00000075350	0.410534	0.286416	0.271582	0.627875	0.361133	0.584945	0.322844	0.524651	0	0	0	1	0	1	0	1	-0.384651	0.423747	3403	Annotated_lncRNA	35.936	0.659317	0.472688	1.39482	0.163069	0.596185
ENSSSCT00000075388	0.297099	0.224368	0.276103	0.356518	0.369548	0.506189	0.265857	0.410752	0	0	0	0	0	1	0	1	-0.352756	0.338304	3047	Annotated_lncRNA	25.0088	0.563174	0.512826	1.09818	0.272127	0.733555
ENSSSCT00000075396	0.273007	0.346137	0.238373	0.504649	0.259603	0.432051	0.285839	0.398768	0	0	0	1	0	0	0	1	-0.283194	0.342303	4861	Annotated_lncRNA	40.2517	0.466009	0.46031	1.01238	0.311356	0.767669
ENSSSCT00000075672	0.157958	0.169759	0.229738	0.340597	0.153197	0.574345	0.185818	0.356046	0	0	0	0	0	1	0	1	-0.478106	0.270932	8585	Annotated_lncRNA	55.8609	0.818512	0.488674	1.67497	0.0939408	0.481162
ENSSSCT00000076039	0	0	0	1.311	0	0	0	0.437	0	0	0	1	0	0	0	1	-1	0.2185	3784	Annotated_lncRNA	21.6833	21.2044	3.90879	5.42481	1	1
ENSSSCT00000076070	0	0	0	0	0	4.79894	0	1.59965	0	0	0	0	0	1	0	1	-1	0.799824	2084	Annotated_lncRNA	34.7774	21.861	3.90802	5.59387	1	1
ENSSSCT00000076099	0.304623	0.235346	0.461569	0.172178	0.323601	0.529949	0.333846	0.341909	0	0	0	0	0	1	0	1	-0.0235838	0.337878	2734	Annotated_lncRNA	21.8727	-0.0385236	0.603512	-0.0638325	0.949104	0.994645
ENSSSCT00000076135	0.168255	0.082197	0.168536	0.51362	0.200926	0.972915	0.139663	0.562487	0	0	0	1	0	1	0	1	-0.751705	0.351075	4640	Annotated_lncRNA	40.4665	1.93607	0.680581	2.84474	0.0044448	0.0694224
ENSSSCT00000076188	0	0.0719067	0	0.647706	0.0159793	0.101593	0.0239689	0.255093	0	0	0	1	0	0	0	1	-0.906039	0.139531	4449	Annotated_lncRNA	14.2512	3.0976	1.57887	1.96191	0.0497732	0.338863
ENSSSCT00000076193	0.380661	0.34349	0.383854	0.344974	0.264223	0.629521	0.369335	0.412906	0	0	0	0	0	1	0	1	-0.105523	0.391121	3044	Annotated_lncRNA	28.3675	0.0539031	0.498073	0.108223	0.913819	0.988002
ENSSSCT00000076248	0.19605	0	0.441321	0.637162	0.227852	0.132396	0.212457	0.33247	0	0	0	1	0	0	0	1	-0.360974	0.272463	1641	Annotated_lncRNA	11.2095	0.473113	1.23733	0.382366	0.70219	0.945764
ENSSSCT00000076320	0.436623	0.263102	0.192015	1.32928	0.774272	1.70309	0.297247	1.26888	0	0	0	1	1	1	0	1	-0.765741	0.783064	4817	Annotated_lncRNA	88.5909	2.04178	0.419845	4.86319	1.16e-06	8.05e-05
ENSSSCT00000076330	0	0.156706	0	0.370394	0.254648	0.865099	0.0522354	0.496713	0	0	0	0	0	1	0	1	-0.894838	0.274474	2053	Annotated_lncRNA	12.7093	3.1012	1.25585	2.4694	0.013534	0.14901
ENSSSCT00000076366	0.252638	0	0.217377	0.252638	0.782927	0.434754	0.156672	0.490106	0	0	0	0	1	0	0	1	-0.680331	0.323389	370	Annotated_lncRNA	3.09682	1.83325	1.55857	1.17624	0.239498	1
ENSSSCT00000076497	0.263753	0	0	0.669528	0.164171	0.193503	0.0879178	0.342401	0	0	0	1	0	0	0	1	-0.743231	0.215159	1752	Annotated_lncRNA	9.95992	1.79697	1.53701	1.16913	0.242352	0.698797
ENSSSCT00000076541	0	0	0.335281	0.270806	0.236051	1.00584	0.11176	0.504234	0	0	0	0	0	1	0	1	-0.778356	0.307997	1188	Annotated_lncRNA	9.09229	1.99309	1.52148	1.30997	0.190206	0.63606
ENSSSCT00000076633	0	0	0	0	1.56702	0	0	0.522341	0	0	0	0	1	0	0	1	-1	0.26117	2438	Annotated_lncRNA	17.994	20.9445	3.9092	5.35773	1	1
ENSSSCT00000077183	0	0	0	0	0	0.532325	0	0.177442	0	0	0	0	0	1	0	1	-1	0.0887208	439	Annotated_lncRNA	0.73681	3.0026	3.96553	0.757174	0.448946	1
ENSSSCT00000077236	0.491226	0.424168	0.416292	0.443879	0.294181	0.613854	0.443896	0.450638	0	0	0	0	0	1	0	1	-0.0149626	0.447267	6006	Annotated_lncRNA	67.1419	-0.0589248	0.397035	-0.148412	0.882018	0.981869
ENSSSCT00000077345	0.0296321	0.411362	0.172113	0.207424	0.131636	0.554585	0.204369	0.297882	0	0	0	0	0	1	0	1	-0.313926	0.251125	2444	Annotated_lncRNA	13.9785	0.425765	0.956769	0.445003	0.656317	0.93654
ENSSSCT00000077364	0	0	0	0.905426	0.210444	0.763472	0	0.626447	0	0	0	1	0	1	0	1	-1	0.313224	2581	Annotated_lncRNA	17.9755	7.60499	1.40619	5.40822	6.37e-08	6.73e-06
ENSSSCT00000077759	0.118372	0	0	1.18372	0	0.286938	0.0394573	0.490219	0	0	0	1	0	0	0	1	-0.919511	0.264838	1432	Annotated_lncRNA	8.49132	3.5172	1.88034	1.87051	0.0614128	0.384991
ENSSSCT00000077803	0	0.32608	0.16842	0	0.760853	0.842102	0.164833	0.534318	0	0	0	0	1	1	0	1	-0.691507	0.349576	430	Annotated_lncRNA	3.62793	1.75083	1.7835	0.981682	0.326257	1
ENSSSCT00000078086	0.180357	0.251659	0	0.244012	0.361075	0.532316	0.144005	0.379135	0	0	0	0	0	1	0	1	-0.620174	0.26157	3873	Annotated_lncRNA	25.1618	1.45606	0.996399	1.46133	0.143926	0.567987
ENSSSCT00000078168	0.445408	0.143783	0.242719	0.586453	0.270313	0.344917	0.277303	0.400561	0	0	0	1	0	0	0	1	-0.307712	0.338932	6296	Annotated_lncRNA	50.112	0.502342	0.498958	1.00678	0.31404	0.769362
ENSSSCT00000078318	0.127006	0.393591	0.349693	0.685831	0.373912	0.131135	0.290097	0.396959	0	0	0	1	0	0	0	1	-0.269203	0.343528	1840	Annotated_lncRNA	15.5806	0.353405	0.855377	0.413157	0.679492	0.940631
ENSSSCT00000078474	0.171221	0.161572	0.166018	0.299636	0.107715	0.518808	0.16627	0.30872	0	0	0	0	0	1	0	1	-0.461419	0.237495	1980	Annotated_lncRNA	11.2274	0.758018	0.788535	0.961299	0.336402	0.78726
ENSSSCT00000078681	0.201157	0.189822	0.113777	0.628616	0.189822	0.446979	0.168252	0.421806	0	0	0	1	0	0	0	1	-0.601115	0.295029	5056	Annotated_lncRNA	36.002	1.20465	0.552286	2.18121	0.0291677	0.242177
ENSSSCT00000078853	0	0	0	0.850979	0	0	0	0.28366	0	0	0	1	0	0	0	1	-1	0.14183	5179	Annotated_lncRNA	16.4603	20.8222	3.90943	5.32616	1	1
ENSSSCT00000078858	0.338846	0.425867	0.0259157	0.534623	0.373363	0.401694	0.263543	0.43656	0	0	0	1	0	0	0	1	-0.396319	0.350051	6207	Annotated_lncRNA	52.9638	0.666407	0.788134	0.845551	0.397803	0.824813
ENSSSCT00000078863	0.21837	0.476807	0.2748	0.436741	0.67314	0.607454	0.323326	0.572445	0	0	0	0	1	1	0	1	-0.435184	0.447885	2930	Annotated_lncRNA	32.8494	0.816748	0.521433	1.56635	0.117266	0.523305
ENSSSCT00000079023	0	0	0	0	1.34821	0	0	0.449405	0	0	0	0	1	0	0	1	-1	0.224702	416	Annotated_lncRNA	2.27293	4.6119	3.40155	1.35582	0.175156	1
ENSSSCT00000079043	0.396048	0.261018	0.164578	0.226313	0.308475	0.658311	0.273881	0.3977	0	0	0	0	0	1	0	1	-0.311337	0.33579	1498	Annotated_lncRNA	12.4853	0.4804	0.779363	0.6164	0.53763	0.893034
ENSSSCT00000079230	0	0.0914404	0	0.944204	0	0	0.0304801	0.314735	0	0	0	1	0	0	0	1	-0.903156	0.172607	396	Annotated_lncRNA	1.43161	2.81566	3.24421	0.867904	0.385447	1
ENSSSCT00000079328	0.300508	0.1985	0.10236	0.257579	0	0.716521	0.200456	0.3247	0	0	0	0	0	1	0	1	-0.382641	0.262578	828	Annotated_lncRNA	5.20851	0.472816	1.38637	0.341046	0.733069	0.956222
ENSSSCT00000079397	0.46199	0.387517	0.162892	0.657986	0.293573	0.434379	0.337466	0.46198	0	0	0	1	0	0	0	1	-0.269521	0.399723	3027	Annotated_lncRNA	30.0081	0.366249	0.592019	0.618645	0.53615	0.892131
ENSSSCT00000079460	0	0.23775	0.269782	0.760512	0.656397	1.00451	0.169177	0.807139	0	0	0	1	1	1	0	1	-0.790399	0.488158	7006	Annotated_lncRNA	83.3015	2.1379	0.931002	2.29634	0.0216563	0.201042
ENSSSCT00000079555	0.250292	0.408713	0.288697	0.438011	0.516269	0.721743	0.315901	0.558674	0	0	0	0	1	1	0	1	-0.434553	0.437288	3940	Annotated_lncRNA	43.2496	0.808633	0.462285	1.74921	0.080255	0.443808
ENSSSCT00000079732	0	0	0.0982344	0.0856271	0	0.896389	0.0327448	0.327339	0	0	0	0	0	1	0	1	-0.899967	0.180042	3275	Annotated_lncRNA	13.0356	3.13959	3.31919	0.945892	0.344204	0.793972
ENSSSCT00000079784	0.0880792	0.369404	0.149455	0.385347	0	0.53377	0.202313	0.306372	0	0	0	0	0	1	0	1	-0.33965	0.254342	3849	Annotated_lncRNA	23.2236	0.32721	1.16725	0.280325	0.779228	0.964003
ENSSSCT00000079963	0.320345	0.422251	0.251448	0.472891	0.665365	0.665598	0.331348	0.601285	0	0	0	0	1	1	0	1	-0.448933	0.466316	2778	Annotated_lncRNA	33.2753	0.842565	0.540103	1.56001	0.118758	0.527806
ENSSSCT00000080135	0	0.376106	0.484864	0.162681	0	1.16367	0.28699	0.442118	0	0	0	0	0	1	0	1	-0.350875	0.364554	437	Annotated_lncRNA	3.57695	0.494144	1.83507	0.269278	0.787716	1
ENSSSCT00000080345	0.094958	0.275904	0.064127	0.878362	0.496627	0.684021	0.144996	0.686337	0	0	0	1	0	1	0	1	-0.788739	0.415666	1694	Annotated_lncRNA	16.8204	2.30029	0.742362	3.09861	0.00194428	0.0391908
ENSSSCT00000080629	0.349513	0.495639	0.264562	0.327668	0.112645	0.548022	0.369905	0.329445	0	0	0	0	0	1	0	1	0.122811	0.349675	1881	Annotated_lncRNA	16.3064	-0.18561	0.742127	-0.250106	0.802505	0.968907
ENSSSCT00000080668	0	0.115228	0.0639852	0.223094	0.28807	0.895793	0.0597377	0.468986	0	0	0	0	0	1	0	1	-0.872624	0.264362	1257	Annotated_lncRNA	7.96374	2.80642	1.20339	2.33209	0.0196959	0.190026
ENSSSCT00000080830	0.496369	0.399945	0.461256	0.41695	0.276885	0.512507	0.452523	0.402114	0	0	0	0	0	1	0	1	0.125361	0.427319	2354	Annotated_lncRNA	24.2317	-0.226386	0.505039	-0.448255	0.653969	0.936087
ENSSSCT00000081079	0.231953	0.350627	0.282757	0.914924	0.150269	0.823323	0.288445	0.629505	0	0	0	1	0	1	0	1	-0.54179	0.458975	5620	Annotated_lncRNA	60.975	1.04461	0.624242	1.67341	0.0942466	0.481974
ENSSSCT00000081246	0.103674	0.213846	0.291482	0.535651	0.142564	0.112108	0.203001	0.263441	0	0	0	1	0	0	0	1	-0.229426	0.233221	4756	Annotated_lncRNA	27.5613	0.267979	0.761142	0.352075	0.724782	0.95513
ENSSSCT00000081277	0.433951	0.361108	0.27658	0.78754	0.261492	0.981859	0.357213	0.676964	0	0	0	1	0	1	0	1	-0.472331	0.517088	2908	Annotated_lncRNA	34.9506	0.805332	0.54598	1.47502	0.140207	0.563618
ENSSSCT00000081450	0	0.181769	0.303503	0.770493	0.424127	0.653698	0.161757	0.616106	0	0	0	1	0	1	0	1	-0.737453	0.388931	1760	Annotated_lncRNA	16.8162	1.84913	0.942157	1.96265	0.0496864	0.338863
ENSSSCT00000081564	0.0990214	0.328787	0.170401	0.212189	0.219191	0.55989	0.199403	0.330423	0	0	0	0	0	1	0	1	-0.396522	0.264913	3304	Annotated_lncRNA	21.4308	0.609453	0.748403	0.814338	0.415452	0.832555
ENSSSCT00000081672	0	0.241403	0.268098	0.41545	0.160935	0.536196	0.169834	0.37086	0	0	0	0	0	1	0	1	-0.542055	0.270347	450	Annotated_lncRNA	2.89058	0.934462	1.50207	0.622117	0.533865	1
ENSSSCT00000081864	0.364422	0.276565	0	0.242948	0.232897	0.572091	0.213662	0.349312	0	0	0	0	0	1	0	1	-0.388333	0.281487	2442	Annotated_lncRNA	17.0058	0.606069	1.07634	0.563082	0.573379	0.908887
ENSSSCT00000081915	0.074739	0.233267	0.329679	0.127056	0.129593	1.40782	0.212562	0.554823	0	0	0	0	0	1	0	1	-0.616883	0.383692	4756	Annotated_lncRNA	41.1432	1.22747	0.899701	1.36431	0.172469	0.607952
ENSSSCT00000082137	0.158687	0.0833798	0.412764	0.288522	0.266815	0.722337	0.218277	0.425891	0	0	0	0	0	1	0	1	-0.487482	0.322084	2464	Annotated_lncRNA	19.0867	0.889834	0.759097	1.17223	0.241106	0.697652
ENSSSCT00000082208	0.298412	0.341768	0.252769	0.568847	0.393551	0.300915	0.297649	0.421104	0	0	0	1	0	0	0	1	-0.29317	0.359377	3883	Annotated_lncRNA	34.9775	0.50609	0.552805	0.915496	0.359932	0.808889
ENSSSCT00000082662	0.228784	0.122121	0.383167	0.655155	0.252964	0.746167	0.244691	0.551429	0	0	0	1	0	1	0	1	-0.556261	0.39806	4075	Annotated_lncRNA	38.7729	1.09145	0.5657	1.92938	0.0536836	0.354875
ENSSSCT00000083321	0.150598	0	0	0	0	0.550749	0.0501992	0.183583	0	0	0	0	0	1	0	1	-0.726559	0.116891	4328	Annotated_lncRNA	10.6062	1.28348	3.74619	0.342609	0.731893	0.955883
ENSSSCT00000083362	0.470397	0.224271	0.373608	1.58005	0.308372	0.550034	0.356092	0.812819	0	0	0	1	0	1	0	1	-0.561905	0.584455	3875	Annotated_lncRNA	51.4397	1.06602	0.58811	1.81263	0.0698894	0.413563
ENSSSCT00000083435	0	0.12528	0	0.507622	0	0	0.0417598	0.169207	0	0	0	1	0	0	0	1	-0.753203	0.105484	642	Annotated_lncRNA	1.75532	2.10523	3.09163	0.680947	0.495905	1
ENSSSCT00000083556	0.397146	0.458361	0.301536	1.19923	1.47886	0.904609	0.385681	1.19423	0	0	0	1	1	1	0	1	-0.677047	0.789957	4650	Annotated_lncRNA	92.5327	1.63557	0.472519	3.46139	0.000537401	0.0140821
ENSSSCT00000083842	0.355683	0	0.147804	0.660555	0.681935	1.0839	0.167829	0.808796	0	0	0	1	1	1	0	1	-0.792495	0.488312	834	Annotated_lncRNA	10.0302	2.29896	1.04533	2.19926	0.0278595	0.23484
ENSSSCT00000083861	0.378055	0.352346	0.366568	0.378055	0.598988	0.705983	0.365656	0.561009	0	0	0	0	1	1	0	1	-0.348216	0.463333	6053	Annotated_lncRNA	71.3579	0.614277	0.431396	1.42393	0.154467	0.584222
ENSSSCT00000084003	0.0738999	0.427127	0.0881021	0.1478	0.768828	0.528613	0.196376	0.481747	0	0	0	0	1	1	0	1	-0.592366	0.339061	481	Annotated_lncRNA	4.07036	1.30481	1.34616	0.969286	0.332402	1
ENSSSCT00000084169	0.163741	0.266422	0.176924	1.08069	1.33211	0.869875	0.202362	1.09423	0	0	0	1	1	1	0	1	-0.815063	0.648294	2456	Annotated_lncRNA	38.425	2.42273	0.491634	4.92791	8.31e-07	6.05e-05
ENSSSCT00000084314	0	0	0	0	1.69437	0.830763	0	0.84171	0	0	0	0	1	1	0	1	-1	0.420855	1519	Annotated_lncRNA	16.101	7.44225	3.90949	1.90364	0.0569574	0.368339
ENSSSCT00000084619	0.0998973	0.079246	0.141221	0.199795	0.0633968	0.927149	0.106788	0.39678	0	0	0	0	0	1	0	1	-0.730863	0.251784	7612	Annotated_lncRNA	41.0788	1.65793	0.786095	2.10907	0.0349388	0.273785
ENSSSCT00000084680	0.359408	0	0.115975	0.314482	0	0.869816	0.158461	0.394766	0	0	0	0	0	1	0	1	-0.598595	0.276614	806	Annotated_lncRNA	5.02411	0.972009	1.7273	0.562733	0.573616	0.908887
ENSSSCT00000085399	0	0	0	0	0.934903	0.481159	0	0.47202	0	0	0	0	1	0	0	1	-1	0.23601	1588	Annotated_lncRNA	10.5657	6.83433	3.91092	1.7475	0.0805506	0.443808
ENSSSCT00000085562	0	0.116595	0	0.668088	0.211991	0.850008	0.038865	0.576696	0	0	0	1	0	1	0	1	-0.932607	0.30778	3794	Annotated_lncRNA	26.855	3.77847	1.15561	3.26967	0.00107672	0.0252817
ENSSSCT00000085634	0.412126	0.484855	0.216702	0.442654	0.532158	0.308637	0.371228	0.427816	0	0	0	0	1	0	0	1	-0.132273	0.399522	6124	Annotated_lncRNA	61.4707	0.222918	0.538099	0.41427	0.678676	0.940631
ENSSSCT00000085985	0.472747	0	0.374884	0.551538	0.48756	0.613447	0.282544	0.550848	0	0	0	1	0	1	0	1	-0.487075	0.416696	1043	Annotated_lncRNA	11.0284	0.879855	1.06822	0.823663	0.410131	0.829762
ENSSSCT00000086257	0.293737	0.366997	0.30331	0.528726	0.676906	0.66349	0.321348	0.62304	0	0	0	1	1	1	0	1	-0.484226	0.472194	4931	Annotated_lncRNA	57.0589	0.928175	0.407514	2.27765	0.0227473	0.207546
ENSSSCT00000086286	0.0669323	0.198224	0.143987	0.587517	0.462523	0.239978	0.136381	0.430006	0	0	0	1	0	0	0	1	-0.682839	0.283194	4869	Annotated_lncRNA	34.8013	1.7389	0.656423	2.64906	0.00807156	0.1045
ENSSSCT00000086386	0	0.394206	0	0	0.374495	0.743983	0.131402	0.372826	0	0	0	0	0	1	0	1	-0.647552	0.252114	2150	Annotated_lncRNA	13.5388	1.62827	3.40479	0.478228	0.632488	0.929026
ENSSSCT00000086722	0	0	0.0672653	0	0.130443	1.71526	0.0224218	0.615236	0	0	0	0	0	1	0	1	-0.963556	0.318829	1260	Annotated_lncRNA	8.60523	4.63598	2.00586	2.31122	0.0208209	0.196822
ENSSSCT00000086742	0.233322	0.146783	0.424187	0.466644	0.220174	0.848374	0.268097	0.511731	0	0	0	0	0	1	0	1	-0.476097	0.389914	1453	Annotated_lncRNA	13.5151	0.841072	0.768821	1.09398	0.273965	0.734348
ENSSSCT00000086747	0.135604	0.39689	0.168534	0.286275	0.408563	0.622278	0.233676	0.439039	0	0	0	0	0	1	0	1	-0.467756	0.336357	3102	Annotated_lncRNA	26.0389	0.838759	0.698303	1.20114	0.229698	0.686473
ENSSSCT00000086796	0.430024	0.275275	0.384834	0.682108	0.458792	0.744013	0.363378	0.628304	0	0	0	1	0	1	0	1	-0.421653	0.495841	2771	Annotated_lncRNA	34.4491	0.737387	0.487424	1.51282	0.130324	0.547291
ENSSSCT00000086857	0.291729	0.2736	0.211378	0.506688	0.249809	0.198167	0.258903	0.318221	0	0	0	1	0	0	0	1	-0.186407	0.288562	3044	Annotated_lncRNA	21.1355	0.227707	0.602812	0.377741	0.705623	0.946551
ENSSSCT00000087018	0.456294	0.415411	0.123258	0.425875	0.60102	0.225972	0.331654	0.417622	0	0	0	0	1	0	0	1	-0.205851	0.374638	5288	Annotated_lncRNA	47.6731	0.333527	0.609056	0.547612	0.583958	0.912295
ENSSSCT00000087314	0.107385	0.214669	0.443541	0.451019	0.143113	0.665311	0.255199	0.419814	0	0	0	0	0	1	0	1	-0.392116	0.337506	1686	Annotated_lncRNA	13.0013	0.682918	0.816966	0.835919	0.4032	0.827496
ENSSSCT00000087337	0	0	0	0.769503	0	0	0	0.256501	0	0	0	1	0	0	0	1	-1	0.12825	5497	Annotated_lncRNA	18.8344	20.0253	3.90909	5.12274	1	1
ENSSSCT00000087383	0.295959	0.434773	0.367538	0.672073	0.869545	0.77918	0.36609	0.773599	0	0	0	1	1	1	0	1	-0.526771	0.569845	5765	Annotated_lncRNA	82.6167	1.06855	0.359718	2.97053	0.00297283	0.0533561
ENSSSCT00000087390	0.12862	0.218467	0.263671	0.310202	0.117636	0.791013	0.203586	0.406284	0	0	0	0	0	1	0	1	-0.498906	0.304935	4786	Annotated_lncRNA	32.7813	0.854312	0.650027	1.31427	0.188755	0.633471
ENSSSCT00000087430	0.0716435	0	0.347334	0.60897	0	0.243134	0.139659	0.284034	0	0	0	1	0	0	0	1	-0.508302	0.211847	1183	Annotated_lncRNA	5.72621	0.897917	1.72265	0.521241	0.602199	0.917513
ENSSSCT00000087444	0.325697	0	0	0.572777	0.324562	0	0.108566	0.299113	0	0	0	1	0	0	0	1	-0.637042	0.203839	3165	Annotated_lncRNA	17.7866	1.36308	3.56242	0.382629	0.701995	0.945764
ENSSSCT00000087883	0.131199	0.165074	0.228982	0.209918	0.132059	0.534292	0.175085	0.292089	0	0	0	0	0	1	0	1	-0.400578	0.233587	3230	Annotated_lncRNA	18.1822	0.619781	0.694348	0.892609	0.372066	0.813297
ENSSSCT00000088026	0.232365	0.413237	0.362258	0.214491	0.247942	0.816857	0.335954	0.42643	0	0	0	0	0	1	0	1	-0.212172	0.381192	5966	Annotated_lncRNA	54.5551	0.235357	0.545706	0.431289	0.666258	0.937685
ENSSSCT00000088180	0	0.0778038	0	0	1.03738	0	0.0259346	0.345795	0	0	0	0	1	0	0	1	-0.925	0.185865	1634	Annotated_lncRNA	8.07273	3.92896	3.82402	1.02744	0.304213	0.766178
ENSSSCT00000088454	0.155898	0.144938	0.395709	0.272821	0.144938	0.52314	0.232181	0.313633	0	0	0	0	0	1	0	1	-0.259703	0.272907	5996	Annotated_lncRNA	38.782	0.33065	0.633649	0.521819	0.601797	0.917513
ENSSSCT00000088608	0.385081	0.426566	0	0.470655	0.603076	0	0.270549	0.35791	0	0	0	0	1	0	0	1	-0.244087	0.31423	2881	Annotated_lncRNA	22.4225	0.460517	2.40093	0.191808	0.847893	0.976
ENSSSCT00000088858	0.393011	0	0	0.632235	0	0.0739101	0.131004	0.235382	0	0	0	1	0	0	0	1	-0.443442	0.183193	7214	Annotated_lncRNA	31.6263	0.739672	3.73124	0.198238	0.842859	0.975701
ENSSSCT00000089177	0.133568	0.326346	0.172402	0.587701	0.281844	0.344803	0.210772	0.404783	0	0	0	1	0	0	0	1	-0.479296	0.307777	2711	Annotated_lncRNA	20.5273	0.944755	0.678141	1.39315	0.163573	0.596185
ENSSSCT00000089239	0	0	0	0.280643	0.353105	0.816349	0	0.483366	0	0	0	0	0	1	0	1	-1	0.241683	302	Annotated_lncRNA	1.76895	4.25842	2.27777	1.86955	0.0615457	1
ENSSSCT00000089266	0.267828	0.376765	0.32265	0.37496	0.555233	0.414835	0.322414	0.448343	0	0	0	0	1	0	0	1	-0.280875	0.385378	2028	Annotated_lncRNA	19.3235	0.47947	0.60224	0.796143	0.425949	0.839212
ENSSSCT00000089328	0	0.444692	0.366901	0.384695	0.266815	0.550352	0.270531	0.400621	0	0	0	0	0	1	0	1	-0.32472	0.335576	462	Annotated_lncRNA	3.7352	0.589728	1.37677	0.428341	0.668403	1
ENSSSCT00000089333	0.464966	0.410539	0.379653	0.252876	0.301062	0.672303	0.418386	0.408747	0	0	0	0	0	1	0	1	0.0235819	0.413567	5195	Annotated_lncRNA	53.4507	-0.101481	0.479384	-0.21169	0.832349	0.973102
ENSSSCT00000089473	0	0	0	0	0	0.607942	0	0.202647	0	0	0	0	0	1	0	1	-1	0.101324	2370	Annotated_lncRNA	5.01031	5.76159	2.85986	2.01464	0.0439423	0.314864
ENSSSCT00000089485	0.140477	0	0.151905	1.12382	0.108659	0.212668	0.0974608	0.481715	0	0	0	1	0	0	0	1	-0.797679	0.289588	1170	Annotated_lncRNA	8.18161	2.14029	1.3119	1.63144	0.102798	0.493348
ENSSSCT00000089693	0.354825	0.33692	0.151077	0.456203	0.395515	0.543877	0.280941	0.465199	0	0	0	0	0	1	0	1	-0.396084	0.37307	2805	Annotated_lncRNA	26.3903	0.65142	0.577087	1.12881	0.258979	0.719957
ENSSSCT00000089845	0.106188	0	0.232205	1.12255	0.0705215	2.37669	0.112798	1.18992	0	0	0	1	0	1	0	1	-0.905206	0.65136	2651	Annotated_lncRNA	42.1358	3.24472	1.19057	2.72534	0.00642355	0.0903019
ENSSSCT00000090024	0.253219	0.246069	0.49026	0.348177	0.281222	0.73539	0.329849	0.454929	0	0	0	0	0	1	0	1	-0.274944	0.392389	1144	Annotated_lncRNA	10.4333	0.391446	0.759436	0.515444	0.606243	0.91972
ENSSSCT00000090030	0.370547	0.254772	0.427405	0.535235	0.976627	1.06851	0.350908	0.860125	0	0	0	1	1	1	0	1	-0.592026	0.605517	998	Annotated_lncRNA	15.3656	1.25658	0.706334	1.77902	0.075237	0.427474
ENSSSCT00000090235	0.373367	0.379691	0.252142	0.497823	0.36161	0.840473	0.335066	0.566635	0	0	0	0	0	1	0	1	-0.408673	0.450851	2585	Annotated_lncRNA	28.2789	0.748127	0.560665	1.33436	0.182087	0.622242
ENSSSCT00000090352	0	0	0	0.652762	0	0	0	0.217587	0	0	0	1	0	0	0	1	-1	0.108794	1198	Annotated_lncRNA	3.48198	5.23494	3.07178	1.70421	0.0883425	1
ENSSSCT00000090389	0.244905	0.449029	0.400185	0.32654	0.3929	0.988693	0.364706	0.569378	0	0	0	0	0	1	0	1	-0.359465	0.467042	1510	Annotated_lncRNA	17.7556	0.619277	0.722456	0.857183	0.391344	0.820644
ENSSSCT00000090551	0.191257	0.0946798	0.238252	0.183606	0.370829	0.549303	0.174729	0.367913	0	0	0	0	0	1	0	1	-0.525079	0.271321	5371	Annotated_lncRNA	37.1881	1.02532	0.643491	1.59337	0.111078	0.511006
ENSSSCT00000090799	0.33489	0.454083	0.201029	0	0.454083	0.577959	0.330001	0.344014	0	0	0	0	0	1	0	1	-0.0407344	0.337007	1441	Annotated_lncRNA	11.7462	0.0820896	1.15163	0.071281	0.943174	0.993366
ENSSSCT00000090802	0	0.237447	0.219584	0.396312	0.142468	0.548959	0.152344	0.36258	0	0	0	0	0	1	0	1	-0.579834	0.257462	1497	Annotated_lncRNA	9.28238	1.08039	1.12337	0.961741	0.33618	0.78726
ENSSSCT00000090820	0.315133	0.3965	0.16082	0.588801	0.222596	0.538748	0.290818	0.450049	0	0	0	1	0	1	0	1	-0.353808	0.370433	5110	Annotated_lncRNA	46.4476	0.498116	0.539302	0.92363	0.355679	0.804117
ENSSSCT00000090939	0.215568	0.0593374	0	0.60132	0.613153	0.505689	0.091635	0.573388	0	0	0	1	1	1	0	1	-0.840187	0.332511	7089	Annotated_lncRNA	56.9946	2.61371	0.956491	2.73261	0.00628354	0.0894869
ENSSSCT00000091187	0.121326	0.0489975	0.270492	0.154415	0.244988	0.512511	0.146938	0.303971	0	0	0	0	0	1	0	1	-0.516604	0.225455	3283	Annotated_lncRNA	17.0148	0.988561	0.774002	1.27721	0.201529	0.651104
ENSSSCT00000091258	0.332048	0.385911	0	1.51266	1.15773	0.63119	0.23932	1.10053	0	0	0	1	1	1	0	1	-0.782541	0.669924	1090	Annotated_lncRNA	17.4374	2.2476	0.949031	2.36831	0.0178695	0.1771
ENSSSCT00000091545	0	0	0	0.965367	0.519069	0.120005	0	0.534813	0	0	0	1	1	0	0	1	-1	0.267407	1712	Annotated_lncRNA	11.6447	6.97302	1.60348	4.34869	1.37e-05	0.000701035
ENSSSCT00000091642	0.129887	0	0.103233	0	0	0.722631	0.0777068	0.240877	0	0	0	0	0	1	0	1	-0.6774	0.159292	821	Annotated_lncRNA	2.91031	1.29583	2.34142	0.553435	0.579965	1
MSTRG.10082.1	0	0.332353	0.386265	2.5437	0.49853	0.193133	0.239539	1.07846	0	0	0	1	0	0	0	1	-0.777887	0.658998	242	novel_lncRNA	4.06922	2.35682	1.62654	1.44898	0.147344	1
MSTRG.1011.1	0.254935	0.0329185	0.365588	1.61459	2.20554	1.20644	0.217814	1.67552	0	0	0	1	1	1	0	1	-0.870002	0.946669	1100	novel_lncRNA	26.4241	3.04176	0.796989	3.81657	0.000135322	0.00464135
MSTRG.10241.1	0	0	0	2.00693	0.0647465	0	0	0.690559	0	0	0	1	0	0	0	1	-1	0.34528	549	novel_lncRNA	4.30448	5.54094	2.51972	2.19903	0.0278755	1
MSTRG.10500.1	0.262654	0	0	2.36389	1.41688	3.6532	0.0875514	2.47799	0	0	0	1	1	1	0	1	-0.964668	1.28277	406	novel_lncRNA	12.5979	4.57763	1.18725	3.85566	0.000115418	0.00417822
MSTRG.10597.1	0	0	0	6.2485	7.63451	0	0	4.62767	0	0	0	1	1	0	0	1	-1	2.31384	251	novel_lncRNA	13.9384	7.23422	3.90991	1.85022	0.0642812	0.393812
MSTRG.10728.1	0.343598	0.19214	0.388685	0.171799	0.672489	0.666317	0.308141	0.503535	0	0	0	0	1	1	0	1	-0.388045	0.405838	740	novel_lncRNA	7.74933	0.770243	0.978329	0.787304	0.431104	0.842784
MSTRG.10759.1	0	0	0	1.25074	0	0	0	0.416913	0	0	0	1	0	0	0	1	-1	0.208456	710	novel_lncRNA	3.00717	5.02354	3.17003	1.5847	0.113035	1
MSTRG.10908.1	0	0	0	0	0	2.74183	0	0.913943	0	0	0	0	0	1	0	1	-1	0.456971	363	novel_lncRNA	4.12614	5.48183	2.963	1.85009	0.0642999	1
MSTRG.1108.1	0	0.294393	0	2.08992	0.44159	3.10602	0.0981311	1.87917	0	0	0	1	0	1	0	1	-0.94778	0.988652	246	novel_lncRNA	5.43997	3.94393	1.59935	2.46596	0.0136645	0.149692
MSTRG.1110.1	0.402147	0.311587	0.241403	5.76411	1.24635	3.13823	0.318379	3.3829	0	0	0	1	1	1	0	1	-0.905886	1.85064	300	novel_lncRNA	13.3305	3.37402	0.960017	3.51455	0.000440507	0.0118075
MSTRG.1111.1	0	0	0	3.73132	1.45313	2.19661	0	2.46035	0	0	0	1	1	1	0	1	-1	1.23018	318	novel_lncRNA	9.39911	6.66727	1.48583	4.48723	7.22e-06	0.000397216
MSTRG.1112.1	0.0720028	0.099012	0.186865	2.97611	1.08913	2.51229	0.119293	2.19251	0	0	0	1	1	1	0	1	-0.945591	1.1559	1712	novel_lncRNA	48.462	4.09867	0.647892	6.32617	2.51e-10	4.33e-08
MSTRG.1113.1	0.359646	0.185458	0.155562	2.96708	1.66912	3.73348	0.233555	2.78989	0	0	0	1	1	1	0	1	-0.916285	1.51172	457	novel_lncRNA	17.0556	3.54991	0.816468	4.34789	1.37e-05	0.000701035
MSTRG.11463.2	0.0181079	0.020932	0.0215879	1.86512	1.25592	0.0215879	0.0202093	1.04754	0	0	0	1	1	0	0	1	-0.980708	0.533876	1963	novel_lncRNA	28.3172	5.7877	1.38785	4.17026	3.04e-05	0.00135586
MSTRG.11464.1	0	0	0	3.20924	0	0.774554	0	1.32793	0	0	0	1	0	1	0	1	-1	0.663965	2431	novel_lncRNA	38.3676	8.69544	3.9079	2.22509	0.0260752	0.227353
MSTRG.11467.1	0	0	0	0	0.362295	1.40355	0	0.588614	0	0	0	0	0	1	0	1	-1	0.294307	333	novel_lncRNA	2.04185	4.46628	2.74633	1.62627	0.103892	1
MSTRG.12108.3	0	0	0	0.714656	0	0	0	0.238219	0	0	0	1	0	0	0	1	-1	0.119109	7878	novel_lncRNA	22.1581	21.2383	3.90874	5.43354	1	1
MSTRG.12153.1	0.325625	0.189223	0.293201	0	0	2.19901	0.26935	0.733004	0	0	0	0	0	1	0	1	-0.632539	0.501177	247	novel_lncRNA	3.05141	1.40714	2.04048	0.689614	0.490437	1
MSTRG.12267.1	0.293538	0.227436	0.0881031	0.782768	2.04692	0.0881031	0.203026	0.972599	0	0	0	1	1	0	0	1	-0.791254	0.587812	411	novel_lncRNA	5.83498	2.24338	1.35279	1.65834	0.0972487	0.486883
MSTRG.12341.1	0.32187	0	0.41545	0.32187	0.357464	3.73905	0.245773	1.47279	0	0	0	0	0	1	0	1	-0.833124	0.859284	225	novel_lncRNA	4.02342	2.32278	1.58699	1.46363	0.143294	1
MSTRG.12428.2	0.292929	0	0.378706	3.80808	3.60373	0	0.223878	2.4706	0	0	0	1	1	0	0	1	-0.909383	1.34724	434	novel_lncRNA	15.686	3.61988	1.49796	2.41654	0.0156686	0.163342
MSTRG.12513.2	0.0541621	0	0	0	0.862174	0	0.018054	0.287391	0	0	0	0	1	0	0	1	-0.93718	0.152723	6017	novel_lncRNA	25.9793	3.98348	3.75705	1.06027	1	1
MSTRG.12795.1	0	0	0.342253	0	0	3.08028	0.114084	1.02676	0	0	0	0	0	1	0	1	-0.888889	0.570422	235	novel_lncRNA	2.98464	2.9999	2.7754	1.08089	0.279746	1
MSTRG.12804.2	0	0	0	0	0	1.19465	0	0.398217	0	0	0	0	0	1	0	1	-1	0.199109	2230	novel_lncRNA	8.39963	6.50479	3.91199	1.66278	0.0963556	0.485795
MSTRG.1301.1	0	0	0	3.51391	3.17638	0	0	2.23009	0	0	0	1	1	0	0	1	-1	1.11505	206	novel_lncRNA	5.50064	5.89064	2.19032	2.68939	0.00715825	0.0968878
MSTRG.13017.1	0	0	0	0	0.512411	0	0	0.170804	0	0	0	0	1	0	0	1	-1	0.0854018	212	novel_lncRNA	0.568232	2.60088	3.9842	0.652799	0.513886	1
MSTRG.13335.1	0	0	0	2.3784	1.91651	0	0	1.43164	0	0	0	1	1	0	0	1	-1	0.715819	4095	novel_lncRNA	79.5439	9.74715	3.90731	2.49459	0.0126102	0.142185
MSTRG.13410.1	0.31541	0.183287	0.426004	0.31541	2.7493	0.426004	0.308234	1.16357	0	0	0	0	1	0	0	1	-0.735097	0.735903	255	novel_lncRNA	4.60683	1.82135	1.3773	1.32241	0.186033	0.628581
MSTRG.13424.1	0	0.408852	0.421663	1.06107	1.63541	3.58413	0.276838	2.09354	0	0	0	1	1	1	0	1	-0.867765	1.18519	201	novel_lncRNA	5.63307	2.9005	1.27078	2.28245	0.0224627	0.205809
MSTRG.13445.1	0.406827	0.419575	0.17597	0	2.93703	0	0.334124	0.979009	0	0	0	0	1	0	0	1	-0.658712	0.656567	202	novel_lncRNA	3.49209	1.64406	2.03728	0.80699	0.419673	1
MSTRG.13626.1	0	0.310819	0	2.20652	1.7095	0.862977	0.103606	1.593	0	0	0	1	1	1	0	1	-0.934962	0.848303	233	novel_lncRNA	4.89219	3.76832	1.58025	2.38464	0.0170958	0.172714
MSTRG.13628.1	0	0.466927	0	0	0.311285	3.21039	0.155642	1.17389	0	0	0	0	0	1	0	1	-0.867413	0.664767	264	novel_lncRNA	3.82237	2.74486	2.20417	1.2453	0.213021	1
MSTRG.13958.1	0	0	0	0.520488	0	0	0	0.173496	0	0	0	1	0	0	0	1	-1	0.086748	9933	novel_lncRNA	19.3092	21.0471	3.90903	5.38423	1	1
MSTRG.14017.1	0.354377	0	0.472607	0.15016	0.687372	0.50125	0.275662	0.446261	0	0	0	0	1	1	0	1	-0.382286	0.360961	5918	novel_lncRNA	54.1147	0.646001	1.10444	0.584914	0.558605	0.902435
MSTRG.1427.1	0	0	0.155903	0.540652	2.6021	1.55903	0.0519676	1.56726	0	0	0	1	1	1	0	1	-0.966842	0.809615	228	novel_lncRNA	4.76625	4.66747	1.7212	2.71176	0.00669276	0.0928239
MSTRG.14357.1	0.348792	0.270227	0	1.6277	2.34196	0.30011	0.20634	1.42326	0	0	0	1	1	0	0	1	-0.855023	0.814798	402	novel_lncRNA	8.59399	2.90147	1.28751	2.25356	0.024224	0.216491
MSTRG.14696.1	0	0.294376	0	1.66701	1.69266	3.57301	0.0981252	2.31089	0	0	0	1	1	1	0	1	-0.957538	1.20451	483	novel_lncRNA	14.2146	4.34562	1.13249	3.83723	0.000124431	0.00435908
MSTRG.14724.1	0	0	0	0	0	2.549	0	0.849667	0	0	0	0	0	1	0	1	-1	0.424833	266	novel_lncRNA	2.35779	4.67554	3.34864	1.39625	0.162639	1
MSTRG.14803.10	0	0	0.283476	0.132558	1.05917	0	0.0944921	0.397241	0	0	0	0	1	0	0	1	-0.762129	0.245867	2427	novel_lncRNA	14.839	1.88757	3.55064	0.531614	0.594993	0.914556
MSTRG.1521.2	0	0.447697	0.210681	1.63564	0	0.353944	0.219459	0.663194	0	0	0	1	0	0	0	1	-0.669087	0.441327	4772	novel_lncRNA	46.5329	1.22954	2.63022	0.467465	0.640167	0.930037
MSTRG.15789.2	0	0	0.0369179	0.0572044	0.730599	0.0738359	0.012306	0.287213	0	0	0	0	1	0	0	1	-0.957154	0.14976	1266	novel_lncRNA	5.13377	4.77433	1.92745	2.47701	0.0132487	0.147606
MSTRG.15980.3	0.215782	0	0.435887	0.425569	0.276524	4.42861	0.217223	1.71023	0	0	0	0	0	1	0	1	-0.872987	0.963728	7070	novel_lncRNA	152.581	2.84564	1.8785	1.51485	0.12981	0.546636
MSTRG.15980.6	0.226811	0	0	0.816518	0.128863	2.04261	0.0756035	0.995997	0	0	0	1	0	1	0	1	-0.924093	0.5358	3091	novel_lncRNA	36.3416	3.71491	2.2029	1.68637	0.0917239	0.478791
MSTRG.16005.1	0	0.402839	0	0.348489	14.0994	9.76336	0.13428	8.0704	0	0	0	0	1	1	0	1	-0.983361	4.10234	204	novel_lncRNA	20.8322	5.93928	1.55116	3.82893	0.000128699	0.0044609
MSTRG.16205.2	0	0	0	1.39215	2.3572	2.80141	0	2.18359	0	0	0	1	1	1	0	1	-1	1.09179	4163	novel_lncRNA	113.691	10.262	1.28211	8.00396	1.2e-15	5.26e-13
MSTRG.16205.3	0	0	0	3.86817	2.77848	6.92249	0	4.52305	0	0	0	1	1	1	0	1	-1	2.26152	4126	novel_lncRNA	223.232	11.2368	1.24311	9.03925	1.58e-19	1.29e-16
MSTRG.1657.1	0	0.395432	0.331688	0.958544	0.593148	4.75419	0.242373	2.10196	0	0	0	1	1	1	0	1	-0.884692	1.17217	643	novel_lncRNA	18.7409	3.07383	1.12081	2.74251	0.00609711	0.0875924
MSTRG.16615.16	0	0	0	1.4373	1.16001	0	0	0.86577	0	0	0	1	1	0	0	1	-1	0.432885	6801	novel_lncRNA	79.8916	9.75344	3.90731	2.4962	0.012553	0.142116
MSTRG.16615.26	0	0	0	0	1.42084	0	0	0.473613	0	0	0	0	1	0	0	1	-1	0.236807	8614	novel_lncRNA	64.0208	22.7117	3.90745	5.81242	1	1
MSTRG.16666.7	0.0719048	0.0741579	0.117496	1.82159	0.189515	0.124407	0.0878527	0.711836	0	0	0	1	0	0	0	1	-0.876583	0.399845	5143	novel_lncRNA	48.9523	2.87954	0.925334	3.1119	0.00185889	0.0377015
MSTRG.16707.1	0	0	0.184258	0	0.796992	0	0.0614194	0.265664	0	0	0	0	1	0	0	1	-0.768808	0.163542	223	novel_lncRNA	1.11312	2.37918	3.47001	0.685639	0.492941	1
MSTRG.16804.8	0	0.0954462	0.042656	1.38991	0.948099	0.144374	0.0460341	0.82746	0	0	0	1	1	0	0	1	-0.944367	0.436747	12915	novel_lncRNA	149.978	4.3254	1.62372	2.66389	0.00772433	0.10202
MSTRG.17331.1	0	0	0	0.765995	2.9675	0	0	1.2445	0	0	0	1	1	0	0	1	-1	0.622249	315	novel_lncRNA	4.73784	5.67212	2.30832	2.45725	0.0140006	0.152035
MSTRG.17364.1	0.241211	0.0256499	0.492409	3.79789	0.227185	0.610424	0.25309	1.54516	0	0	0	1	0	1	0	1	-0.836205	0.899127	9882	novel_lncRNA	190.949	2.42319	1.30671	1.85443	0.0636783	0.392261
MSTRG.17365.1	0.0626359	0	0.485377	3.33536	0.615439	1.00809	0.182671	1.65296	0	0	0	1	1	1	0	1	-0.889489	0.917817	2270	novel_lncRNA	53.1139	3.26465	1.08385	3.01209	0.00259457	0.048287
MSTRG.17366.1	0	0.0729903	0.358145	3.24481	0.194641	0.75399	0.143712	1.39781	0	0	0	1	0	1	0	1	-0.897188	0.770763	1921	novel_lncRNA	35.5934	3.12801	1.21067	2.58371	0.00977442	0.121044
MSTRG.17433.1	0	0.402839	0.415462	0.348489	2.95415	0.692437	0.272767	1.33169	0	0	0	0	1	1	0	1	-0.795173	0.80223	306	novel_lncRNA	6.37316	2.41908	1.39254	1.73717	0.0823572	0.448645
MSTRG.17453.1	0.311587	0	0.402147	0	2.65543	0.536196	0.237912	1.06387	0	0	0	0	1	1	0	1	-0.776373	0.650893	300	novel_lncRNA	5.59808	2.49135	1.78029	1.3994	0.161692	0.594749
MSTRG.17473.1	0	0	0.343663	0.532506	0	0.515494	0.114554	0.349333	0	0	0	1	0	1	0	1	-0.672078	0.231944	272	novel_lncRNA	1.4073	1.70088	2.61191	0.651201	0.514916	1
MSTRG.17506.1	0	0	0	7.74071	2.97133	0	0	3.57068	0	0	0	1	1	0	0	1	-1	1.78534	323	novel_lncRNA	14.4521	7.28663	3.9098	1.86368	0.0623662	0.386895
MSTRG.17506.2	0	0	0	5.51028	0	0	0	1.83676	0	0	0	1	0	0	0	1	-1	0.918379	322	novel_lncRNA	7.75533	6.38912	3.91242	1.63304	0.102462	0.493186
MSTRG.17671.1	0.0159366	0	0.0342807	4.74911	0	0.0171404	0.0167391	1.58875	0	0	0	1	0	0	0	1	-0.989464	0.802745	11731	novel_lncRNA	191.744	6.33413	3.09115	2.04912	1	1
MSTRG.17807.1	0.346679	0.402915	0.312158	0.173339	0.402915	2.80943	0.353917	1.12856	0	0	0	0	0	1	0	1	-0.686399	0.741239	232	novel_lncRNA	4.19602	1.67656	1.44066	1.16375	0.244526	1
MSTRG.17961.1	0	0	0	0.330659	2.48449	0	0	0.938382	0	0	0	0	1	0	0	1	-1	0.469191	215	novel_lncRNA	2.77888	4.90019	2.63852	1.85717	0.0632867	1
MSTRG.18011.1	0	0.218562	0	0.567221	2.51346	0	0.0728539	1.02689	0	0	0	1	1	0	0	1	-0.929054	0.549873	376	novel_lncRNA	5.63694	3.98873	2.05375	1.94218	0.0521158	0.349091
MSTRG.18126.1	0.161745	0.271342	0.313661	3.39664	1.22104	2.0388	0.248916	2.21883	0	0	0	1	1	1	0	1	-0.887816	1.23387	262	novel_lncRNA	7.77882	3.05519	1.04993	2.90989	0.00361556	0.0608882
MSTRG.18146.1	0.421909	0.48771	0.31437	2.42598	2.74337	1.50898	0.407997	2.22611	0	0	0	1	1	1	0	1	-0.816722	1.31705	674	novel_lncRNA	22.8681	2.45157	0.664428	3.68975	0.000224474	0.0069039
MSTRG.18337.4	0	0	0	0.582355	0.515634	1.13099	0	0.742994	0	0	0	1	1	1	0	1	-1	0.371497	2809	novel_lncRNA	24.7575	8.0648	1.34031	6.0171	1.78e-09	2.64e-07
MSTRG.18338.1	0.221918	0.276339	0.499552	3.77261	5.25044	0.285458	0.332603	3.10283	0	0	0	1	1	0	0	1	-0.892807	1.71772	2537	novel_lncRNA	105.296	3.14307	0.832376	3.77601	0.000159358	0.00527249
MSTRG.18621.1	0	0.0441677	0.0513324	1.17321	2.47339	2.38695	0.0318334	2.01119	0	0	0	1	1	1	0	1	-0.984172	1.02151	1821	novel_lncRNA	44.9197	6.04531	0.901077	6.70898	1.96e-11	4.51e-09
MSTRG.18863.1	0	0	0.170804	0	3.08648	0	0.0569346	1.02883	0	0	0	0	1	0	0	1	-0.944661	0.54288	212	novel_lncRNA	2.81781	3.8706	2.83699	1.36433	0.172463	1
MSTRG.19091.1	0	0	0.174847	0	0.314873	3.14724	0.0582822	1.15404	0	0	0	0	0	1	0	1	-0.949497	0.60616	230	novel_lncRNA	3.1974	4.07782	2.31051	1.7649	0.0775803	1
MSTRG.19571.3	0.0994791	0	0	1.09427	0	0	0.0331597	0.364757	0	0	0	1	0	0	0	1	-0.909091	0.198958	364	novel_lncRNA	1.9127	3.2746	3.03992	1.0772	0.281391	1
MSTRG.19658.12	0	0	0	0	2.38221	0	0	0.794072	0	0	0	0	1	0	0	1	-1	0.397036	1328	novel_lncRNA	16.8575	20.8572	3.90937	5.33518	1	1
MSTRG.19658.13	0	0	0	0	0	46.5227	0	15.5076	0	0	0	0	0	1	0	1	-1	7.75379	2387	novel_lncRNA	350.132	25.0819	3.90688	6.41992	1	1
MSTRG.19658.14	0	0	0	0	6.11976	34.2067	0	13.4422	0	0	0	0	1	1	0	1	-1	6.72108	2389	novel_lncRNA	404.132	12.0922	3.90687	3.09511	0.00196743	0.039363
MSTRG.19659.12	0	0	0	6147.43	165.638	6457.63	0	4256.9	0	0	0	1	1	1	0	1	-1	2128.45	444	novel_lncRNA	20134.1	17.7309	2.16225	8.20022	2.4e-16	1.21e-13
MSTRG.19749.2	0	0	0	0	3.93901	0	0	1.313	0	0	0	0	1	0	0	1	-1	0.656501	2587	novel_lncRNA	46.9738	22.2829	3.9077	5.7023	1	1
MSTRG.19752.3	0	0	0	28.4488	0	0	0	9.48294	0	0	0	1	0	0	0	1	-1	4.74147	586	novel_lncRNA	74.2296	22.9112	3.90735	5.86362	1	1
MSTRG.19752.5	0	0	0	0	0	42.2165	0	14.0722	0	0	0	0	0	1	0	1	-1	7.03608	474	novel_lncRNA	71.7653	21.4523	3.90737	5.49022	1	1
MSTRG.19752.8	0	0	0	0	109.156	0	0	36.3853	0	0	0	0	1	0	0	1	-1	18.1927	483	novel_lncRNA	275.782	24.3388	3.90692	6.22968	1	1
MSTRG.19752.9	0	0	0	36.69	0	0	0	12.23	0	0	0	1	0	0	0	1	-1	6.11501	466	novel_lncRNA	76.1288	22.9556	3.90734	5.87499	1	1
MSTRG.19840.1	0	0	0	2.51203	2.96085	1.86266	0	2.44518	0	0	0	1	1	1	0	1	-1	1.22259	229	novel_lncRNA	7.01472	6.24088	1.55224	4.02057	5.81e-05	0.00229113
MSTRG.20357.1	0	0	0	1.07349	0	0	0	0.357831	0	0	0	1	0	0	0	1	-1	0.178916	487	novel_lncRNA	2.05754	4.47632	3.47367	1.28864	0.197523	1
MSTRG.2082.2	0.194063	0	0	0.42047	0	0.886873	0.0646876	0.435781	0	0	0	0	0	1	0	1	-0.851559	0.250234	1099	novel_lncRNA	6.4771	2.41253	1.9312	1.24924	0.211577	0.661912
MSTRG.2286.1	0.385818	0.397907	0	1.15745	2.5864	1.50194	0.261242	1.7486	0	0	0	1	1	1	0	1	-0.850599	1.00492	213	novel_lncRNA	5.41251	2.81	1.28523	2.18638	0.0287878	0.239935
MSTRG.2321.2	0	0	0.4521	4.59731	0.237064	0.918328	0.1507	1.91757	0	0	0	1	0	1	0	1	-0.921411	1.03413	2563	novel_lncRNA	63.7286	3.45826	2.51989	1.37238	0.169944	0.605057
MSTRG.247.2	0	0	0	0	0	0.873047	0	0.291016	0	0	0	0	0	1	0	1	-1	0.145508	737	novel_lncRNA	2.35779	4.67554	3.34864	1.39625	0.162639	1
MSTRG.2605.1	0.316651	0	0	0	2.94413	0.285121	0.10555	1.07642	0	0	0	0	1	0	0	1	-0.901943	0.590984	254	novel_lncRNA	3.6687	3.2781	2.26418	1.44781	0.147671	1
MSTRG.2697.1	0	0	0	2.41935	0.215129	0	0	0.87816	0	0	0	1	0	0	0	1	-1	0.43908	955	novel_lncRNA	11.2347	6.9236	3.91067	1.77044	0.0766539	0.43178
MSTRG.2766.1	0	0	0	3.5611	0	0.592431	0	1.38451	0	0	0	1	0	1	0	1	-1	0.692255	300	novel_lncRNA	4.85188	5.71479	2.2968	2.48815	0.0128408	0.144288
MSTRG.2771.1	0.18838	0.100504	0.27641	0.391251	0.385267	3.86974	0.188432	1.54875	0	0	0	0	0	1	0	1	-0.878333	0.868592	2453	novel_lncRNA	47.5207	2.82654	0.86887	3.25312	0.00114145	0.0263585
MSTRG.278.1	0.206905	0.131164	0.0508097	1.24143	3.19166	0.812955	0.129626	1.74868	0	0	0	1	1	1	0	1	-0.925872	0.939153	2138	novel_lncRNA	48.5528	3.741	0.733232	5.10206	3.36e-07	2.86e-05
MSTRG.2895.1	0	0	0	3.42413	0.207731	0	0	1.21062	0	0	0	1	0	0	0	1	-1	0.60531	204	novel_lncRNA	2.88003	4.96134	2.68684	1.84653	0.0648151	1
MSTRG.2900.1	0	0	0	0.893112	2.16804	0.745326	0	1.26883	0	0	0	1	1	1	0	1	-1	0.634414	398	novel_lncRNA	6.59187	6.14769	1.65928	3.70503	0.00021137	0.00653152
MSTRG.3430.3	0	0	0	2.18812	1.72976	0	0	1.30596	0	0	0	1	1	0	0	1	-1	0.65298	5384	novel_lncRNA	93.6252	9.98228	3.90723	2.55482	0.0106241	0.126313
MSTRG.3805.7	0.281118	0.0343915	0.426318	5.99226	0.0343915	5.39559	0.247276	3.80741	0	0	0	1	0	1	0	1	-0.935054	2.02734	2718	novel_lncRNA	133.068	3.80137	1.65559	2.29608	0.021671	0.201042
MSTRG.3949.1	0	0	0	0.866869	0.178806	0	0	0.348558	0	0	0	1	0	0	0	1	-1	0.174279	237	novel_lncRNA	0.98077	3.40598	3.46553	0.982816	0.325698	1
MSTRG.4026.2	0.318499	0	0	0	0.58294	0	0.106166	0.194313	0	0	0	0	1	0	0	1	-0.453632	0.15024	5357	novel_lncRNA	22.6371	0.804033	3.73384	0.215337	1	1
MSTRG.4153.1	0.231377	0	0.298624	0.578442	0.358519	2.18991	0.176667	1.04229	0	0	0	1	0	1	0	1	-0.830501	0.609479	404	novel_lncRNA	5.63257	2.51891	1.3506	1.86503	0.0621773	0.386601
MSTRG.426.1	0	0.0596547	0.198755	0.885483	0.238619	3.31258	0.0861365	1.47889	0	0	0	1	0	1	0	1	-0.941756	0.782515	1214	novel_lncRNA	21.219	3.9039	1.14368	3.41344	0.000641477	0.0164721
MSTRG.427.1	0.159398	0.184258	0.190032	0.159398	0.184258	4.56077	0.177896	1.63481	0	0	0	0	0	1	0	1	-0.891182	0.906352	446	novel_lncRNA	8.77515	2.95573	1.38918	2.12768	0.0333635	0.265965
MSTRG.4521.3	0	0	0	0	1.01112	0	0	0.33704	0	0	0	0	1	0	0	1	-1	0.16852	16086	novel_lncRNA	65.9149	22.7524	3.90743	5.82287	1	1
MSTRG.4521.4	0	0	0	0	0	1.1756	0	0.391868	0	0	0	0	0	1	0	1	-1	0.195934	15973	novel_lncRNA	67.3444	22.269	3.90741	5.69917	1	1
MSTRG.4610.2	0	0	0	0.751353	0	0	0	0.250451	0	0	0	1	0	0	0	1	-1	0.125226	1494	novel_lncRNA	4.90643	5.72947	2.87686	1.99157	0.0464182	0.326973
MSTRG.503.4	0	0.255703	0	0	0	0.527432	0.0852345	0.175811	0	0	0	0	0	1	0	1	-0.515191	0.130523	2089	novel_lncRNA	5.98207	0.83641	2.54969	0.328044	0.742878	0.957595
MSTRG.5161.1	0	0	0	0.0755916	0	2.55242	0	0.876005	0	0	0	0	0	1	0	1	-1	0.438002	3192	novel_lncRNA	34.1061	8.5257	3.90805	2.18158	1	1
MSTRG.5173.1	0	0.270311	0.156234	1.6113	0.946087	4.84326	0.142182	2.46688	0	0	0	1	1	1	0	1	-0.942364	1.30453	263	novel_lncRNA	7.97375	3.90676	1.29606	3.01432	0.00257554	0.0480693
MSTRG.5217.26	0	0	0	0	0.775208	0	0	0.258403	0	0	0	0	1	0	0	1	-1	0.129201	1775	novel_lncRNA	7.1976	6.27778	2.72396	2.30465	0.0211862	0.198556
MSTRG.5284.10	0	0	0	0	0	3.39461	0	1.13154	0	0	0	0	0	1	0	1	-1	0.565769	20069	novel_lncRNA	244.326	24.5808	3.90694	6.29158	1	1
MSTRG.5298.1	0.329142	0	0.283202	2.46856	0.382504	1.84081	0.204115	1.56396	0	0	0	1	0	1	0	1	-0.869489	0.884038	284	novel_lncRNA	5.53356	2.85796	1.32573	2.15577	0.0311018	0.252789
MSTRG.5396.1	0	0	0	1.0071	0	0	0	0.335699	0	0	0	1	0	0	0	1	-1	0.16785	204	novel_lncRNA	0.79136	3.09942	3.96175	0.782338	0.434016	1
MSTRG.549.1	0.492552	0.474475	0.293606	0.82092	0	0.587212	0.420211	0.469377	0	0	0	1	0	1	0	1	-0.104748	0.444794	433	novel_lncRNA	4.8225	0.0816732	1.33215	0.0613095	0.951113	0.995326
MSTRG.5539.1	0	0	0	0	0.675878	0.981893	0	0.55259	0	0	0	0	1	1	0	1	-1	0.276295	238	novel_lncRNA	1.49445	4.01134	2.96673	1.35211	0.17634	1
MSTRG.5598.1	0.260289	0.453768	0	2.08232	0.302512	0.351557	0.238019	0.912128	0	0	0	1	0	0	0	1	-0.739051	0.575074	309	novel_lncRNA	4.19298	2.00238	1.51805	1.31905	0.187153	1
MSTRG.5892.1	0	0	0.249785	3.22015	0.432168	0.249785	0.0832616	1.3007	0	0	0	1	0	0	0	1	-0.935987	0.691981	329	novel_lncRNA	5.34129	3.90897	1.77049	2.20784	0.0272552	0.233407
MSTRG.5970.2	0	0	0	0.214395	0.332205	0.737885	0	0.428162	0	0	0	0	0	1	0	1	-1	0.214081	218	novel_lncRNA	1.12654	3.60731	2.67328	1.3494	0.17721	1
MSTRG.6376.1	0.18234	0.220922	0.294666	5.18655	1.52946	2.04302	0.232643	2.91968	0	0	0	1	1	1	0	1	-0.920319	1.57616	6275	novel_lncRNA	237.232	3.55801	0.476329	7.46966	8.04e-14	2.93e-11
MSTRG.665.6	0	0	0	0.667802	0	0	0	0.222601	0	0	0	1	0	0	0	1	-1	0.1113	23376	novel_lncRNA	52.8628	22.4476	3.90759	5.74462	1	1
MSTRG.7195.1	0.341292	0.143138	0.496384	3.29916	0.286275	1.54431	0.326938	1.70991	0	0	0	1	0	1	0	1	-0.808798	1.01843	745	novel_lncRNA	17.4635	2.26156	0.914757	2.47231	0.0134244	0.148302
MSTRG.7297.1	0	0	0.373381	2.84865	5.69776	4.7046	0.12446	4.417	0	0	0	1	1	1	0	1	-0.971822	2.27073	476	novel_lncRNA	27.4594	4.99333	0.996634	5.01019	5.44e-07	4.34e-05
MSTRG.7297.2	0	0	0	0.683306	0.847026	0	0	0.510111	0	0	0	1	1	0	0	1	-1	0.255055	342	novel_lncRNA	2.30664	4.63324	2.65045	1.7481	0.0804471	1
MSTRG.7320.3	0.281298	0.280828	0.381089	2.77462	1.95102	2.10361	0.314405	2.27642	0	0	0	1	1	1	0	1	-0.861886	1.29541	2780	novel_lncRNA	90.7556	2.84738	0.406545	7.00385	2.49e-12	7.09e-10
MSTRG.7685.1	0	0	0	1.11022	0	0	0	0.370074	0	0	0	1	0	0	0	1	-1	0.185037	326	novel_lncRNA	1.42445	3.94606	3.8453	1.02621	0.304795	1
MSTRG.7830.1	0.492138	0.32684	0	0.703055	2.77814	0.12661	0.272993	1.2026	0	0	0	1	1	0	0	1	-0.772998	0.737797	572	novel_lncRNA	10.1811	2.15353	1.3567	1.58733	0.112438	0.514705
MSTRG.7831.1	0	0.242634	0	0.723159	2.42634	1.1219	0.0808779	1.4238	0	0	0	1	1	1	0	1	-0.943196	0.752338	293	novel_lncRNA	6.08934	4.10172	1.58535	2.58727	0.00967401	0.120873
MSTRG.7832.1	0	0	0.495457	0.895663	4.12094	1.81668	0.165152	2.27776	0	0	0	1	1	1	0	1	-0.927494	1.22146	283	novel_lncRNA	8.71998	4.03093	1.42371	2.8313	0.00463598	0.071266
MSTRG.7882.2	0	0	0	0	0	0.895678	0	0.298559	0	0	0	0	0	1	0	1	-1	0.14928	1148	novel_lncRNA	3.24196	5.13436	3.11189	1.64992	0.0989599	1
MSTRG.8008.1	0	0.470265	0.17409	1.61864	2.35132	1.39272	0.214785	1.78756	0	0	0	1	1	1	0	1	-0.879845	1.00117	231	novel_lncRNA	5.9486	2.98036	1.28938	2.31146	0.0208074	0.196822
MSTRG.8340.1	0.46532	0.469798	0.382204	1.26906	0.798657	3.82204	0.439108	1.96325	0	0	0	1	1	1	0	1	-0.776337	1.20118	856	novel_lncRNA	22.989	1.96472	0.690661	2.8447	0.00444535	0.0694224
MSTRG.8399.1	0	0	0	0	0	1.22048	0	0.406827	0	0	0	0	0	1	0	1	-1	0.203414	202	novel_lncRNA	0.884172	3.26412	3.95585	0.825136	0.409294	1
MSTRG.9595.4	0	0	0	2.92172	0	0	0	0.973908	0	0	0	1	0	0	0	1	-1	0.486954	4943	novel_lncRNA	48.906	22.3346	3.90766	5.71561	1	1
MSTRG.9688.1	0	0	0.396048	2.65763	0.768029	1.78222	0.132016	1.73596	0	0	0	1	1	1	0	1	-0.923952	0.933988	214	novel_lncRNA	4.94838	3.79235	1.59341	2.38003	0.0173114	0.173937
MSTRG.9747.1	0	0	0	0	2.82514	0.444323	0	1.08982	0	0	0	0	1	0	0	1	-1	0.544911	240	novel_lncRNA	3.47265	5.22296	2.49178	2.09608	0.0360752	1
MSTRG.9792.1	0	0	0	3.72154	0	5.93332	0	3.21829	0	0	0	1	0	1	0	1	-1	1.60914	427	novel_lncRNA	14.6651	7.30826	3.90975	1.86924	0.0615898	0.385161
ENSSSCT00000017798	0.307519	0.711513	0.860008	0	0.113842	0	0.626347	0.0379474	0	1	1	0	0	0	1	0	15.5057	0.332147	1413	Annotated_lncRNA	11.2717	-3.90101	1.23018	-3.17108	0.00151871	0.0323022
ENSSSCT00000035160	0	0.055509	0.73977	0	0.18503	0.287688	0.265093	0.157573	0	0	1	0	0	0	1	0	0.682353	0.211333	1957	Annotated_lncRNA	10.4318	-0.712158	1.68953	-0.421513	0.67338	0.939377
ENSSSCT00000039623	0.162329	0.795225	0.64948	0.162329	0.0837079	0.245749	0.535678	0.163929	0	1	1	0	0	0	1	0	2.26775	0.349803	2025	Annotated_lncRNA	17.8914	-1.74422	0.817363	-2.13396	0.0328457	0.263275
ENSSSCT00000041219	0.6189	0	0	0.188361	0.0555038	0.116391	0.2063	0.120085	1	0	0	0	0	0	1	0	0.717946	0.163193	3054	Annotated_lncRNA	12.3456	-0.825254	1.67869	-0.491605	0.622999	0.926129
ENSSSCT00000041955	5.6046	0	0	0.0250429	0	0	1.8682	0.00834762	1	0	0	0	0	0	1	0	222.8	0.938273	7097	Annotated_lncRNA	192.931	-7.92001	3.78283	-2.09368	1	1
ENSSSCT00000044309	0.542947	0.324686	0.269539	0.417651	0.463838	0	0.379058	0.29383	1	0	0	0	0	0	1	0	0.290059	0.336444	867	Annotated_lncRNA	7.69737	-0.29006	1.23995	-0.233929	0.81504	0.971733
ENSSSCT00000044673	0.259931	1.31014	0	0	0	0	0.523358	0	0	1	0	0	0	0	1	0	#DIV/0!	0.261679	1811	Annotated_lncRNA	11.9929	-7.04924	3.91049	-1.80265	0.0714435	0.41788
ENSSSCT00000047046	0.281086	0.600664	0.64243	0.220854	0.179638	0.0648919	0.50806	0.155128	0	1	1	0	0	0	1	0	2.27511	0.331594	6332	Annotated_lncRNA	54.1113	-1.70483	0.626357	-2.72182	0.00649234	0.0906851
ENSSSCT00000047639	0.726147	0.643001	0.653842	0.276628	0	0.498165	0.67433	0.258264	1	1	1	0	0	0	1	0	1.61101	0.466297	1163	Annotated_lncRNA	13.3641	-1.40514	0.999736	-1.40551	0.159869	0.590363
ENSSSCT00000050094	1.19155	0	0.502922	0	0	0	0.564823	0	1	0	1	0	0	0	1	0	#DIV/0!	0.282412	1080	Annotated_lncRNA	7.98556	-6.46238	3.91236	-1.65179	0.098578	0.489126
ENSSSCT00000054955	0.0986622	0.504533	0.284282	0.0591973	0	0.159908	0.295826	0.0730353	0	1	0	0	0	0	1	0	3.05045	0.18443	2038	Annotated_lncRNA	8.9562	-1.95963	1.17067	-1.67394	0.0941425	0.481819
ENSSSCT00000058797	0.210572	0.665988	0.20645	0.0982668	0	0	0.361003	0.0327556	0	1	0	0	0	0	1	0	10.0211	0.196879	2927	Annotated_lncRNA	14.1166	-3.53585	1.24311	-2.84436	0.00445012	0.0694224
ENSSSCT00000064274	0.0700936	0.031138	1.77326	0.0140187	0.046707	0.0542835	0.624831	0.0383364	0	0	1	0	0	0	1	0	15.2986	0.331584	2583	Annotated_lncRNA	18.6323	-3.91201	1.34816	-2.90174	0.003711	0.0616902
ENSSSCT00000066496	0.6151	0.528606	0.292999	0	0.178913	0	0.478902	0.0596376	1	1	0	0	0	0	1	0	7.0302	0.26927	4945	Annotated_lncRNA	34.4916	-2.87048	2.2074	-1.30039	0.193467	0.639458
ENSSSCT00000066818	1.14283	0	1.61654	0	0.086932	0	0.919788	0.0289773	1	0	1	0	0	0	1	0	30.7416	0.474383	2313	Annotated_lncRNA	26.7667	-4.78359	3.19406	-1.49765	0.134223	0.553713
ENSSSCT00000066972	0.853568	0.21058	0.34079	0.200839	0.10529	0.121711	0.468313	0.142613	1	0	0	0	0	0	1	0	2.28379	0.305463	1688	Annotated_lncRNA	12.7673	-1.73454	0.835162	-2.07689	0.0378115	0.288265
ENSSSCT00000066975	2.47663	1.97373	1.46079	0.450297	0.116102	0	1.97038	0.188799	1	1	1	0	0	0	1	0	9.43638	1.07959	730	Annotated_lncRNA	19.8068	-3.46732	0.91194	-3.80214	0.000143452	0.00483117
ENSSSCT00000066977	0.754434	0.228097	0.27707	0.128806	0.0855363	0.134577	0.419867	0.116306	1	0	0	0	0	0	1	0	2.61001	0.268087	5080	Annotated_lncRNA	32.18	-1.84633	0.602896	-3.06243	0.00219545	0.0425515
ENSSSCT00000067150	0.424775	0.579123	0.353057	0.0571812	0.208864	0.20595	0.452318	0.157332	0	1	0	0	0	0	1	0	1.87493	0.304825	4923	Annotated_lncRNA	36.3924	-1.52538	0.588367	-2.59256	0.00952636	0.119422
ENSSSCT00000067154	1.67241	0.808401	1.0719	0	0.190212	0.329816	1.18424	0.173343	1	1	1	0	0	0	1	0	5.83177	0.67879	1495	Annotated_lncRNA	25.5156	-2.76238	0.867097	-3.18577	0.00144367	0.0313786
ENSSSCT00000067235	0.0558658	0.589416	0.12018	0.0931097	0.258516	0.240361	0.255154	0.197329	0	1	0	0	0	0	1	0	0.293041	0.226241	3889	Annotated_lncRNA	21.3859	-0.392815	0.924677	-0.424813	0.670973	0.937779
ENSSSCT00000067507	0.463112	0.0477623	1.09172	0.254711	0	0.0300472	0.534196	0.0949195	0	0	1	0	0	0	1	0	4.62789	0.314558	3549	Annotated_lncRNA	29.555	-2.70056	1.28175	-2.10693	0.0351234	0.274903
ENSSSCT00000067818	0	0	0.832897	0	0	0	0.277632	0	0	0	1	0	0	0	1	0	#DIV/0!	0.138816	444	Annotated_lncRNA	1.49458	-4.04541	3.79041	-1.06727	0.285848	1
ENSSSCT00000067895	0.622084	0.490179	0.274174	0.452425	0.395305	0.219339	0.462146	0.35569	1	0	0	0	0	0	1	0	0.299294	0.408918	2248	Annotated_lncRNA	23.5879	-0.374272	0.644791	-0.580455	0.561608	0.904621
ENSSSCT00000068102	0.527785	0.576342	0.0402862	0.294938	0.464275	0.389433	0.381471	0.382882	1	1	0	0	0	0	1	0	-0.00368651	0.382177	2647	Annotated_lncRNA	25.0654	0.0539386	0.834987	0.0645981	0.948494	0.994239
ENSSSCT00000068134	0.0943811	0.105556	0.793117	0.0943811	0.369445	0.061009	0.331018	0.174945	0	0	1	0	0	0	1	0	0.892127	0.252981	1347	Annotated_lncRNA	8.91581	-0.702841	1.24069	-0.566492	0.571059	0.908673
ENSSSCT00000068163	1.17759	3.52418	0.742233	0.294398	0.171077	0.344608	1.81467	0.270028	1	1	1	0	0	0	1	0	5.7203	1.04235	1366	Annotated_lncRNA	33.0033	-2.6722	0.693069	-3.85561	0.000115442	0.00417822
ENSSSCT00000068215	1.25464	1.43209	1.9343	0.174256	0.348347	0.0899675	1.54035	0.20419	1	1	1	0	0	0	1	0	6.54368	0.872268	1039	Annotated_lncRNA	22.2341	-2.84037	0.711197	-3.99378	6.5e-05	0.00252653
ENSSSCT00000068580	0.276523	0.579867	0.335152	0.138261	0.144967	0.100545	0.39718	0.127925	0	1	0	0	0	0	1	0	2.1048	0.262553	1226	Annotated_lncRNA	8.36522	-1.6672	0.915447	-1.82119	0.0685786	0.409585
ENSSSCT00000068685	0.970017	0.476771	0.332056	0	0.177779	0.376929	0.592948	0.184903	1	0	0	0	0	0	1	0	2.20681	0.388925	4481	Annotated_lncRNA	42.2299	-1.62124	1.00144	-1.6189	0.105468	0.500669
ENSSSCT00000068692	0.584749	0.201965	0.366871	0.292375	0.0721304	0.283491	0.384529	0.215999	1	0	0	0	0	0	1	0	0.780234	0.300264	2464	Annotated_lncRNA	17.9503	-0.9303	0.713012	-1.30475	0.191979	0.636787
ENSSSCT00000068804	0.602762	1.33181	0.66285	0.183769	0.129482	0.0784016	0.865809	0.130551	1	1	1	0	0	0	1	0	5.63197	0.49818	5765	Annotated_lncRNA	74.8133	-2.77982	0.568868	-4.88658	1.03e-06	7.31e-05
ENSSSCT00000068887	0.163993	0.222344	0.634969	0.122995	0.127054	0.211656	0.340436	0.153902	0	0	1	0	0	0	1	0	1.21203	0.247169	1140	Annotated_lncRNA	6.95066	-1.19224	1.01975	-1.16914	0.242346	0.698797
ENSSSCT00000068905	0.292708	0.284442	0.582455	0	0	0	0.386535	0	0	0	1	0	0	0	1	0	#DIV/0!	0.193268	2969	Annotated_lncRNA	13.7395	-7.24557	1.40314	-5.16381	2.42e-07	2.33e-05
ENSSSCT00000069001	1.03004	0.33251	0	0.386265	0	0.332353	0.454184	0.239539	1	0	0	0	0	0	1	0	0.896071	0.346862	1089	Annotated_lncRNA	8.526	-1.05901	1.57377	-0.672914	0.501002	0.880654
ENSSSCT00000069044	0	0	1.28952	0	0	0.448528	0.429839	0.149509	0	0	1	0	0	0	1	0	1.875	0.289674	634	Annotated_lncRNA	4.99837	-1.68335	2.57669	-0.6533	0.513563	0.886524
ENSSSCT00000069171	0.584425	0.991303	1.09513	0.126362	0.0917873	0.398229	0.890286	0.205459	1	1	1	0	0	0	1	0	3.33315	0.547873	2546	Annotated_lncRNA	34.4129	-2.13015	0.680011	-3.13252	0.00173311	0.0357031
ENSSSCT00000069353	0.262861	0.691097	0.920914	0.1663	0.333633	0.484692	0.624957	0.328208	0	1	1	0	0	0	1	0	0.90415	0.476583	6750	Annotated_lncRNA	75.5194	-0.945803	0.522837	-1.80898	0.0704539	0.414826
ENSSSCT00000069493	0.63007	0.997928	0.934393	0.135015	0.440945	0.272531	0.85413	0.28283	1	1	1	0	0	0	1	0	2.01994	0.56848	1826	Annotated_lncRNA	26.5041	-1.60347	0.637754	-2.51425	0.0119287	0.138065
ENSSSCT00000069534	0.233961	0.511249	0.480037	0.0899848	0.111545	0.201306	0.408416	0.134279	0	1	0	0	0	0	1	0	2.04155	0.271347	7791	Annotated_lncRNA	53.0054	-1.67079	0.566153	-2.95112	0.00316625	0.0557718
ENSSSCT00000069592	0.318255	0.248724	0.988925	0.471489	0.209452	0.304285	0.518635	0.328409	0	0	1	0	0	0	1	0	0.579236	0.423522	3072	Annotated_lncRNA	30.8822	-0.592086	0.666512	-0.888335	0.374361	0.814763
ENSSSCT00000069612	0.318453	0.220475	0.891976	0.162614	0.131235	0.0582991	0.476968	0.117383	0	0	1	0	0	0	1	0	3.06335	0.297176	6898	Annotated_lncRNA	50.4337	-2.02218	0.6865	-2.94564	0.00322289	0.0565837
ENSSSCT00000069623	0.533017	0.293438	0.202081	0.140268	0.374948	0.113671	0.342845	0.209629	1	0	0	0	0	0	1	0	0.635487	0.276237	2867	Annotated_lncRNA	19.4251	-0.756069	0.750196	-1.00783	0.313537	0.768993
ENSSSCT00000070078	0.646485	0.488044	0.532817	0.45254	0.244022	0.156711	0.555782	0.284424	1	0	1	0	0	0	1	0	0.95406	0.420103	1311	Annotated_lncRNA	13.8924	-0.994371	0.715126	-1.39048	0.164382	0.596817
ENSSSCT00000070347	0.310567	0.78328	0.134637	0.254101	0.228457	0.403912	0.409495	0.29549	0	1	0	0	0	0	1	0	0.385818	0.352492	1259	Annotated_lncRNA	11.0421	-0.527132	0.877125	-0.600977	0.547855	0.898148
ENSSSCT00000071054	0.227745	0.605843	0.23241	0.334026	0.270571	0.209625	0.355333	0.271407	0	1	0	0	0	0	1	0	0.309224	0.31337	7946	Annotated_lncRNA	59.1734	-0.359112	0.480482	-0.747399	0.454823	0.852679
ENSSSCT00000071166	0.398477	0.658112	0.368241	0.346046	0.146247	0.103863	0.474943	0.198719	0	1	0	0	0	0	1	0	1.39003	0.336831	3835	Annotated_lncRNA	31.0517	-1.26541	0.601735	-2.10294	0.035471	0.276632
ENSSSCT00000071184	0	0.490831	0.578527	0	0	0	0.356453	0	0	0	1	0	0	0	1	0	#DIV/0!	0.178226	586	Annotated_lncRNA	2.48656	-4.78023	2.56859	-1.86104	0.0627391	1
ENSSSCT00000071565	0.468455	0.544069	0.576512	0.306297	0.196469	0.419281	0.529679	0.307349	0	1	1	0	0	0	1	0	0.723376	0.418514	2352	Annotated_lncRNA	24.5898	-0.866567	0.521107	-1.66293	0.0963255	0.485795
ENSSSCT00000071582	0.675159	0.629953	0.419557	0.465954	0.36471	0.42812	0.57489	0.419595	1	1	0	0	0	0	1	0	0.370107	0.497242	4229	Annotated_lncRNA	51.1321	-0.474547	0.402657	-1.17854	0.238582	0.696226
ENSSSCT00000071622	0.560315	1.1927	1.29577	0.0466929	0.0907489	0.120537	1.01626	0.0859929	1	1	1	0	0	0	1	0	10.818	0.551127	3102	Annotated_lncRNA	40.8813	-3.59809	0.586837	-6.13132	8.72e-10	1.39e-07
ENSSSCT00000071657	0.578465	0.533971	0.504229	0.435727	0.308702	0.455745	0.538888	0.400058	1	1	1	0	0	0	1	0	0.347025	0.469473	4820	Annotated_lncRNA	55.5585	-0.487867	0.402574	-1.21187	0.225562	0.681161
ENSSSCT00000071881	0.284561	0.491601	0.591751	0.403128	0.245801	0.418307	0.455971	0.355745	0	0	1	0	0	0	1	0	0.281735	0.405858	4581	Annotated_lncRNA	44.4947	-0.367247	0.443957	-0.827212	0.408117	0.829762
ENSSSCT00000071906	0.425642	0.734698	0.456724	0.28718	0.392978	0.350817	0.539021	0.343658	0	1	0	0	0	0	1	0	0.56848	0.44134	7061	Annotated_lncRNA	76.7939	-0.666239	0.428447	-1.55501	0.119944	0.529457
ENSSSCT00000071907	0.260695	0.496364	0.503089	0	0.310228	0.346958	0.42005	0.219062	0	0	1	0	0	0	1	0	0.917492	0.319556	2049	Annotated_lncRNA	16.8069	-0.931701	1.05688	-0.881561	0.378014	0.815548
ENSSSCT00000071926	0.262913	0.425484	0.62688	0.473244	0.303917	0.188064	0.438426	0.321742	0	0	1	0	0	0	1	0	0.362664	0.380084	676	Annotated_lncRNA	6.4908	-0.391831	0.969121	-0.404316	0.685981	0.942232
ENSSSCT00000071927	0.23678	0.550378	0.221731	0.104183	0.110076	0.076753	0.336296	0.097004	0	1	0	0	0	0	1	0	2.46683	0.21665	4246	Annotated_lncRNA	21.8434	-1.77348	0.6197	-2.86184	0.00421186	0.0672973
ENSSSCT00000072264	0	0.266734	0.551756	0	0.0561546	0.357018	0.27283	0.137724	0	0	1	0	0	0	1	0	0.980986	0.205277	2532	Annotated_lncRNA	12.7891	-1.13079	1.58826	-0.711966	0.476486	0.862996
ENSSSCT00000072432	0.166957	0.563053	0.202806	0.29463	0.266309	0.414062	0.310939	0.325	0	1	0	0	0	0	1	0	-0.0432667	0.317969	4759	Annotated_lncRNA	37.745	-0.0429128	0.649137	-0.0661075	0.947292	0.994239
ENSSSCT00000072434	0.518657	0.55911	0.582073	0.46604	0.279555	0.365488	0.55328	0.370361	1	1	1	0	0	0	1	0	0.493895	0.461821	5350	Annotated_lncRNA	60.5486	-0.619867	0.396626	-1.56285	0.118088	0.525897
ENSSSCT00000072596	0.880641	1.10212	0.277655	0.138282	0.252393	0.156181	0.753471	0.182285	1	1	0	0	0	0	1	0	3.13346	0.467878	4884	Annotated_lncRNA	59.1045	-2.08188	0.634008	-3.28369	0.00102458	0.0244965
ENSSSCT00000072684	0.0566248	1.01779	0.263096	0	0	0	0.445836	0	0	1	0	0	0	0	1	0	#DIV/0!	0.222918	4127	Annotated_lncRNA	24.5327	-8.08223	1.62034	-4.98798	6.1e-07	4.76e-05
ENSSSCT00000072778	0.556956	0.345303	0.446115	0.387448	0.0609357	0.093919	0.449458	0.180768	1	0	0	0	0	0	1	0	1.48639	0.315113	1750	Annotated_lncRNA	13.6069	-1.41841	0.83374	-1.70127	0.0888929	0.470835
ENSSSCT00000072884	0.427176	0.622974	0.237829	0.477432	0.214147	0.151346	0.429327	0.280975	0	1	0	0	0	0	1	0	0.527987	0.355151	1860	Annotated_lncRNA	16.1619	-0.717426	0.752993	-0.952766	0.340709	0.792607
ENSSSCT00000073130	0.56489	0.55726	0.106234	0.147363	0.17731	0.0637403	0.409461	0.129471	1	1	0	0	0	0	1	0	2.16257	0.269466	1673	Annotated_lncRNA	11.1367	-1.64637	0.927931	-1.77423	0.0760245	0.428972
ENSSSCT00000073142	1.77565	2.68984	3.74534	0.125886	0.20007	0.359759	2.73694	0.228572	1	1	1	0	0	0	1	0	10.9741	1.48276	6396	Annotated_lncRNA	240.981	-3.62414	0.467399	-7.75386	8.91e-15	3.65e-12
ENSSSCT00000073476	0.646684	0.751585	0.501041	0.421097	0.436968	0.460416	0.633103	0.439494	1	1	1	0	0	0	1	0	0.440529	0.536299	2674	Annotated_lncRNA	34.8186	-0.541319	0.434847	-1.24485	0.213187	0.664409
ENSSSCT00000073754	0.486076	1.12976	0.241288	0.35521	0.434525	0.498663	0.619043	0.429466	0	1	0	0	0	0	1	0	0.441426	0.524254	2500	Annotated_lncRNA	33.117	-0.586006	0.704966	-0.831254	0.40583	0.82903
ENSSSCT00000073758	0.585893	0.472784	0.294832	0.415317	0.248833	0.273259	0.45117	0.31247	1	0	0	0	0	0	1	0	0.443883	0.38182	5714	Annotated_lncRNA	54.9859	-0.581189	0.460314	-1.26259	0.206735	0.655904
ENSSSCT00000073892	0	1.75684	0.848456	0	0	0	0.868432	0	0	1	1	0	0	0	1	0	#DIV/0!	0.434216	796	Annotated_lncRNA	8.61458	-6.57199	3.91195	-1.67998	0.0929616	0.480585
ENSSSCT00000074268	0.145193	0.59897	0.125604	0.254087	0.411792	0.282608	0.289922	0.316163	0	1	0	0	0	0	1	0	-0.0829966	0.303042	1132	Annotated_lncRNA	8.51572	0.167901	0.948837	0.176955	0.859544	0.978435
ENSSSCT00000074355	0.218298	0.549324	0.132291	0	0	0.185207	0.299971	0.0617358	0	1	0	0	0	0	1	0	3.85895	0.180853	1553	Annotated_lncRNA	7.20595	-2.54245	1.49381	-1.702	0.0887562	0.470803
ENSSSCT00000074473	2.6596	4.66603	3.65454	0.159431	0.326706	0.164152	3.66006	0.216763	1	1	1	0	0	0	1	0	15.8851	1.93841	4905	Annotated_lncRNA	239.078	-4.06027	0.428793	-9.46908	2.82e-21	3.7e-18
ENSSSCT00000074519	0.653758	0.919766	0.410513	0.447308	0.439888	0.271094	0.661346	0.386097	1	1	0	0	0	0	1	0	0.712902	0.523721	4675	Annotated_lncRNA	58.793	-0.774776	0.436449	-1.77518	0.0758679	0.428846
ENSSSCT00000074640	0.172306	0.133494	0.667157	0.172306	0	0.111193	0.324319	0.0944997	0	0	1	0	0	0	1	0	2.43196	0.209409	1085	Annotated_lncRNA	5.41289	-1.98396	1.34044	-1.48008	0.138852	0.561146
ENSSSCT00000074760	0.4343	0.597211	0.354832	0.144767	0.248838	0.177416	0.462114	0.19034	0	1	0	0	0	0	1	0	1.42783	0.326227	3406	Annotated_lncRNA	27.9611	-1.28101	0.535621	-2.39164	0.0167734	0.170872
ENSSSCT00000074873	0.122705	0.449707	0.791903	0.110435	0.0681375	0.221733	0.454772	0.133435	0	0	1	0	0	0	1	0	2.40819	0.294103	2951	Annotated_lncRNA	19.9142	-1.79393	0.775546	-2.31312	0.020716	0.196822
ENSSSCT00000074996	0.502201	0.493871	0.556548	0	0	0	0.51754	0	1	0	1	0	0	0	1	0	#DIV/0!	0.25877	1041	Annotated_lncRNA	6.70899	-6.21128	1.5577	-3.98747	6.68e-05	0.00257342
ENSSSCT00000075031	0.140721	0.556458	0.0779688	0.442266	0.101174	0.155938	0.258383	0.233126	0	1	0	0	0	0	1	0	0.108339	0.245754	2108	Annotated_lncRNA	13.1229	-0.335711	0.999835	-0.335766	0.737047	0.957595
ENSSSCT00000075041	0.469595	0.605387	0.355459	0	0	0	0.476814	0	0	1	0	0	0	0	1	0	#DIV/0!	0.238407	700	Annotated_lncRNA	4.19045	-5.53238	1.73375	-3.19098	0.0014179	1
ENSSSCT00000075164	0.513857	0.323267	0.249122	0.48977	0.195307	0.303618	0.362082	0.329565	1	0	0	0	0	0	1	0	0.0986668	0.345823	5278	Annotated_lncRNA	45.1387	-0.212091	0.499028	-0.425008	0.670831	0.937779
ENSSSCT00000075404	0	0	1.06702	0.0246379	0	0	0.355674	0.00821264	0	0	1	0	0	0	1	0	42.3081	0.181943	5691	Annotated_lncRNA	25.5505	-5.71728	3.82218	-1.49582	1	1
ENSSSCT00000075481	0	1.15468	0	0	0	0	0.384893	0	0	1	0	0	0	0	1	0	#DIV/0!	0.192447	1010	Annotated_lncRNA	4.79762	-5.7279	2.88634	-1.98449	0.0472014	0.331067
ENSSSCT00000075805	0.519096	0.316667	0.228784	0.330334	0	0	0.354849	0.110111	1	0	0	0	0	0	1	0	2.22264	0.23248	898	Annotated_lncRNA	5.15047	-1.85418	1.56544	-1.18445	0.236236	0.693767
ENSSSCT00000075901	0.600898	0.695155	0.953344	0.400599	0.31282	0.452435	0.749799	0.388618	1	1	1	0	0	0	1	0	0.9294	0.569209	5785	Annotated_lncRNA	79.528	-0.967535	0.337279	-2.86865	0.00412232	0.0665318
ENSSSCT00000076000	0.759606	0.415415	0.538247	0.223414	0	0.384462	0.571089	0.202625	1	0	1	0	0	0	1	0	1.81845	0.386857	1046	Annotated_lncRNA	9.4941	-1.64423	1.0411	-1.57932	0.114262	0.516647
ENSSSCT00000076007	5.38522	0	5.48186	0	0	0	3.62236	0	1	0	1	0	0	0	1	0	#DIV/0!	1.81118	2526	Annotated_lncRNA	111.081	-10.2605	3.90717	-2.62607	0.00863773	0.110304
ENSSSCT00000076287	0	0.591501	0.122007	0	0	0	0.237836	0	0	1	0	0	0	0	1	0	#DIV/0!	0.118918	1042	Annotated_lncRNA	2.97972	-5.04122	2.53876	-1.9857	0.0470663	1
ENSSSCT00000076344	0.312392	0.28219	0.6058	0.216271	0	0.2563	0.400127	0.157524	0	0	1	0	0	0	1	0	1.54011	0.278826	3527	Annotated_lncRNA	23.8227	-1.52904	0.956388	-1.59876	0.109873	0.509585
ENSSSCT00000076448	0.192613	0.809647	0.396633	0.131327	0.0910853	0.13569	0.466298	0.119368	0	1	0	0	0	0	1	0	2.9064	0.292833	4060	Annotated_lncRNA	29.3173	-1.95794	0.651872	-3.00356	0.00266839	0.0493802
ENSSSCT00000076626	0.788228	0.256201	1.16553	0	0.0909101	0.038214	0.736652	0.0430414	1	0	1	0	0	0	1	0	16.115	0.389847	4301	Annotated_lncRNA	41.7978	-3.9068	0.9236	-4.22997	2.34e-05	0.00109403
ENSSSCT00000076871	0.187825	0.678494	0.279902	0.0469562	0.189978	0.447843	0.382073	0.228259	0	1	0	0	0	0	1	0	0.673859	0.305166	1514	Annotated_lncRNA	11.1704	-0.838224	0.953932	-0.878704	0.379562	0.816689
ENSSSCT00000076935	0.474259	0.579457	0.251841	0.145926	0.226129	0.240892	0.435186	0.204316	0	1	0	0	0	0	1	0	1.12997	0.319751	3307	Annotated_lncRNA	25.4706	-1.08255	0.563859	-1.91989	0.0548713	0.359103
ENSSSCT00000076996	0	0.920431	0.566332	0	0	0	0.495588	0	0	1	1	0	0	0	1	0	#DIV/0!	0.247794	5942	Annotated_lncRNA	34.4558	-8.57176	3.90806	-2.19335	0.0282819	0.237532
ENSSSCT00000077017	0.0199901	0	0.907885	0	0	0.017293	0.309292	0.00576435	0	0	1	0	0	0	1	0	52.656	0.157528	4111	Annotated_lncRNA	18.0749	-5.88585	3.31068	-1.77784	1	1
ENSSSCT00000077243	0.395425	0.965094	0.249236	0.197713	0.367655	0.356051	0.536585	0.307139	0	1	0	0	0	0	1	0	0.74704	0.421862	1017	Annotated_lncRNA	10.1339	-0.752813	0.840005	-0.8962	0.370146	0.811793
ENSSSCT00000077323	0	0	0.513662	0.215429	0	0.41093	0.171221	0.208786	0	0	1	0	0	0	1	0	-0.179924	0.190004	825	Annotated_lncRNA	3.6309	0.253786	2.19101	0.11583	0.907787	1
ENSSSCT00000077375	0.750038	0	0	0.375019	0	0.363625	0.250013	0.246214	1	0	0	0	0	0	1	0	0.0154258	0.248113	226	Annotated_lncRNA	1.29809	-0.14791	2.71537	-0.0544713	0.95656	1
ENSSSCT00000077448	0.541005	0.432275	0.324757	0.281774	0.366779	0.334905	0.432679	0.327819	1	0	0	0	0	0	1	0	0.319871	0.380249	3568	Annotated_lncRNA	33.1385	-0.430361	0.477188	-0.901869	0.367126	0.811145
ENSSSCT00000077511	0.436654	0.54948	0.256991	0.304	0.370579	0.39537	0.414375	0.35665	0	1	0	0	0	0	1	0	0.161854	0.385512	6431	Annotated_lncRNA	62.8012	-0.265932	0.449951	-0.591024	0.554504	0.901848
ENSSSCT00000077576	0.505991	0.389937	0	0.252995	0.389937	0.351886	0.298642	0.331606	1	0	0	0	0	0	1	0	-0.0994056	0.315124	843	Annotated_lncRNA	6.8804	0.0449606	1.2308	0.0365295	0.97086	0.996398
ENSSSCT00000077665	0.647767	0.449659	0.700464	0.448454	0.199135	0.301738	0.599296	0.316442	1	0	1	0	0	0	1	0	0.893857	0.457869	6597	Annotated_lncRNA	76.5458	-0.995979	0.441746	-2.25464	0.0241559	0.216478
ENSSSCT00000077794	0.725719	0	0.188457	0	0	0	0.304725	0	1	0	0	0	0	0	1	0	#DIV/0!	0.152363	4947	Annotated_lncRNA	20.9957	-7.85704	3.90889	-2.01004	0.0444268	0.317037
ENSSSCT00000077811	0.233402	0.379319	0.565777	0.481392	0.305902	0.466766	0.392833	0.41802	0	0	1	0	0	0	1	0	-0.0602542	0.405427	2905	Annotated_lncRNA	29.3395	0.0291183	0.535668	0.0543588	0.956649	0.99572
ENSSSCT00000078040	0.246833	1.0554	0.430105	0	0.137064	0	0.577445	0.0456882	0	1	0	0	0	0	1	0	11.6388	0.311567	2934	Annotated_lncRNA	22.5505	-3.4924	1.26403	-2.76292	0.00572876	0.0839578
ENSSSCT00000078197	0.505274	0.562026	0.308864	0.28559	0.313261	0.319515	0.458721	0.306122	1	1	0	0	0	0	1	0	0.498494	0.382422	3858	Annotated_lncRNA	37.7818	-0.611921	0.506368	-1.20845	0.226874	0.681767
ENSSSCT00000078203	0.33704	0.362714	0.735257	0.234463	0.332488	0.342275	0.478337	0.303075	0	0	1	0	0	0	1	0	0.578279	0.390706	2804	Annotated_lncRNA	28.2296	-0.719372	0.606561	-1.18598	0.235629	0.693767
ENSSSCT00000078353	0.665065	0.34866	0.544099	0.332533	0	0	0.519275	0.110844	1	0	1	0	0	0	1	0	3.68473	0.315059	2039	Annotated_lncRNA	15.8194	-2.3831	1.32304	-1.80123	0.0716664	0.418438
ENSSSCT00000078371	1.04353	1.46622	1.30425	0	0	0	1.27133	0	1	1	1	0	0	0	1	0	#DIV/0!	0.635666	2582	Annotated_lncRNA	40.3485	-8.79983	1.27223	-6.91688	4.62e-12	1.16e-09
ENSSSCT00000078395	1.1253	0.289102	0.437298	0.118453	0.302868	0.0853264	0.617234	0.168883	1	0	0	0	0	0	1	0	2.65481	0.393058	3395	Annotated_lncRNA	33.5235	-1.954	0.764249	-2.55675	0.0105655	0.126213
ENSSSCT00000078634	0.740798	0.836366	0.590801	0.14816	0.122995	0	0.722655	0.0903848	1	1	1	0	0	0	1	0	6.99531	0.40652	1900	Annotated_lncRNA	18.8375	-3.05565	0.857496	-3.56346	0.000365995	0.0102903
ENSSSCT00000078643	0.673098	0.631081	0.463181	0.39774	0.394426	0.410246	0.58912	0.400804	1	1	0	0	0	0	1	0	0.469846	0.494962	2686	Annotated_lncRNA	33.4033	-0.575375	0.446878	-1.28754	0.197905	0.645227
ENSSSCT00000078994	0.0871864	0.367319	0.745796	0.0544915	0.0633308	0.235515	0.4001	0.117779	0	0	1	0	0	0	1	0	2.39704	0.25894	3690	Annotated_lncRNA	24.0672	-1.82305	0.935831	-1.94806	0.0514084	0.345412
ENSSSCT00000079091	0.103612	0.885401	0.230485	0.42925	0.335842	0.153656	0.406499	0.306249	0	1	0	0	0	0	1	0	0.327347	0.356374	2776	Annotated_lncRNA	24.3116	-0.393454	0.834803	-0.471314	0.637417	0.929756
ENSSSCT00000079143	0.841573	0.572496	0.777096	0.451576	0.341907	0.353226	0.730389	0.382236	1	1	1	0	0	0	1	0	0.91083	0.556312	4554	Annotated_lncRNA	61.608	-0.955339	0.372703	-2.56327	0.0103691	0.124831
ENSSSCT00000079266	0.599911	2.06763	0.298028	0.268926	0.384676	0	0.988524	0.217867	1	1	0	0	0	0	1	0	3.53728	0.603195	1944	Annotated_lncRNA	26.952	-2.1153	1.06957	-1.97771	0.0479615	0.335321
ENSSSCT00000079325	0	0.636998	0	0.364479	0	0	0.212333	0.121493	0	1	0	0	0	0	1	0	0.747693	0.166913	5514	Annotated_lncRNA	22.8529	-1.23709	3.73464	-0.331248	1	1
ENSSSCT00000079608	0.536059	0.514285	0.258829	0.124665	0.36	0.172553	0.436391	0.219072	1	1	0	0	0	0	1	0	0.991995	0.327732	3296	Annotated_lncRNA	27.2303	-0.972558	0.641393	-1.51632	0.129438	0.546358
ENSSSCT00000079688	0.182969	0.567217	0.0694057	0.108118	0.163435	0.109066	0.273197	0.126873	0	1	0	0	0	0	1	0	1.15331	0.200035	4274	Annotated_lncRNA	21.5992	-1.09822	0.83352	-1.31757	0.187648	0.631102
ENSSSCT00000079723	0.763653	0.511457	0.815812	0	0	0	0.696974	0	1	1	1	0	0	0	1	0	#DIV/0!	0.348487	3107	Annotated_lncRNA	27.3799	-8.2401	1.33	-6.19556	5.81e-10	9.76e-08
ENSSSCT00000079897	0	0	1.98317	0	0	0	0.661055	0	0	0	1	0	0	0	1	0	#DIV/0!	0.330528	406	Annotated_lncRNA	3.15522	-5.12328	3.13524	-1.6341	0.102238	1
ENSSSCT00000080181	0.624317	0.360012	0.480398	0.444225	0.373346	0.480398	0.488243	0.432657	1	0	0	0	0	0	1	0	0.128476	0.46045	3016	Annotated_lncRNA	34.2712	-0.237329	0.502661	-0.472145	0.636823	0.929756
ENSSSCT00000080310	0.457181	0.704644	0.113551	0.152394	0.132121	0	0.425126	0.0948382	0	1	0	0	0	0	1	0	3.48264	0.259982	1866	Annotated_lncRNA	12.6478	-2.10632	1.14797	-1.83483	0.0665311	0.401701
ENSSSCT00000080563	0.179676	0.576939	0.428412	0	0.126927	0.261808	0.395009	0.129578	0	1	0	0	0	0	1	0	2.04843	0.262293	3561	Annotated_lncRNA	22.6663	-1.70216	1.0073	-1.68983	0.0910613	0.476852
ENSSSCT00000080730	0.663698	0.519595	0.750788	0.398219	0.259797	0.375394	0.644694	0.34447	1	1	1	0	0	0	1	0	0.871552	0.494582	3831	Annotated_lncRNA	47.3502	-0.948809	0.394321	-2.40618	0.0161201	0.166919
ENSSSCT00000080844	0.56366	0.188842	0.41945	0.335149	0.165236	0.275264	0.390651	0.25855	1	0	0	0	0	0	1	0	0.510929	0.3246	3068	Annotated_lncRNA	23.5425	-0.629797	0.586029	-1.07469	0.282516	0.74387
ENSSSCT00000080883	0.399033	0.608871	1.08464	0.207497	0.239858	0.285432	0.697515	0.244262	0	1	1	0	0	0	1	0	1.8556	0.470889	2227	Annotated_lncRNA	25.948	-1.51683	0.578375	-2.62256	0.00872709	0.111228
ENSSSCT00000081173	0.266012	0.557342	0.297314	0.382392	0.499686	0.198209	0.373556	0.360096	0	1	0	0	0	0	1	0	0.0373793	0.366826	2138	Annotated_lncRNA	20.0744	-0.00896077	0.687964	-0.0130251	0.989608	0.998121
ENSSSCT00000081311	0.541491	0.419552	0.0975145	0.108298	0.167821	0	0.352853	0.0920397	1	0	0	0	0	0	1	0	2.8337	0.222446	1114	Annotated_lncRNA	5.96059	-1.97106	1.30479	-1.51063	0.130882	0.547676
ENSSSCT00000081408	0.265771	0.40127	1.21761	0.106308	0.117037	0.444525	0.628218	0.222623	0	0	1	0	0	0	1	0	1.82188	0.425421	6378	Annotated_lncRNA	66.8437	-1.58488	0.711183	-2.22852	0.025846	0.22636
ENSSSCT00000081593	0.63578	0.347424	0.440998	0.265871	0.253887	0.151593	0.474734	0.223784	1	0	0	0	0	0	1	0	1.1214	0.349259	3075	Annotated_lncRNA	27.9192	-1.11103	0.608982	-1.82441	0.0680897	0.407775
ENSSSCT00000081638	0.57023	0.377612	0.203702	0.0900364	0.226567	0	0.383848	0.105534	1	0	0	0	0	0	1	0	2.63718	0.244691	1412	Annotated_lncRNA	9.0859	-1.69584	1.19151	-1.42326	0.15466	0.584222
ENSSSCT00000081650	0	0	0.891504	0	0	0.160013	0.297168	0.0533378	0	0	1	0	0	0	1	0	4.57143	0.175253	1555	Annotated_lncRNA	7.50804	-2.64345	3.77629	-0.700014	0.483919	0.867584
ENSSSCT00000081970	0.227643	0.586941	0	0.170732	0	0	0.271528	0.0569108	0	1	0	0	0	0	1	0	3.77112	0.164219	722	Annotated_lncRNA	2.81599	-2.28792	2.23875	-1.02196	0.306798	1
ENSSSCT00000082080	0.359128	0.572939	0.436978	0.0211252	0	0	0.456348	0.00704173	0	1	0	0	0	0	1	0	63.8063	0.231695	6018	Annotated_lncRNA	35.9071	-6.18368	1.01267	-6.1063	1.02e-09	1.55e-07
ENSSSCT00000082124	0.191252	0	1.06971	0.255003	0.141601	0.411427	0.420321	0.269344	0	0	1	0	0	0	1	0	0.560537	0.344832	568	Annotated_lncRNA	4.42267	-0.60638	1.47686	-0.410588	0.681375	0.940953
ENSSSCT00000082209	0.255479	0.219571	0.736702	0.12774	0	0	0.403917	0.0425799	0	0	1	0	0	0	1	0	8.48611	0.223249	965	Annotated_lncRNA	5.65351	-3.42314	1.53867	-2.22475	0.0260982	0.227353
ENSSSCT00000082269	0.242391	0.362604	0.628942	0.171099	0.131856	0.237978	0.411312	0.180311	0	0	1	0	0	0	1	0	1.28113	0.295812	2493	Annotated_lncRNA	18.1806	-1.20881	0.638243	-1.89397	0.0582295	0.372157
ENSSSCT00000082367	0.508465	0.244239	0.323748	0.376264	0.157573	0.393747	0.358817	0.309195	1	0	0	0	0	0	1	0	0.160489	0.334006	4596	Annotated_lncRNA	36.1337	-0.280396	0.490871	-0.571221	0.56785	0.907092
ENSSSCT00000082394	0.197916	0.566994	0.285356	0.120949	0.136079	0.0380475	0.350089	0.0983582	0	1	0	0	0	0	1	0	2.55932	0.224223	3737	Annotated_lncRNA	20.9478	-1.84473	0.735794	-2.50712	0.0121718	0.139296
ENSSSCT00000082434	0.553887	0.30757	0.759606	0.259635	0.326793	0.379803	0.540354	0.322077	1	0	1	0	0	0	1	0	0.677719	0.431216	2092	Annotated_lncRNA	21.887	-0.771407	0.594445	-1.29769	0.194393	0.640577
ENSSSCT00000082512	0.570689	1.76571	0.148108	0	0	0.394954	0.82817	0.131651	1	1	0	0	0	0	1	0	5.29063	0.479911	720	Annotated_lncRNA	8.3572	-2.57317	1.53912	-1.67184	0.0945554	0.482049
ENSSSCT00000082516	0.238463	0.51685	0.124377	0.253367	0.258425	0.479741	0.29323	0.330511	0	1	0	0	0	0	1	0	-0.112798	0.31187	2385	Annotated_lncRNA	18.3834	0.10227	0.714716	0.143091	0.886218	0.982504
ENSSSCT00000082789	0.440797	0.713361	0.651632	0.193951	0.12229	0.420408	0.60193	0.24555	0	1	1	0	0	0	1	0	1.45136	0.42374	2016	Annotated_lncRNA	21.0556	-1.37206	0.615263	-2.23004	0.0257445	0.225914
ENSSSCT00000082817	0.358146	0.812664	0.199633	0.136437	0.376601	0.276415	0.456815	0.263151	0	1	0	0	0	0	1	0	0.735942	0.359983	2358	Annotated_lncRNA	20.065	-0.745787	0.719723	-1.03621	0.300102	0.764167
ENSSSCT00000082869	0.517495	0.409959	1.7562	0.287497	0.144691	0.306639	0.894552	0.246276	1	0	1	0	0	0	1	0	2.63232	0.570414	1474	Annotated_lncRNA	20.7053	-1.90965	0.761742	-2.50695	0.0121778	0.139296
ENSSSCT00000082988	0	0.485915	0.53965	0	0.194366	0.172688	0.341855	0.122351	0	0	1	0	0	0	1	0	1.79404	0.232103	1863	Annotated_lncRNA	11.3605	-1.43856	1.53139	-0.939388	0.347532	0.797263
ENSSSCT00000083034	0	0.977221	0	0	0	0	0.32574	0	0	1	0	0	0	0	1	0	#DIV/0!	0.16287	1387	Annotated_lncRNA	4.79762	-5.7279	2.88634	-1.98449	0.0472014	0.331067
ENSSSCT00000083341	0.582241	0.886431	0.287821	0.249532	0.457513	0.383761	0.585498	0.363602	1	1	0	0	0	0	1	0	0.610271	0.47455	1482	Annotated_lncRNA	17.5399	-0.660981	0.682989	-0.967777	0.333156	0.785589
ENSSSCT00000083398	0.235872	0.610754	0.455547	0.476461	0.441706	0.404931	0.434058	0.441032	0	1	0	0	0	0	1	0	-0.0158149	0.437545	7535	Annotated_lncRNA	82.503	0.0459207	0.429204	0.10699	0.914797	0.988189
ENSSSCT00000083475	0.286048	0.614607	0.154659	0.297966	0.264281	0.185591	0.351771	0.249279	0	1	0	0	0	0	1	0	0.411152	0.300525	6895	Annotated_lncRNA	51.1306	-0.481071	0.555955	-0.865305	0.386871	0.818239
ENSSSCT00000083486	0.717848	0	0.295105	0.396054	0.257525	0.295105	0.337651	0.316228	1	0	0	0	0	0	1	0	0.0677451	0.32694	1436	Annotated_lncRNA	12.3508	-0.215731	1.19273	-0.180871	0.856469	0.977819
ENSSSCT00000083679	0	0	0.952073	0	0	0	0.317358	0	0	0	1	0	0	0	1	0	#DIV/0!	0.158679	540	Annotated_lncRNA	1.82671	-4.33488	3.5833	-1.20974	0.226377	1
ENSSSCT00000083756	0.543442	0.416279	0.622783	0.209966	0.25838	0.489329	0.527501	0.319225	1	0	1	0	0	0	1	0	0.652442	0.423363	3256	Annotated_lncRNA	34.2362	-0.777152	0.566175	-1.37264	0.169866	0.605057
ENSSSCT00000084063	0.375025	0.433514	0.777562	0.309803	0.320423	0.427659	0.5287	0.352629	0	0	1	0	0	0	1	0	0.499312	0.440664	2180	Annotated_lncRNA	23.8659	-0.605079	0.545118	-1.11	0.267001	0.729713
ENSSSCT00000084106	0.545687	0.46876	0.49135	0.379608	0.220593	0.49135	0.501932	0.36385	1	0	0	0	0	0	1	0	0.379502	0.432891	1695	Annotated_lncRNA	18.0181	-0.49771	0.623	-0.798892	0.424353	0.839212
ENSSSCT00000084265	0.532301	0.538424	0.442773	0.255914	0.179475	0.336508	0.5045	0.257299	1	1	0	0	0	0	1	0	0.960753	0.380899	4014	Annotated_lncRNA	38.4457	-0.998635	0.453002	-2.20448	0.0274904	0.233579
ENSSSCT00000084304	0.324522	0.581306	0.351313	0.177964	0.255774	0.378337	0.419047	0.270692	0	1	0	0	0	0	1	0	0.548059	0.344869	3459	Annotated_lncRNA	28.8961	-0.707607	0.537243	-1.31711	0.187802	0.631242
ENSSSCT00000084405	0.183858	0.425065	0.511448	0.245144	0.377835	0.267901	0.373457	0.29696	0	0	1	0	0	0	1	0	0.257599	0.335208	1740	Annotated_lncRNA	14.5613	-0.30062	0.698523	-0.430366	0.66693	0.937685
ENSSSCT00000084658	0.259283	0.602684	0	0.129641	0	0.140079	0.287322	0.0899067	0	1	0	0	0	0	1	0	2.19578	0.188614	1551	Annotated_lncRNA	6.70129	-1.56856	1.59842	-0.981324	0.326433	0.781467
ENSSSCT00000084832	0.0951403	0.591704	0.515765	0.190281	0	0	0.40087	0.0634268	0	1	1	0	0	0	1	0	5.32019	0.232148	1903	Annotated_lncRNA	10.5608	-2.49378	1.43949	-1.7324	0.0832018	0.450692
ENSSSCT00000084853	0.275176	0.230817	0.838563	0	0.131896	0.190582	0.448185	0.107493	0	0	1	0	0	0	1	0	3.16945	0.277839	1078	Annotated_lncRNA	7.50785	-2.01779	1.19248	-1.69209	0.090629	0.475831
ENSSSCT00000084945	0.822963	0	0	0	0	0	0.274321	0	1	0	0	0	0	0	1	0	#DIV/0!	0.137161	3520	Annotated_lncRNA	13.7365	-7.2449	3.91002	-1.85291	1	1
ENSSSCT00000085072	0.953221	0.515784	1.28885	0.453915	0.175835	0.429617	0.919285	0.353122	1	1	1	0	0	0	1	0	1.6033	0.636204	3089	Annotated_lncRNA	46.9892	-1.46514	0.511098	-2.86666	0.00414833	0.0666071
ENSSSCT00000085182	0.111547	0.792192	0.783819	0.204502	0.086421	0.287934	0.562519	0.192952	0	1	1	0	0	0	1	0	1.91533	0.377736	2514	Annotated_lncRNA	23.7963	-1.71679	0.846723	-2.02756	0.0426047	0.308743
ENSSSCT00000085213	0.456937	0.556305	0.393161	0.163192	0	0.112332	0.468801	0.0918411	0	1	0	0	0	0	1	0	4.10448	0.280321	1432	Annotated_lncRNA	9.74916	-2.56099	0.993416	-2.57796	0.00993859	0.122613
ENSSSCT00000085242	0.548605	0.283355	0.104897	0.182868	0.236129	0.209793	0.312286	0.209597	1	0	0	0	0	0	1	0	0.489934	0.260941	3067	Annotated_lncRNA	19.5256	-0.518071	0.74124	-0.698925	0.484599	0.868091
ENSSSCT00000085260	0.162767	0.820684	0.359839	0.180852	0.111911	0.156452	0.447763	0.149738	0	1	0	0	0	0	1	0	1.9903	0.298751	2272	Annotated_lncRNA	16.8368	-1.5891	0.779054	-2.03978	0.0413724	0.304057
ENSSSCT00000085628	0.118207	1.0163	0.286538	0.384172	0.446182	0.3725	0.473683	0.400951	0	1	0	0	0	0	1	0	0.181398	0.437317	1434	Annotated_lncRNA	16.5129	-0.312539	0.911671	-0.34282	0.731734	0.955883
ENSSSCT00000085660	0.347954	0.453156	0.541587	0.320484	0.153612	0.328504	0.447566	0.267533	0	0	1	0	0	0	1	0	0.672935	0.357549	4628	Annotated_lncRNA	41.1955	-0.833185	0.454411	-1.83355	0.0667207	0.402474
ENSSSCT00000086039	0.704164	0.528167	0.429181	0.272063	0.206315	0.173057	0.553837	0.217145	1	1	0	0	0	0	1	0	1.55054	0.385491	5135	Annotated_lncRNA	49.7945	-1.3848	0.430839	-3.21419	0.00130812	0.0292424
ENSSSCT00000086128	0.569621	0.444462	0.372491	0.0794819	0.111116	0.0899115	0.462191	0.093503	1	0	0	0	0	0	1	0	3.94306	0.277847	3199	Annotated_lncRNA	22.6919	-2.29825	0.616434	-3.72831	0.000192771	0.00604231
ENSSSCT00000086393	1.21924	0.590426	0.27446	0.243849	0	0.0365946	0.69471	0.0934811	1	1	0	0	0	0	1	0	6.43155	0.394095	1979	Annotated_lncRNA	19.1232	-2.93126	1.0881	-2.69392	0.00706174	0.096123
ENSSSCT00000086748	0	0.501092	0	0.144495	0	0	0.167031	0.0481651	0	1	0	0	0	0	1	0	2.46788	0.107598	246	Annotated_lncRNA	0.654577	-1.49453	3.99566	-0.374038	0.708376	1
ENSSSCT00000087074	0.306341	0.485365	1.05612	0.306341	0	0.132015	0.615941	0.146118	0	0	1	0	0	0	1	0	3.21536	0.38103	1245	Annotated_lncRNA	11.6857	-2.24242	1.07062	-2.0945	0.0362157	0.280105
ENSSSCT00000087182	0.490109	0.544308	0.930297	0.201809	0.224127	0.186059	0.654904	0.203998	0	1	1	0	0	0	1	0	2.21034	0.429451	1256	Annotated_lncRNA	13.0536	-1.65254	0.716296	-2.30706	0.0210515	0.19786
ENSSSCT00000087441	0.330305	0.374013	0.502821	0.317601	0.226376	0.25141	0.40238	0.265129	0	0	1	0	0	0	1	0	0.517674	0.333754	3679	Annotated_lncRNA	30.0924	-0.656164	0.49584	-1.32334	0.185723	0.628446
ENSSSCT00000087618	0.323897	0.426656	0.511866	0.27117	0.348291	0.170622	0.420806	0.263361	0	0	1	0	0	0	1	0	0.597832	0.342084	4719	Annotated_lncRNA	41.0294	-0.64315	0.513318	-1.25293	0.210232	0.65991
ENSSSCT00000087708	0.160927	0.531562	0.0915174	0.0846982	0.0590625	0.0915174	0.261335	0.078426	0	1	0	0	0	0	1	0	2.33225	0.169881	4748	Annotated_lncRNA	18.6762	-1.65503	0.778604	-2.12564	0.0335332	0.266597
ENSSSCT00000088022	0.561999	1.39981	0.376098	0.0530188	0.10936	0.0825581	0.779303	0.0816457	1	1	0	0	0	0	1	0	8.54493	0.430474	3875	Annotated_lncRNA	41.0965	-3.22113	0.663549	-4.85439	1.21e-06	8.33e-05
ENSSSCT00000088029	0	0.577014	0	0.165493	0	0	0.192338	0.0551642	0	1	0	0	0	0	1	0	2.48664	0.123751	1215	Annotated_lncRNA	3.27289	-1.64323	2.73866	-0.600011	0.548499	1
ENSSSCT00000088833	0.778049	0	0.0803405	0.295658	0.120973	0.140596	0.28613	0.185742	1	0	0	0	0	0	1	0	0.540466	0.235936	2327	Annotated_lncRNA	14.6141	-0.784006	1.36806	-0.573077	0.566592	0.907092
ENSSSCT00000089065	0.314759	0.335001	0.541695	0.459023	0.218479	0.389343	0.397152	0.355615	0	0	1	0	0	0	1	0	0.116802	0.376383	2761	Annotated_lncRNA	25.01	-0.166108	0.549799	-0.302124	0.762557	0.961459
ENSSSCT00000089166	0.531611	0.208754	0.150382	0.429659	0.293384	0.0751911	0.296916	0.266078	1	0	0	0	0	0	1	0	0.115898	0.281497	6418	Annotated_lncRNA	43.5969	-0.114732	0.728365	-0.15752	0.874835	0.980281
ENSSSCT00000089215	0.196145	0.478665	0.883398	0.196145	0.17635	0	0.519403	0.124165	0	0	1	0	0	0	1	0	3.18316	0.321784	1631	Annotated_lncRNA	13.0851	-1.92497	1.07956	-1.7831	0.0745693	0.426408
ENSSSCT00000089226	0.104999	0.39706	0.529857	0.227498	0.126337	0.317914	0.343972	0.223916	0	0	1	0	0	0	1	0	0.536163	0.283944	2348	Annotated_lncRNA	16.9601	-0.687878	0.806034	-0.85341	0.393432	0.821507
ENSSSCT00000089306	0.503044	0.282986	0.435175	0.068597	0	0	0.407068	0.0228657	1	0	0	0	0	0	1	0	16.8026	0.214967	1797	Annotated_lncRNA	9.89098	-4.27817	1.25205	-3.41694	0.000633287	0.0163333
ENSSSCT00000089399	0.260309	0.623838	0.335991	0.150705	0.152156	0.0884187	0.406713	0.130427	0	1	0	0	0	0	1	0	2.11833	0.26857	2643	Annotated_lncRNA	17.5724	-1.60678	0.71904	-2.23461	0.0254427	0.224327
ENSSSCT00000089426	0.596115	0.533354	0.629381	0.158964	0.100004	0.359646	0.586283	0.206205	1	1	1	0	0	0	1	0	1.84321	0.396244	3199	Annotated_lncRNA	31.5349	-1.60954	0.548292	-2.93555	0.00332961	0.0577044
ENSSSCT00000089651	0.515988	0.331368	0	0.0955534	0.154638	0.364534	0.282452	0.204909	1	0	0	0	0	0	1	0	0.378429	0.24368	1860	Annotated_lncRNA	11.5926	-0.665607	1.2275	-0.542246	0.587649	0.912776
ENSSSCT00000090012	0.392772	0.279402	0.540295	0.0755331	0.296865	0.216118	0.404156	0.196172	0	0	1	0	0	0	1	0	1.06021	0.300164	2353	Annotated_lncRNA	17.8729	-1.07834	0.724773	-1.48783	0.136796	0.558444
ENSSSCT00000090112	0.25167	0.558567	0.468057	0.201336	0.302557	0.480058	0.426098	0.327984	0	1	0	0	0	0	1	0	0.299143	0.377041	3531	Annotated_lncRNA	32.6946	-0.420111	0.522329	-0.804304	0.421221	0.837405
ENSSSCT00000090133	0.383687	0.459367	0.6698	0.205547	0.348485	0.359405	0.504285	0.304479	0	0	1	0	0	0	1	0	0.656222	0.404382	2594	Annotated_lncRNA	26.1971	-0.752762	0.530614	-1.41866	0.155998	0.584401
ENSSSCT00000090177	0.279521	0.526424	0.199755	0.291674	0.263212	0	0.335233	0.184962	0	1	0	0	0	0	1	0	0.812444	0.260098	3381	Annotated_lncRNA	21.8289	-0.860075	1.06344	-0.808766	0.41865	0.834711
ENSSSCT00000090439	0.425142	0.309344	0.794737	0.469122	0.227938	0.264912	0.509741	0.320657	0	0	1	0	0	0	1	0	0.589675	0.415199	2470	Annotated_lncRNA	24.877	-0.625604	0.628092	-0.996039	0.319231	0.775123
ENSSSCT00000090527	0.250219	0.731616	0.561519	0.11775	0.476401	0.386044	0.514451	0.326732	0	1	1	0	0	0	1	0	0.574537	0.420591	2415	Annotated_lncRNA	25.1584	-0.654048	0.695511	-0.940384	0.347021	0.796911
ENSSSCT00000090577	0.191107	0.441823	1.51889	0.191107	0.441823	0	0.717274	0.210977	0	0	1	0	0	0	1	0	2.39978	0.464126	558	Annotated_lncRNA	6.44029	-1.61355	1.35643	-1.18955	0.234223	0.69273
ENSSSCT00000090787	0.363284	0.502792	0.440308	0.254299	0.213306	0.475533	0.435461	0.314379	0	1	0	0	0	0	1	0	0.385147	0.37492	2333	Annotated_lncRNA	21.8914	-0.55639	0.574232	-0.96893	0.33258	0.785589
ENSSSCT00000091082	0.38753	0.803255	0.350487	0.106905	0.417075	0.398281	0.513757	0.30742	0	1	0	0	0	0	1	0	0.671189	0.410589	2660	Annotated_lncRNA	27.2998	-0.782699	0.680415	-1.15033	0.250009	0.709626
MSTRG.10004.1	0.189583	0.315822	0.978809	0.189583	0.473734	0.428229	0.494738	0.363849	0	0	1	0	0	0	1	0	0.359736	0.429293	764	novel_lncRNA	7.70578	-0.375691	0.976397	-0.384773	0.700405	0.945764
MSTRG.10277.1	0.713056	0.535772	0.637569	0.213917	0.206066	0.467551	0.628799	0.295845	1	1	1	0	0	0	1	0	1.12544	0.462322	997	novel_lncRNA	11.5934	-1.18865	0.741415	-1.60322	0.108885	0.50789
MSTRG.10588.2	0	0	3.06972	0	0	0	1.02324	0	0	0	1	0	0	0	1	0	#DIV/0!	0.51162	3277	novel_lncRNA	46.9962	-23.0457	3.90772	-5.89747	1	1
MSTRG.10610.2	0.265046	2.40832	1.71397	0	0.420055	0	1.46244	0.140018	0	1	1	0	0	0	1	0	9.44467	0.801231	1669	novel_lncRNA	32.0764	-3.37359	2.21121	-1.52567	0.127091	0.54204
MSTRG.10769.1	1.46601	2.605	0.378446	0	0	0.378446	1.48315	0.126149	1	1	0	0	0	0	1	0	10.7572	0.80465	247	novel_lncRNA	4.99088	-3.90898	1.68641	-2.31793	0.0204532	0.195605
MSTRG.10784.1	0.714928	4.1545	0.563273	0	0	0	1.8109	0	1	1	1	0	0	0	1	0	#DIV/0!	0.90545	450	novel_lncRNA	9.1535	-6.66013	1.65939	-4.01361	5.98e-05	0.00234569
MSTRG.11181.1	0.662074	0	0	0	0	0	0.220691	0	1	0	0	0	0	0	1	0	#DIV/0!	0.110346	711	novel_lncRNA	2.23218	-4.62259	3.40277	-1.35848	0.174312	1
MSTRG.11325.1	0	0.244581	0.756734	0	0	0	0.333772	0	0	0	1	0	0	0	1	0	#DIV/0!	0.166886	336	novel_lncRNA	1.32726	-3.8746	3.10703	-1.24704	0.212382	1
MSTRG.11496.3	0.521463	0	0	0.00620789	0.0072149	0	0.173821	0.00447426	1	0	0	0	0	0	1	0	37.8491	0.0891476	6478	novel_lncRNA	14.771	-5.38733	3.56084	-1.51294	1	1
MSTRG.11633.1	3.69766	4.6615	4.21374	0.0666244	0.147984	0.0859947	4.19097	0.100201	1	1	1	0	0	0	1	0	40.8255	2.14558	1087	novel_lncRNA	57.5474	-5.41172	0.651239	-8.30989	9.58e-17	5.7e-14
MSTRG.11881.2	0.756552	0.325633	0	0	0	0	0.360728	0	1	0	0	0	0	0	1	0	#DIV/0!	0.180364	556	novel_lncRNA	2.37253	-4.71081	2.61671	-1.80028	0.0718165	1
MSTRG.11906.1	0	0.954251	0	0	0	0	0.318084	0	0	1	0	0	0	0	1	0	#DIV/0!	0.159042	2086	novel_lncRNA	9.26437	-6.6769	3.91158	-1.70696	0.0878304	0.468167
MSTRG.12108.2	0.595592	0	0	0	0	0	0.198531	0	1	0	0	0	0	0	1	0	#DIV/0!	0.0992653	10683	novel_lncRNA	30.7354	-22.4657	3.90822	-5.74833	1	1
MSTRG.12303.22	0	0	1.84503	0.339961	0.0237632	0.0183129	0.615008	0.127346	0	0	1	0	0	0	1	0	3.82944	0.371177	8975	novel_lncRNA	80.0454	-2.35036	3.16461	-0.742702	1	1
MSTRG.12877.2	0.81337	0	0	0	0	0	0.271123	0	1	0	0	0	0	0	1	0	#DIV/0!	0.135562	7763	novel_lncRNA	25.5842	-22.2188	3.90851	-5.68473	1	1
MSTRG.13084.1	0	0	0.528483	0	0	0	0.176161	0	0	0	1	0	0	0	1	0	#DIV/0!	0.0880806	311	novel_lncRNA	0.664257	-2.87601	3.97341	-0.723813	0.46918	1
MSTRG.13203.1	2.99419	1.47807	0.902915	0.343831	0.240337	0.444512	1.79173	0.342893	1	1	1	0	0	0	1	0	4.22532	1.06731	2958	novel_lncRNA	79.3316	-2.4433	0.528212	-4.6256	3.74e-06	0.00022079
MSTRG.13517.1	0	0.61679	0.716842	0	0	0	0.444544	0	0	1	1	0	0	0	1	0	#DIV/0!	0.222272	652	novel_lncRNA	3.31499	-5.19501	2.39748	-2.16686	0.0302457	1
MSTRG.14054.1	2.58419	3.17012	1.38323	0	0.48771	0.251496	2.37918	0.246402	1	1	1	0	0	0	1	0	8.65568	1.31279	674	novel_lncRNA	22.7744	-3.3324	0.913498	-3.64795	0.000264339	0.00780038
MSTRG.14106.1	0.165445	4.22989	0.284706	0.496334	0.128178	0	1.56001	0.208171	0	1	0	0	0	0	1	0	6.4939	0.884091	565	novel_lncRNA	13.2548	-3.17121	1.47096	-2.15588	0.0310931	0.252789
MSTRG.14402.6	0.67827	0	0.218867	0.369966	0.0171199	0	0.299046	0.129028	1	0	0	0	0	0	1	0	1.31767	0.214037	2349	novel_lncRNA	13.3697	-1.2311	1.75104	-0.703068	0.482013	0.866649
MSTRG.14653.2	0.274485	0.793235	0.654473	0.411728	0.475941	0.327236	0.574064	0.404969	0	1	1	0	0	0	1	0	0.417553	0.489516	259	novel_lncRNA	3.17262	-0.468747	1.26423	-0.370776	0.710804	1
MSTRG.148.1	2.49653	0.274847	0.566918	0.356647	0.41227	0.425188	1.11277	0.398035	1	0	1	0	0	0	1	0	1.79565	0.7554	299	novel_lncRNA	6.08609	-1.63334	1.22981	-1.32812	0.184137	0.626315
MSTRG.14853.3	0.0345329	2.22214	0	0.0805767	0	0.109785	0.752223	0.063454	0	1	0	0	0	0	1	0	10.8546	0.407839	3088	novel_lncRNA	30.4296	-3.61699	2.68438	-1.34742	1	1
MSTRG.15863.1	0	2.66554	0.40989	0	0.205042	0	1.02514	0.0683473	0	1	0	0	0	0	1	0	13.9991	0.546746	883	novel_lncRNA	13.1949	-3.70764	3.2143	-1.15348	0.248713	0.708398
MSTRG.16350.1	0.14963	3.15735	0.386265	0.299259	0.332353	0.193133	1.23108	0.274915	0	1	0	0	0	0	1	0	3.47805	0.752999	242	novel_lncRNA	4.48983	-2.1302	1.50117	-1.41902	0.155893	0.584401
MSTRG.16354.1	0	0.777562	0.733745	0	0	0	0.503769	0	0	1	1	0	0	0	1	0	#DIV/0!	0.251884	436	novel_lncRNA	2.81806	-4.96074	2.49002	-1.99225	0.0463437	1
MSTRG.16491.1	2.26286	0.345105	1.39625	0	0.345105	0	1.33474	0.115035	1	0	1	0	0	0	1	0	10.6029	0.724886	206	novel_lncRNA	3.76091	-3.26238	1.75769	-1.85606	0.0634446	1
MSTRG.16715.1	1.01289	3.11141	0.72995	0.0547508	0.0344437	0	1.61808	0.0297315	1	1	1	0	0	0	1	0	53.4232	0.823908	3096	novel_lncRNA	67.874	-5.83178	0.912304	-6.39236	1.63e-10	2.97e-08
MSTRG.16748.2	0.827825	0	0	0	0	0	0.275942	0	1	0	0	0	0	0	1	0	#DIV/0!	0.137971	5857	novel_lncRNA	20.2613	-21.9038	3.90897	-5.60347	1	1
MSTRG.16934.1	0.636293	0	0	0	0	0.493568	0.212098	0.164523	1	0	0	0	0	0	1	0	0.289169	0.18831	333	novel_lncRNA	1.44798	-0.523032	3.22289	-0.162287	0.87108	1
MSTRG.16940.1	0.517658	4.18874	0.925714	0.345105	0.199464	0.308571	1.87737	0.28438	1	1	1	0	0	0	1	0	5.60163	1.08088	412	novel_lncRNA	10.9271	-2.69913	1.06195	-2.54168	0.011032	0.130218
MSTRG.16941.1	0.501292	3.49565	0.902752	0.278495	0	0.250764	1.63323	0.17642	1	1	1	0	0	0	1	0	8.25763	0.904825	722	novel_lncRNA	14.9962	-3.10683	1.0647	-2.91804	0.00352236	0.0597797
MSTRG.17085.1	2.89683	1.02365	1.01974	0.395022	0.292471	0.339914	1.64674	0.342469	1	1	1	0	0	0	1	0	3.80844	0.994604	275	novel_lncRNA	7.08033	-2.36989	1.09189	-2.17044	0.0299733	0.246059
MSTRG.1728.1	2.8821	2.85565	2.78151	0	0	0	2.83975	0	1	1	1	0	0	0	1	0	#DIV/0!	1.41988	259	novel_lncRNA	9.40675	-6.69867	1.46065	-4.5861	4.52e-06	0.000261806
MSTRG.17384.5	0.925507	0	0.298624	0	0	0	0.408044	0	1	0	0	0	0	0	1	0	#DIV/0!	0.204022	404	novel_lncRNA	1.87184	-4.36846	2.80934	-1.55498	0.119951	1
MSTRG.17701.1	0.316247	2.52004	0.306639	0	0.265268	0	1.04764	0.0884225	0	1	0	0	0	0	1	0	10.8481	0.568033	268	novel_lncRNA	4.19763	-3.42916	1.86928	-1.83449	0.0665817	1
MSTRG.17935.2	2.76855	0	0	0.00426587	0	0	0.922849	0.00142196	1	0	0	0	0	0	1	0	648	0.462136	9934	novel_lncRNA	111.596	-9.44637	3.90717	-2.4177	1	1
MSTRG.18174.1	3.21921	4.18007	3.24484	0.309189	0.0762787	0.21162	3.54804	0.199029	1	1	1	0	0	0	1	0	16.8267	1.87353	2330	novel_lncRNA	111.683	-4.27927	0.46997	-9.10543	8.59e-20	8.04e-17
MSTRG.18237.1	1.94053	2.36204	1.21024	0.428722	0.116357	0.0487999	1.8376	0.197959	1	1	1	0	0	0	1	0	8.28273	1.01778	3642	novel_lncRNA	92.354	-3.27431	0.655989	-4.99142	5.99e-07	4.73e-05
MSTRG.18527.1	0.140497	4.54746	0.334997	0	0	0.334997	1.67432	0.111666	0	1	0	0	0	0	1	0	13.994	0.892992	253	novel_lncRNA	5.43074	-4.05343	1.91912	-2.11213	0.0346754	0.27297
MSTRG.18785.1	0.134949	3.92098	0.364534	0.202423	0.235259	0.121511	1.47349	0.186398	0	1	0	0	0	0	1	0	6.90507	0.829943	596	novel_lncRNA	10.9493	-2.85607	1.25492	-2.2759	0.0228521	0.208211
MSTRG.18788.1	0.519808	3.11446	0.620982	0.0742583	0.485039	0.192718	1.41842	0.250672	1	1	1	0	0	0	1	0	4.65846	0.834545	1660	novel_lncRNA	34.0046	-2.42049	0.893996	-2.70749	0.00677937	0.0936955
MSTRG.19225.1	1.45203	0.604884	2.83244	0.318877	0.140944	0.157631	1.62978	0.205817	1	1	1	0	0	0	1	0	6.91859	0.9178	7216	novel_lncRNA	174.436	-3.10696	0.614505	-5.05604	4.28e-07	3.51e-05
MSTRG.19404.1	1.67556	0.691744	3.42441	0.478732	0	0	1.93057	0.159577	1	1	1	0	0	0	1	0	11.098	1.04508	297	novel_lncRNA	7.84969	-3.48817	1.4104	-2.47317	0.0133919	0.148302
MSTRG.19497.1	0	3.89484	0.476452	0	0.409983	0	1.4571	0.136661	0	1	0	0	0	0	1	0	9.66213	0.79688	228	novel_lncRNA	4.02028	-3.33832	2.18187	-1.53003	0.12601	1
MSTRG.19658.15	0	13.5176	0	0	0	0	4.50587	0	0	1	0	0	0	0	1	0	#DIV/0!	2.25293	1034	novel_lncRNA	63.8579	-23.4586	3.90746	-6.00353	1	1
MSTRG.19658.8	0	0	10.3027	0	0	0	3.43423	0	0	0	1	0	0	0	1	0	#DIV/0!	1.71712	1090	novel_lncRNA	44.007	-22.955	3.90778	-5.87418	1	1
MSTRG.19658.9	62.6042	0	0	0	0	0	20.8681	0	1	0	0	0	0	0	1	0	#DIV/0!	10.434	652	novel_lncRNA	174.282	-24.8209	3.90702	-6.35289	1	1
MSTRG.19659.11	0	842.424	0	0	0	0	280.808	0	0	1	0	0	0	0	1	0	#DIV/0!	140.404	505	novel_lncRNA	1660.8	-27.9121	3.90679	-7.14451	1	1
MSTRG.19659.7	412.024	0.200335	0.32594	0.137899	0.0200335	0.124168	137.517	0.0940333	1	0	0	0	0	0	1	0	1461.43	68.8054	2333	novel_lncRNA	4112.07	-10.6034	2.36836	-4.47711	1	1
MSTRG.19659.8	6.1884	333.712	0	0	0	0	113.3	0	1	1	0	0	0	0	1	0	#DIV/0!	56.65	2205	novel_lncRNA	3479.96	-28.9261	3.90678	-7.40409	1	1
MSTRG.19722.2	2.53219	0.602618	3.22171	0.289394	0.44192	0.0466914	2.11884	0.259335	1	1	1	0	0	0	1	0	7.17028	1.18909	1001	novel_lncRNA	29.4564	-2.91396	0.89706	-3.24835	0.00116078	0.0265884
MSTRG.19752.10	0	131.968	0	0	0	0	43.9895	0	0	1	0	0	0	0	1	0	#DIV/0!	21.9947	403	novel_lncRNA	207.621	-25.0606	3.90698	-6.41432	1	1
MSTRG.19752.4	0	0	13.117	0	0	0	4.37234	0	0	0	1	0	0	0	1	0	#DIV/0!	2.18617	588	novel_lncRNA	35.3717	-22.3938	3.90803	-5.73019	1	1
MSTRG.19893.1	1.92316	3.17324	2.62414	0	0	0	2.57352	0	1	1	1	0	0	0	1	0	#DIV/0!	1.28676	659	novel_lncRNA	20.7567	-7.84093	1.3338	-5.87866	4.14e-09	5.64e-07
MSTRG.19896.1	1.71718	6.32494	3.92596	0	0	0	3.98936	0	1	1	1	0	0	0	1	0	#DIV/0!	1.99468	335	novel_lncRNA	16.82	-7.53793	1.43315	-5.25968	1.44e-07	1.48e-05
MSTRG.19898.1	0.958029	2.43119	1.74956	0.0879822	0.0605905	0.193461	1.71293	0.114011	1	1	1	0	0	0	1	0	14.0242	0.91347	4781	novel_lncRNA	110.802	-4.03267	0.577008	-6.98893	2.77e-12	7.56e-10
MSTRG.19901.1	0.979745	4.01359	3.27869	0.240639	0.178823	0.0614755	2.75734	0.160313	1	1	1	0	0	0	1	0	16.1998	1.45883	2068	novel_lncRNA	74.138	-4.01129	0.672748	-5.96254	2.48e-09	3.46e-07
MSTRG.19907.1	1.24018	4.1757	2.62751	0.164142	0.275554	0.164219	2.68113	0.201305	1	1	1	0	0	0	1	0	12.3187	1.44122	2205	novel_lncRNA	76.1974	-3.73808	0.557406	-6.70621	2e-11	4.51e-09
MSTRG.19908.1	1.14397	2.99264	2.03125	0.128697	0.0719673	0.0831913	2.05596	0.0946186	1	1	1	0	0	0	1	0	20.7289	1.07529	5927	novel_lncRNA	165.572	-4.52777	0.516688	-8.76307	1.9e-18	1.38e-15
MSTRG.19913.1	1.6782	3.51252	2.55887	0.073767	0.122887	0.107116	2.5832	0.101256	1	1	1	0	0	0	1	0	24.5114	1.34223	3927	novel_lncRNA	128.564	-4.68813	0.47698	-9.82878	8.46e-23	1.85e-19
MSTRG.19914.1	1.65933	5.01796	2.43298	0.140621	0.232044	0.0973192	3.03676	0.156662	1	1	1	0	0	0	1	0	18.3842	1.59671	1461	novel_lncRNA	58.2534	-4.28593	0.641302	-6.68318	2.34e-11	5.11e-09
MSTRG.19918.1	3.26443	4.33249	3.49268	0.227091	0.263908	0.195395	3.69653	0.228798	1	1	1	0	0	0	1	0	15.1563	1.96267	3293	novel_lncRNA	161.604	-4.02812	0.419326	-9.60618	7.53e-22	1.23e-18
MSTRG.19919.1	1.73659	3.13661	1.35866	0.271342	0.0627322	0	2.07729	0.111358	1	1	1	0	0	0	1	0	17.6541	1.09432	655	novel_lncRNA	18.2345	-4.13605	0.983291	-4.20634	2.6e-05	0.00118075
MSTRG.19958.2	0.0406402	0.406209	2.41297	0	0	0.262279	0.953272	0.0874263	0	0	1	0	0	0	1	0	9.90372	0.520349	891	novel_lncRNA	10.0364	-3.61405	1.64083	-2.20257	0.027625	0.234419
MSTRG.20342.1	0.76966	3.57804	0.346511	0.192415	0.447255	0.173255	1.56474	0.270975	1	1	0	0	0	0	1	0	4.77447	0.917856	209	novel_lncRNA	4.35037	-2.45185	1.41446	-1.73342	0.0830214	0.450599
MSTRG.204.1	1.71526	1.35413	0.489162	0	0.253899	0	1.18618	0.084633	1	1	0	0	0	0	1	0	13.0156	0.635409	420	novel_lncRNA	6.96452	-3.59589	1.44337	-2.49131	0.0127272	0.143258
MSTRG.2059.1	0.261367	2.87023	0	0.130683	0	0.155798	1.04386	0.0954938	0	1	0	0	0	0	1	0	9.93123	0.569679	272	novel_lncRNA	3.79231	-3.47036	2.038	-1.70282	0.0886013	1
MSTRG.2759.3	0.659851	1.10696	0.497625	0	0	0	0.754813	0	1	1	0	0	0	0	1	0	#DIV/0!	0.377407	578	novel_lncRNA	5.68564	-5.97288	1.65897	-3.60036	0.000317776	0.00929352
MSTRG.2836.2	0.80583	0.352008	0	0	0.265667	0	0.385946	0.0885556	1	0	0	0	0	0	1	0	3.35823	0.237251	5452	novel_lncRNA	32.4849	-1.71834	3.73292	-0.46032	0.645287	0.931378
MSTRG.2966.1	2.72382	1.81046	1.94837	0	0	0.324729	2.16088	0.108243	1	1	1	0	0	0	1	0	18.9633	1.13456	522	novel_lncRNA	15.2482	-4.54208	1.10315	-4.11739	3.83e-05	0.00167354
MSTRG.3019.2	0	0	1.29983	0	0	0	0.433278	0	0	0	1	0	0	0	1	0	#DIV/0!	0.216639	3344	novel_lncRNA	15.444	-21.5312	3.90966	-5.5072	1	1
MSTRG.3438.11	2.16637	0.641086	0.0826467	0	0	0.289264	0.963369	0.0964212	1	1	0	0	0	0	1	0	8.99125	0.529895	2051	novel_lncRNA	29.4845	-3.72311	2.32035	-1.60455	0.108594	0.507054
MSTRG.3485.4	0	3.00208	0.166146	0.376263	0.13196	0.26839	1.05608	0.258871	0	1	0	0	0	0	1	0	3.07955	0.657474	3657	novel_lncRNA	58.7045	-2.05539	2.01134	-1.0219	0.306827	0.766507
MSTRG.3513.1	10.688	5.5523	2.5341	0.475024	0.326606	0.273956	6.25815	0.358529	1	1	1	0	0	0	1	0	16.4551	3.30834	519	novel_lncRNA	42.871	-4.14554	0.715275	-5.79573	6.8e-09	8.91e-07
MSTRG.3930.1	1.59691	3.07092	0.687012	0	0.243023	0	1.78495	0.0810076	1	1	1	0	0	0	1	0	21.0343	0.932978	1639	novel_lncRNA	39.3443	-4.17729	2.02417	-2.0637	0.0390463	0.295147
MSTRG.4047.1	0.52454	0	0	0.174847	0	0	0.174847	0.0582822	1	0	0	0	0	0	1	0	2	0.116564	230	novel_lncRNA	0.67339	-1.54333	3.98724	-0.387068	0.698706	1
MSTRG.415.1	3.0637	0.371729	0.623611	0	0	0	1.35301	0	1	0	1	0	0	0	1	0	#DIV/0!	0.676506	228	novel_lncRNA	3.91413	-5.43245	1.98046	-2.74302	0.00608769	1
MSTRG.4222.1	0	0	0.881902	0	0	0.352761	0.293967	0.117587	0	0	1	0	0	0	1	0	1.5	0.205777	228	novel_lncRNA	1.12504	-1.4675	3.43646	-0.427038	0.669352	1
MSTRG.4747.1	0	1.45706	0	0	0	0	0.485685	0	0	1	0	0	0	0	1	0	#DIV/0!	0.242843	276	novel_lncRNA	1.65435	-4.1921	3.68177	-1.13861	0.254865	1
MSTRG.4957.1	0.158534	1.53542	0	0.317067	0	0.237913	0.56465	0.184994	0	1	0	0	0	0	1	0	2.05227	0.374822	761	novel_lncRNA	6.33744	-1.45132	1.72076	-0.843421	0.398993	0.824813
MSTRG.5177.1	0.339164	0.705401	3.50217	0.0123332	0.0547885	0.0875544	1.51558	0.0515587	0	1	1	0	0	0	1	0	28.3952	0.783569	5872	novel_lncRNA	103.005	-4.85342	0.829074	-5.85402	4.8e-09	6.41e-07
MSTRG.5284.9	3.66407	0.00119728	0.00132968	0.00154537	0.00119728	0	1.2222	0.000914214	1	0	0	0	0	0	1	0	1335.88	0.611556	30244	novel_lncRNA	407.794	-10.2138	2.88249	-3.54339	1	1
MSTRG.5518.1	2.66841	3.67433	3.21232	0.0435067	0.151692	0.117524	3.18502	0.104241	1	1	1	0	0	0	1	0	29.5544	1.64463	2773	novel_lncRNA	112.016	-4.97269	0.486491	-10.2215	1.59e-24	5.2e-21
MSTRG.6186.2	3.219	0.781145	0.778077	0	0.195286	0	1.59274	0.0650954	1	1	1	0	0	0	1	0	23.4678	0.828918	868	novel_lncRNA	18.2358	-4.63136	1.2379	-3.7413	0.000183073	0.00585031
MSTRG.6442.1	0	0	0.660372	0	0	0	0.220124	0	0	0	1	0	0	0	1	0	#DIV/0!	0.110062	329	novel_lncRNA	0.996385	-3.46064	3.95133	-0.875816	0.38113	1
MSTRG.6445.6	0	0	3.5851	0	0	0	1.19503	0	0	0	1	0	0	0	1	0	#DIV/0!	0.597516	4660	novel_lncRNA	78.0502	-23.7301	3.90734	-6.07321	1	1
MSTRG.6449.2	0	0.133224	1.97315	0.148901	0.241469	0	0.702124	0.130123	0	0	1	0	0	0	1	0	4.39584	0.416123	4269	novel_lncRNA	44.5571	-2.22305	2.71628	-0.81842	0.413117	0.830876
MSTRG.6490.1	2.98624	0	0.179259	0.398166	0.231377	0	1.05517	0.209847	1	0	0	0	0	0	1	0	4.02826	0.632507	202	novel_lncRNA	3.24761	-2.44828	2.07255	-1.18129	0.237487	1
MSTRG.665.5	0.658511	0	0	0	0	0	0.219504	0	1	0	0	0	0	0	1	0	#DIV/0!	0.109752	32946	novel_lncRNA	90.6608	-23.9314	3.90726	-6.12485	1	1
MSTRG.6690.2	0	1.33431	0	0	0	0	0.444771	0	0	1	0	0	0	0	1	0	#DIV/0!	0.222386	5018	novel_lncRNA	26.1387	-22.2492	3.90847	-5.69256	1	1
MSTRG.6913.1	1.83509	2.49839	0.708156	0	0	0	1.68054	0	1	1	1	0	0	0	1	0	#DIV/0!	0.840272	767	novel_lncRNA	15.2835	-7.39896	1.4261	-5.18825	2.12e-07	2.11e-05
MSTRG.6933.1	0	0.792096	2.65763	0	0.198024	0	1.14991	0.066008	0	1	1	0	0	0	1	0	16.4208	0.607959	214	novel_lncRNA	3.50818	-4.23495	2.21515	-1.91181	0.0559	1
MSTRG.7163.1	2.2533	3.55421	3.21059	0	0.273401	0.458656	3.00603	0.244019	1	1	1	0	0	0	1	0	11.3189	1.62503	310	novel_lncRNA	12.8384	-3.60858	0.966929	-3.732	0.000189968	0.00598308
MSTRG.7219.1	2.01255	0	0.29017	0	0	0	0.767574	0	1	0	0	0	0	0	1	0	#DIV/0!	0.383787	245	novel_lncRNA	2.3926	-4.72245	2.69988	-1.74913	0.080268	1
MSTRG.7277.2	0.315888	1.47192	0	0	0	0	0.595936	0	0	1	0	0	0	0	1	0	#DIV/0!	0.297968	5273	novel_lncRNA	39.8275	-8.78076	3.90789	-2.24693	0.0246443	0.218169
MSTRG.7280.1	2.46554	2.36696	1.75248	0.107198	0	0.184471	2.19499	0.0972229	1	1	1	0	0	0	1	0	21.5769	1.14611	872	novel_lncRNA	24.5447	-4.62648	0.832471	-5.55753	2.74e-08	3.05e-06
MSTRG.7344.1	0	2.40334	0.533824	0	0	0.355883	0.979056	0.118628	0	1	1	0	0	0	1	0	7.25319	0.548842	226	novel_lncRNA	3.27444	-3.28227	2.23357	-1.46952	0.141693	1
MSTRG.757.1	0.724208	2.21181	0.233691	0.362104	0	0	1.05657	0.120701	1	1	0	0	0	0	1	0	7.75359	0.588635	200	novel_lncRNA	2.98922	-3.05458	1.93302	-1.58021	0.114058	1
MSTRG.8044.1	0	0.565028	0.315963	0	0	0	0.293664	0	0	1	0	0	0	0	1	0	#DIV/0!	0.146832	225	novel_lncRNA	0.828434	-3.19489	3.58453	-0.8913	0.372768	1
MSTRG.8133.1	0.260728	0	1.03612	0	0	0	0.432281	0	0	0	1	0	0	0	1	0	#DIV/0!	0.21614	409	novel_lncRNA	2.17576	-4.58686	2.70938	-1.69296	0.0904637	1
MSTRG.8466.1	0	0.555084	0	0	0.444068	0	0.185028	0.148023	0	1	0	0	0	0	1	0	0.25	0.166525	421	novel_lncRNA	1.58482	-0.147696	3.17591	-0.0465049	0.962908	1
MSTRG.8503.1	0	2.05352	0.313179	0.362023	0	0.15659	0.788899	0.172871	0	1	0	0	0	0	1	0	3.56352	0.480885	227	novel_lncRNA	2.61582	-2.18909	2.03768	-1.0743	0.282687	1
MSTRG.8935.1	0.384217	2.38156	0	0.128072	0.297695	0.230639	0.921926	0.218802	0	1	0	0	0	0	1	0	3.21351	0.570364	314	novel_lncRNA	3.9939	-1.93585	1.64822	-1.17451	0.240191	1
MSTRG.8966.1	2.96141	0.95444	1.9214	0	0	0.160116	1.94575	0.0533722	1	1	1	0	0	0	1	0	35.4563	0.999561	222	novel_lncRNA	5.71461	-4.97953	1.61672	-3.08002	0.00206983	0.0410228
MSTRG.899.1	0	2.51342	0	0	0	0	0.837807	0	0	1	0	0	0	0	1	0	#DIV/0!	0.418903	224	novel_lncRNA	2.31609	-4.67745	3.36816	-1.38872	0.164916	1
MSTRG.9000.1	0.713559	0	0.767457	0.17839	0	0	0.493672	0.0594633	1	0	1	0	0	0	1	0	7.30213	0.276568	262	novel_lncRNA	1.67542	-3.10409	2.51548	-1.23399	0.217205	1
MSTRG.9330.3	0.832012	0	0	0	0	0	0.277337	0	1	0	0	0	0	0	1	0	#DIV/0!	0.138669	5348	novel_lncRNA	18.0291	-21.7459	3.90924	-5.5627	1	1
MSTRG.9493.1	0.990214	2.45494	0.511204	0.396086	0.306868	0.340803	1.31879	0.347919	1	1	1	0	0	0	1	0	2.7905	0.833353	236	novel_lncRNA	4.99377	-2.02326	1.22642	-1.64972	0.0990003	0.489126
MSTRG.9535.1	0	2.00042	0.355754	0	0	0	0.78539	0	0	1	0	0	0	0	1	0	#DIV/0!	0.392695	231	novel_lncRNA	2.48278	-4.77806	2.67563	-1.78577	0.0741373	1
MSTRG.9540.1	0.842863	2.9338	0	0	0	0.455716	1.25889	0.151905	1	1	0	0	0	0	1	0	7.28732	0.705397	390	novel_lncRNA	6.57721	-2.95356	1.94074	-1.52187	0.128041	0.543092
MSTRG.9779.1	0.892671	1.44895	1.03403	0.114445	0.254202	0.295437	1.12522	0.221361	1	1	1	0	0	0	1	0	4.08317	0.673289	1582	novel_lncRNA	26.0977	-2.41085	0.603733	-3.99323	6.52e-05	0.00252653
MSTRG.9824.1	0.736372	3.03779	0.382213	0	0.303779	0.254809	1.38546	0.186196	1	1	0	0	0	0	1	0	6.44086	0.785827	279	novel_lncRNA	5.33897	-2.81366	1.42577	-1.97343	0.0484465	0.336198
MSTRG.9830.2	0	0	1.03243	0	0	0	0.344145	0	0	0	1	0	0	0	1	0	#DIV/0!	0.172072	5704	novel_lncRNA	20.9241	-21.9473	3.9089	-5.6147	1	1
ENSSSCT00000001826	0.847956	1.97174	1.06029	0.887704	1.54502	0.769563	1.29333	1.06743	1	1	1	1	1	1	0	0	0.211629	1.18038	2733	Annotated_lncRNA	80.5771	-0.231742	0.544627	-0.425506	0.670468	0.937779
ENSSSCT00000005615	0.521315	0.306095	0.438079	0.915197	1.13692	1.57821	0.42183	1.21011	1	0	0	1	1	1	0	0	-0.651412	0.81597	7316	Annotated_lncRNA	149.567	1.51171	0.370251	4.08293	4.45e-05	0.00189021
ENSSSCT00000008000	4.78275	4.93789	5.73054	2.04513	2.70254	6.3487	5.15039	3.69879	1	1	1	1	1	1	0	0	0.392453	4.42459	5595	Annotated_lncRNA	587.692	-0.603377	0.353795	-1.70544	0.0881124	0.469288
ENSSSCT00000009459	0.624872	1.13795	0.345767	0.64739	0.667676	0.769454	0.702864	0.69484	1	1	0	1	1	1	0	0	0.0115478	0.698852	7299	Annotated_lncRNA	126.542	-0.000317009	0.440014	-0.000720453	0.999425	0.999425
ENSSSCT00000010566	10.9116	16.8035	12.938	3.80241	5.54987	4.46261	13.5511	4.60496	1	1	1	1	1	1	0	0	1.94271	9.07801	4805	Annotated_lncRNA	1100.81	-1.56056	0.30496	-5.11726	3.1e-07	2.71e-05
ENSSSCT00000012261	5.13941	5.66618	7.10306	5.87071	5.18613	6.67627	5.96955	5.91104	1	1	1	1	1	1	0	0	0.00989927	5.94029	5939	Annotated_lncRNA	866.308	-0.0647042	0.297104	-0.217783	0.827598	0.972459
ENSSSCT00000017834	19.6318	60.5945	0.360124	11.7318	56.5939	0.556555	26.8621	22.9607	1	1	0	1	1	1	0	0	0.169916	24.9114	4343	Annotated_lncRNA	2695.81	-0.0921826	1.85128	-0.049794	0.960287	0.995928
ENSSSCT00000022324	3.29141	3.50701	3.3336	3.74475	3.80337	4.23928	3.37734	3.92913	1	1	1	1	1	1	0	0	-0.140437	3.65324	8516	Annotated_lncRNA	759.278	0.183231	0.229547	0.798231	0.424736	0.839212
ENSSSCT00000027780	0.589586	0.152261	0.153726	0.85758	2.15933	0.276707	0.298524	1.09787	1	0	0	1	1	0	0	0	-0.728089	0.698199	2616	Annotated_lncRNA	48.9443	2.11953	0.87218	2.43015	0.0150925	0.160245
ENSSSCT00000028661	26.3674	26.7304	24.0463	68.1722	84.9202	18.2743	25.7147	57.1222	1	1	1	1	1	1	0	0	-0.54983	41.4185	3212	Annotated_lncRNA	3225.8	1.11321	0.499878	2.22695	0.0259504	0.226971
ENSSSCT00000036447	0	20.5631	15.1347	13.1592	17.0502	6.40569	11.8992	12.205	0	1	1	1	1	1	0	0	-0.0250532	12.0521	1091	Annotated_lncRNA	315.463	0.0474555	1.91249	0.0248135	0.980204	0.997492
ENSSSCT00000037405	8.71845	10.2728	9.2309	6.74361	6.57479	6.53445	9.40739	6.61762	1	1	1	1	1	1	0	0	0.421568	8.0125	9030	Annotated_lncRNA	1825.09	-0.537491	0.211252	-2.54432	0.0109492	0.129473
ENSSSCT00000037611	1.14733	2.70065	2.00079	1.40875	2.70065	2.5631	1.94959	2.22417	1	1	1	1	1	1	0	0	-0.123452	2.08688	2769	Annotated_lncRNA	139.983	0.186718	0.432044	0.432174	0.665615	0.937685
ENSSSCT00000037621	1.68376	1.11237	1.40144	2.44369	1.91228	2.31165	1.39919	2.22254	1	1	1	1	1	1	0	0	-0.370454	1.81086	2844	Annotated_lncRNA	128.749	0.643422	0.303236	2.12185	0.0338502	0.268465
ENSSSCT00000038086	1.39899	1.00067	0.439199	2.4031	0.826133	0.448959	0.946284	1.22606	1	1	0	1	1	0	0	0	-0.228193	1.08617	3642	Annotated_lncRNA	96.9306	0.32766	0.640519	0.511553	0.608964	0.919734
ENSSSCT00000038686	5.92349	5.51505	7.91912	4.80489	4.71509	8.47696	6.45255	5.99898	1	1	1	1	1	1	0	0	0.0756087	6.22577	4273	Annotated_lncRNA	636.038	-0.173844	0.24924	-0.697498	0.485491	0.868873
ENSSSCT00000038795	16.3186	14.8	14.1179	0	0	24.4882	15.0788	8.16273	1	1	1	0	0	1	0	0	0.847279	11.6208	4700	Annotated_lncRNA	1295.33	-1.05063	3.26234	-0.322046	1	1
ENSSSCT00000040543	0.565433	1.08991	0.149014	0.358567	0.769352	0.11176	0.601454	0.413227	1	1	0	0	1	0	0	0	0.455507	0.50734	2916	Annotated_lncRNA	34.8153	-0.48795	0.827884	-0.589394	0.555597	0.901953
ENSSSCT00000040594	0.306409	0.600519	0.442023	0.180241	0.66057	0.581609	0.44965	0.47414	0	1	0	0	1	1	0	0	-0.051651	0.461895	2009	Annotated_lncRNA	22.5546	0.0533639	0.679387	0.0785471	0.937393	0.992027
ENSSSCT00000041574	0.722427	1.07572	0.94885	0.232646	0.452934	0.598506	0.915665	0.428028	1	1	1	0	0	1	0	0	1.13926	0.671847	2903	Annotated_lncRNA	48.608	-1.15111	0.456704	-2.52047	0.0117197	0.135886
ENSSSCT00000041899	0.632147	0.869274	0.729146	1.36965	0.434637	0.546859	0.743522	0.783716	1	1	1	1	0	1	0	0	-0.0512863	0.763619	390	Annotated_lncRNA	7.38158	0.0116849	0.904358	0.0129207	0.989691	0.998121
ENSSSCT00000043535	1.10331	1.53668	1.47078	0.578787	1.19519	1.49413	1.37026	1.08937	1	1	1	1	1	1	0	0	0.257845	1.22981	4004	Annotated_lncRNA	118.715	-0.384828	0.397478	-0.968174	0.332957	0.785589
ENSSSCT00000043574	2.64247	0.186199	4.16015	8.21463	7.98961	11.6711	2.32961	9.29179	1	0	1	1	1	1	0	0	-0.749284	5.8107	5007	Annotated_lncRNA	735.739	1.89106	0.778123	2.43029	0.0150868	0.160245
ENSSSCT00000045603	0.349699	1.0039	0.766478	0.950127	0.681481	0.945323	0.706693	0.858977	0	1	1	1	1	1	0	0	-0.177285	0.782835	5488	Annotated_lncRNA	103.474	0.280735	0.433253	0.647969	0.517005	0.886575
ENSSSCT00000045730	0.939494	1.84646	1.34945	1.20539	1.7002	1.07343	1.37847	1.32634	1	1	1	1	1	1	0	0	0.0393022	1.3524	2318	Annotated_lncRNA	79.116	-0.0674149	0.43013	-0.156731	0.875457	0.980362
ENSSSCT00000046000	29.5679	45.0763	5.20805	29.0161	35.1361	16.1176	26.6174	26.7566	1	1	1	1	1	1	0	0	-0.0052015	26.687	773	Annotated_lncRNA	534.867	0.0100961	0.678644	0.0148768	0.98813	0.998121
ENSSSCT00000046651	7.87393	7.18166	7.40318	6.93588	4.68763	9.93889	7.48626	7.18747	1	1	1	1	1	1	0	0	0.0415707	7.33686	7454	Annotated_lncRNA	1354.96	-0.138214	0.254343	-0.543418	0.586842	0.912776
ENSSSCT00000046804	0.510005	0.381994	0.520503	0.510005	1.10646	0.520503	0.470834	0.712324	1	0	1	1	1	1	0	0	-0.339017	0.591579	3053	Annotated_lncRNA	45.5537	0.631456	0.570713	1.10643	0.268539	0.730868
ENSSSCT00000049318	0.684961	0.801827	1.05137	0.462812	0.65791	0.716842	0.846052	0.612521	1	1	1	0	1	1	0	0	0.381262	0.729287	1956	Annotated_lncRNA	34.5507	-0.483982	0.454985	-1.06373	0.28745	0.748981
ENSSSCT00000049491	21.6364	3.87264	28.0098	25.2761	3.62573	24.1235	17.8396	17.6751	1	1	1	1	1	1	0	0	0.00930932	17.7574	7193	Annotated_lncRNA	3214.48	-0.143385	0.772018	-0.185728	0.852658	0.977455
ENSSSCT00000051515	0.927695	1.59762	0.846414	1.19275	1.02861	1.16241	1.12391	1.12792	1	1	1	1	1	1	0	0	-0.0035562	1.12592	3755	Annotated_lncRNA	106.361	-0.0144604	0.381082	-0.0379456	0.969731	0.996398
ENSSSCT00000051883	3.50002	3.86905	4.2051	3.82015	2.48016	4.93962	3.85806	3.74664	1	1	1	1	1	1	0	0	0.0297379	3.80235	2190	Annotated_lncRNA	201.283	-0.121099	0.312634	-0.38735	0.698497	0.945764
ENSSSCT00000053234	1.57743	2.24833	6.07996	0.934208	1.48709	1.05897	3.30191	1.16009	1	1	1	1	1	1	0	0	1.84626	2.231	2321	Annotated_lncRNA	128.107	-1.46553	0.532938	-2.74992	0.00596107	0.0862053
ENSSSCT00000053319	0.176418	0.838549	0.698487	0.235224	0.598083	1.26155	0.571152	0.698287	0	1	1	0	1	1	0	0	-0.182067	0.634719	5765	Annotated_lncRNA	92.415	0.207068	0.716031	0.289189	0.772437	0.963993
ENSSSCT00000053672	6.08542	1.31423	5.24189	2.54859	2.65528	0	4.21384	1.73462	1	1	1	1	1	0	0	0	1.42926	2.97423	1580	Annotated_lncRNA	121.241	-1.34458	1.77173	-0.758905	0.447909	0.849494
ENSSSCT00000053775	156.88	133.177	115.918	93.643	100.528	141.777	135.325	111.982	1	1	1	1	1	1	0	0	0.208452	123.654	6581	Annotated_lncRNA	19963.1	-0.357416	0.29368	-1.21702	0.223595	0.677853
ENSSSCT00000054554	1.31391	2.05278	1.40847	1.06894	0.816166	8.01964	1.59172	3.30158	1	1	1	1	1	1	0	0	-0.517892	2.44665	1626	Annotated_lncRNA	86.9605	0.782794	0.71438	1.09577	0.27318	0.733745
ENSSSCT00000055372	2.26328	2.32635	2.6334	1.54958	0.851833	3.87818	2.40768	2.0932	1	1	1	1	1	1	0	0	0.15024	2.25044	7269	Annotated_lncRNA	390.579	-0.317199	0.474976	-0.667822	0.504247	0.883242
ENSSSCT00000056775	1.9846	1.91928	3.44111	4.94983	3.07477	5.47861	2.44833	4.50107	1	1	1	1	1	1	0	0	-0.456056	3.4747	1815	Annotated_lncRNA	155.002	0.820397	0.341189	2.40452	0.0161936	0.167026
ENSSSCT00000056826	6.15092	8.35175	7.96642	4.23402	6.29305	6.28069	7.48969	5.60259	1	1	1	1	1	1	0	0	0.336827	6.54614	1719	Annotated_lncRNA	274.66	-0.436502	0.308932	-1.41294	0.157673	0.586885
ENSSSCT00000057137	1.77613	0.874882	0.481589	0.768773	2.81603	0.321059	1.0442	1.30195	1	1	0	1	1	0	0	0	-0.197974	1.17308	1550	Annotated_lncRNA	46.4478	0.362382	0.831412	0.435863	0.662936	0.93654
ENSSSCT00000057527	1.97481	1.31117	16.0499	2.08499	1.5297	20.1852	6.44529	7.93329	1	1	1	1	1	1	0	0	-0.187564	7.18929	4848	Annotated_lncRNA	906.107	0.15765	1.4664	0.107508	1	1
ENSSSCT00000059380	2.16405	4.23563	3.01447	2.99968	2.64132	3.04213	3.13805	2.89437	1	1	1	1	1	1	0	0	0.0841899	3.01621	1690	Annotated_lncRNA	124.283	-0.129021	0.366775	-0.351771	0.72501	0.95513
ENSSSCT00000059401	0.623858	1.43304	1.1775	0.453715	1.34531	3.36079	1.07813	1.71994	1	1	1	0	1	1	0	0	-0.373154	1.39904	1449	Annotated_lncRNA	51.2888	0.66421	0.728054	0.912309	0.361606	0.809627
ENSSSCT00000059571	0	4.60905	5.41703	4.01251	0	1.48395	3.34203	1.83215	0	1	1	1	0	1	0	0	0.824098	2.58709	7025	Annotated_lncRNA	441.249	-0.788845	3.10868	-0.253756	0.799684	0.967999
ENSSSCT00000059769	0.941361	1.82249	0.714346	1.2056	0.766467	1.27154	1.1594	1.0812	1	1	1	1	1	1	0	0	0.0723238	1.1203	2488	Annotated_lncRNA	68.9846	-0.106468	0.452766	-0.23515	0.814092	0.971733
ENSSSCT00000065132	1.34342	1.18276	2.04855	3.68658	1.39945	1.70402	1.52491	2.26335	1	1	1	1	1	1	0	0	-0.326261	1.89413	4551	Annotated_lncRNA	218.77	0.579027	0.477324	1.21307	0.225103	0.680189
ENSSSCT00000065517	0.514238	0.4376	0.715467	0.50756	0.318929	0.508585	0.555769	0.445025	1	0	1	1	0	1	0	0	0.248849	0.500397	5422	Annotated_lncRNA	65.633	-0.347046	0.388663	-0.892922	0.371899	0.813297
ENSSSCT00000066182	4.14132	4.54948	7.83471	4.11142	4.08457	7.04352	5.5085	5.07984	1	1	1	1	1	1	0	0	0.084386	5.29417	2422	Annotated_lncRNA	304.221	-0.15548	0.292805	-0.531002	0.595418	0.914556
ENSSSCT00000066444	1.38431	1.11615	1.50873	1.16969	0.999136	1.15496	1.3364	1.10793	1	1	1	1	1	1	0	0	0.206214	1.22216	3949	Annotated_lncRNA	121.377	-0.291193	0.30052	-0.968963	0.332564	0.785589
ENSSSCT00000066468	3.27478	2.92889	1.86393	4.5926	3.46574	3.15786	2.6892	3.73873	1	1	1	1	1	1	0	0	-0.280718	3.21397	6236	Annotated_lncRNA	499.497	0.451969	0.293162	1.54171	0.123145	0.533901
ENSSSCT00000066477	0.990128	1.70179	1.21714	0.542213	0.628355	0.456427	1.30302	0.542332	1	1	1	1	1	0	0	0	1.40263	0.922676	1536	Annotated_lncRNA	35.004	-1.2524	0.519484	-2.41085	0.0159155	0.165234
ENSSSCT00000066501	5.00723	5.40652	7.19405	12.2338	10.0286	17.7555	5.86927	13.3393	1	1	1	1	1	1	0	0	-0.560002	9.60428	1938	Annotated_lncRNA	458.513	1.13204	0.263348	4.29865	1.72e-05	0.000840082
ENSSSCT00000066537	0.414836	0.495179	0.742583	0.33506	0.334581	0.556937	0.550866	0.408859	0	0	1	0	0	1	0	0	0.347325	0.479863	2656	Annotated_lncRNA	31.9205	-0.474122	0.506235	-0.936564	0.348983	0.798153
ENSSSCT00000066540	1.67349	0.949249	1.0028	1.31488	0.995554	1.25992	1.20851	1.19012	1	1	1	1	1	1	0	0	0.0154528	1.19932	3128	Annotated_lncRNA	90.4085	-0.0354686	0.345829	-0.102561	0.918311	0.989822
ENSSSCT00000066609	0.319034	0.841498	0.566211	0.219336	0.597906	0.952263	0.575581	0.589835	0	1	1	0	1	1	0	0	-0.0241667	0.582708	1816	Annotated_lncRNA	24.9947	-0.0460906	0.666234	-0.0691807	0.944846	0.993424
ENSSSCT00000066611	1.52854	1.66038	1.65875	3.10229	1.49248	1.27536	1.61589	1.95671	1	1	1	1	1	1	0	0	-0.17418	1.7863	4543	Annotated_lncRNA	202.284	0.213631	0.390417	0.547186	0.584251	0.912356
ENSSSCT00000066667	0.766841	0.980153	1.27464	0.912906	0.62791	0.743543	1.00721	0.761453	1	1	1	1	1	1	0	0	0.322751	0.884333	2321	Annotated_lncRNA	51.6248	-0.44684	0.417677	-1.06982	0.284699	0.744537
ENSSSCT00000066678	0.959016	1.32454	1.18787	0.884287	0.734257	1.18787	1.15714	0.93547	1	1	1	1	1	1	0	0	0.236962	1.04631	2854	Annotated_lncRNA	74.4127	-0.350101	0.335962	-1.04209	0.297371	0.761355
ENSSSCT00000066708	1.84585	1.59382	1.5761	3.02945	1.60474	3.23706	1.67192	2.62375	1	1	1	1	1	1	0	0	-0.362773	2.14784	3317	Annotated_lncRNA	169.453	0.570555	0.290813	1.96193	0.0497708	0.338863
ENSSSCT00000066736	1.87385	1.06091	0.527101	0.97296	0.614208	1.0232	1.15395	0.870122	1	1	1	1	1	1	0	0	0.326196	1.01204	1297	Annotated_lncRNA	31.3417	-0.437059	0.576292	-0.758398	0.448213	0.849494
ENSSSCT00000066740	0.494669	0.42586	0.775348	0.6962	0.383274	0.692864	0.565292	0.590779	0	0	1	1	0	1	0	0	-0.0431418	0.578036	2195	Annotated_lncRNA	31.3627	-0.00767172	0.564182	-0.0135979	0.989151	0.998121
ENSSSCT00000066755	0.436805	0.902439	0	0.728008	0.620427	0	0.446415	0.449478	0	1	0	1	1	0	0	0	-0.00681598	0.447947	642	Annotated_lncRNA	7.34343	-0.0113815	1.63545	-0.00695927	0.994447	0.99823
ENSSSCT00000067032	2.26865	1.85597	3.24102	7.31292	4.3306	1.81451	2.45521	4.48601	1	1	1	1	1	1	0	0	-0.452696	3.47061	3173	Annotated_lncRNA	269.183	0.78727	0.529861	1.4858	0.137331	0.558444
ENSSSCT00000067062	1.05788	1.71637	1.46201	2.18026	0.89145	1.29461	1.41209	1.45544	1	1	1	1	1	1	0	0	-0.0297859	1.43376	3185	Annotated_lncRNA	113.708	-0.0147602	0.413869	-0.0356639	0.97155	0.996398
ENSSSCT00000067125	1.70609	1.56956	1.81434	1.54099	1.29258	1.86771	1.69666	1.56709	1	1	1	1	1	1	0	0	0.0826847	1.63188	770	Annotated_lncRNA	31.4866	-0.157257	0.448159	-0.350895	0.725667	0.95513
ENSSSCT00000067178	0.921613	0.876427	0.931875	0.813892	1.06159	1.04577	0.909972	0.97375	1	1	1	1	1	1	0	0	-0.0654978	0.941861	3433	Annotated_lncRNA	81.8484	0.0696808	0.356944	0.195215	0.845224	0.975823
ENSSSCT00000067211	0.760065	0	0	2.30323	0.403818	0.836842	0.253355	1.1813	1	0	0	1	0	1	0	0	-0.785528	0.717325	1784	Annotated_lncRNA	30.9027	2.15602	2.35043	0.917285	0.358993	0.807632
ENSSSCT00000067267	1.88022	2.14278	1.54506	0.912726	0.657686	0.953337	1.85602	0.84125	1	1	1	1	1	1	0	0	1.20627	1.34864	2203	Annotated_lncRNA	72.337	-1.15753	0.357986	-3.23346	0.00122301	0.0277775
ENSSSCT00000067318	0.789547	0.577981	0.765558	1.10537	0.349197	1.0857	0.711029	0.846754	1	1	1	1	0	1	0	0	-0.160289	0.778891	2952	Annotated_lncRNA	55.6923	0.142973	0.455275	0.314035	0.753494	0.958316
ENSSSCT00000067325	1.25034	0.777691	0.833387	0.862912	0.354736	0.681862	0.953807	0.63317	1	1	1	1	0	1	0	0	0.506399	0.793488	2654	Annotated_lncRNA	50.0658	-0.666603	0.416099	-1.60203	0.109149	0.508198
ENSSSCT00000067348	0.532643	1.1379	1.08612	0.51362	1.19676	2.05705	0.91889	1.25581	1	1	1	1	1	1	0	0	-0.268289	1.08735	2160	Annotated_lncRNA	59.6109	0.433742	0.613725	0.706737	0.47973	0.864569
ENSSSCT00000067434	0.33646	0.479777	0.513824	0.117761	0.162278	0.717722	0.443354	0.332587	0	0	1	0	0	1	0	0	0.333046	0.38797	5038	Annotated_lncRNA	48.12	-0.544114	0.672856	-0.808664	0.418709	0.834711
ENSSSCT00000067535	0.13323	0.985657	0.825941	0.0532921	0.277216	1.23891	0.648276	0.52314	0	1	1	0	0	1	0	0	0.239202	0.585708	1334	Annotated_lncRNA	18.2385	-0.425812	1.04353	-0.408049	0.683238	0.941729
ENSSSCT00000067542	0.819723	1.20723	0.828037	0.730623	0.474977	1.35706	0.951665	0.85422	1	1	1	1	0	1	0	0	0.114074	0.902943	2032	Annotated_lncRNA	43.6977	-0.275129	0.475917	-0.578103	0.563194	0.904729
ENSSSCT00000067639	2.3156	2.04602	2.74476	2.1426	2.56906	2.20532	2.36879	2.30566	1	1	1	1	1	1	0	0	0.0273811	2.33723	2671	Annotated_lncRNA	158.205	-0.0570075	0.325357	-0.175215	0.860911	0.978435
ENSSSCT00000067667	1.5112	0.553906	1.00969	2.9843	2.69497	1.88394	1.02493	2.52107	1	1	1	1	1	1	0	0	-0.593453	1.773	3337	Annotated_lncRNA	150.314	1.33505	0.455339	2.93199	0.003368	0.0580626
ENSSSCT00000067686	0.791386	1.11151	0.463916	0.364454	0.800075	0.810727	0.788938	0.658418	1	1	0	0	1	1	0	0	0.198232	0.723678	7892	Annotated_lncRNA	143.275	-0.2355	0.469958	-0.501108	0.616295	0.922458
ENSSSCT00000067714	1.58606	2.59596	0.946456	0.80711	1.83244	0.574634	1.70949	1.07139	1	1	1	1	1	1	0	0	0.595577	1.39044	4285	Annotated_lncRNA	142.444	-0.653239	0.521532	-1.25254	0.210373	0.660035
ENSSSCT00000067728	0.673452	0.559068	0.64352	1.09951	0.463228	0.495015	0.625347	0.685919	1	1	1	1	0	0	0	0	-0.0883081	0.655633	2926	Annotated_lncRNA	46.8883	0.0768632	0.512965	0.149841	0.88089	0.981747
ENSSSCT00000067749	2.55871	2.68428	1.28449	1.74354	4.31591	2.42626	2.17583	2.82857	1	1	1	1	1	1	0	0	-0.230768	2.5022	1776	Annotated_lncRNA	107.526	0.376667	0.470709	0.800211	0.423589	0.839212
ENSSSCT00000067753	6.99886	4.91009	5.59748	4.88371	5.16435	5.6432	5.83548	5.23042	1	1	1	1	1	1	0	0	0.11568	5.53295	6291	Annotated_lncRNA	879.672	-0.162346	0.277988	-0.584003	0.559218	0.902435
ENSSSCT00000067760	0.672419	0.520117	0.394723	1.32082	0.693489	0.623247	0.529086	0.879186	1	1	0	1	1	1	0	0	-0.398209	0.704136	1711	Annotated_lncRNA	29.8664	0.689594	0.536059	1.28641	0.198298	0.645268
ENSSSCT00000067785	0.665423	1.93341	0.625215	1.67802	0.353058	1.38068	1.07468	1.13726	1	1	1	1	0	1	0	0	-0.0550201	1.10597	2780	Annotated_lncRNA	72.8521	0.124142	0.639815	0.194028	0.846154	0.975823
ENSSSCT00000067847	0.747142	0.523434	1.61951	0.950908	0.732808	0.863737	0.963361	0.849151	1	1	1	1	1	1	0	0	0.134499	0.906256	1570	Annotated_lncRNA	35.6054	-0.184599	0.561497	-0.328763	0.742335	0.957595
ENSSSCT00000067860	0.835645	0.626093	1.05159	0.618996	0.411432	1.10693	0.837775	0.712454	1	1	1	1	0	1	0	0	0.1759	0.775115	2297	Annotated_lncRNA	44.0571	-0.322443	0.485002	-0.664828	0.50616	0.884168
ENSSSCT00000067868	0.262793	0.232309	1.00678	1.12626	0.580774	1.44522	0.500628	1.05075	0	0	1	1	1	1	0	0	-0.523552	0.775688	2189	Annotated_lncRNA	42.9789	0.947803	0.721561	1.31354	0.189	0.63354
ENSSSCT00000067876	0.810746	1.20569	0.918408	1.2815	0.851073	0.87131	0.97828	1.00129	1	1	1	1	1	1	0	0	-0.0229848	0.989787	4613	Annotated_lncRNA	110.619	0.0124258	0.335234	0.0370661	0.970432	0.996398
ENSSSCT00000067900	0.708415	0.45514	0.579806	0.501074	0.401594	0.356803	0.58112	0.419824	1	0	1	1	0	0	0	0	0.3842	0.500472	2705	Annotated_lncRNA	32.9501	-0.477046	0.468461	-1.01833	0.308522	0.766554
ENSSSCT00000067918	0.529205	0.273167	0.592069	0.773454	0.40975	0.828896	0.464814	0.6707	1	0	1	1	0	1	0	0	-0.306973	0.567757	1041	Annotated_lncRNA	14.4213	0.474438	0.658905	0.720039	0.471501	0.861372
ENSSSCT00000067920	0.645656	0.479439	0.312786	0.490699	0.812383	0.223418	0.479294	0.508834	1	0	0	0	1	0	0	0	-0.0580538	0.494064	3182	Annotated_lncRNA	39.7064	0.0896445	0.614055	0.145988	0.883931	0.98245
ENSSSCT00000068042	0.916313	0.641822	0.467135	1.30362	0.118856	0.696123	0.67509	0.7062	1	1	0	1	0	1	0	0	-0.0440523	0.690645	4486	Annotated_lncRNA	74.4072	-0.0995092	0.671531	-0.148183	0.882199	0.981869
ENSSSCT00000068052	0.9188	0.874296	0.542923	0.424945	0.894318	0.832482	0.778673	0.717248	1	1	1	0	1	1	0	0	0.0856393	0.747961	7003	Annotated_lncRNA	127.4	-0.131502	0.416547	-0.315697	0.752233	0.958316
ENSSSCT00000068093	1.34244	0.576595	0.683215	0.729585	0.814017	0.63066	0.867415	0.724754	1	1	1	1	1	1	0	0	0.196842	0.796085	1378	Annotated_lncRNA	27.0679	-0.321134	0.585857	-0.548144	0.583593	0.912221
ENSSSCT00000068101	0.272669	0.969029	1.61894	0.190868	0.817619	1.30219	0.953546	0.770226	0	1	1	0	1	1	0	0	0.238008	0.861886	1328	Annotated_lncRNA	26.3243	-0.329767	0.795316	-0.414636	0.678408	0.940631
ENSSSCT00000068114	11.3076	9.03029	11.5911	10.8681	4.2378	4.16453	10.643	6.42348	1	1	1	1	1	1	0	0	0.656889	8.53323	3625	Annotated_lncRNA	770.48	-0.711178	0.479099	-1.48441	0.137701	0.559121
ENSSSCT00000068125	0.445666	0.453705	1.24635	0.445666	1.07239	1.15048	0.71524	0.889512	0	0	1	0	1	1	0	0	-0.195918	0.802376	975	Annotated_lncRNA	18.5586	0.331969	0.696071	0.476918	0.63342	0.929428
ENSSSCT00000068138	6.96113	7.73093	8.74325	12.6424	12.8791	18.1513	7.81177	14.5576	1	1	1	1	1	1	0	0	-0.463389	11.1847	2320	Annotated_lncRNA	624.142	0.852591	0.211653	4.02825	5.62e-05	0.00226209
ENSSSCT00000068145	1.33551	1.62363	1.18671	1.97691	1.39898	1.3212	1.38195	1.5657	1	1	1	1	1	1	0	0	-0.117357	1.47382	4577	Annotated_lncRNA	163.483	0.15685	0.299848	0.523098	0.600906	0.917513
ENSSSCT00000068146	0.794739	0.858705	0.600801	1.1719	0.508444	0.927324	0.751415	0.869224	1	1	1	1	1	1	0	0	-0.135533	0.810319	3146	Annotated_lncRNA	63.0985	0.112594	0.414175	0.27185	0.785737	0.964318
ENSSSCT00000068248	0	0.715226	0	0.375643	0.298011	0.549936	0.238409	0.407863	0	1	0	0	0	1	0	0	-0.415469	0.323136	1422	Annotated_lncRNA	11.164	0.857213	1.53217	0.559478	0.575836	0.909426
ENSSSCT00000068249	0.574649	2.84934	0.23074	0	0.504571	0.395555	1.21824	0.300042	1	1	0	0	1	0	0	0	3.06025	0.759143	1220	Annotated_lncRNA	24.6081	-1.98327	1.22931	-1.61332	0.106675	0.501837
ENSSSCT00000068265	0.329142	1.02001	0.534938	0.548569	0.595006	0.566405	0.62803	0.569993	0	1	1	1	1	1	0	0	0.10182	0.599012	1278	Annotated_lncRNA	19.3283	-0.203703	0.708243	-0.287618	0.773639	0.963993
ENSSSCT00000068275	1.60012	2.22149	0.717592	1.36353	1.88863	2.0799	1.51307	1.77735	1	1	1	1	1	1	0	0	-0.148695	1.64521	6459	Annotated_lncRNA	254.942	0.256456	0.409485	0.62629	0.531125	0.890327
ENSSSCT00000068312	0.201922	1.47053	0.996102	0.780763	0.208585	0.648625	0.889516	0.545991	0	1	1	1	0	1	0	0	0.629177	0.717754	3472	Annotated_lncRNA	61.4037	-0.918839	0.734309	-1.2513	0.210826	0.660822
ENSSSCT00000068367	1.06032	1.42549	0.854087	1.30746	1.15987	2.15065	1.1133	1.53933	1	1	1	1	1	1	0	0	-0.276763	1.32631	4542	Annotated_lncRNA	144.823	0.36768	0.361533	1.017	0.309153	0.766554
ENSSSCT00000068370	0.616046	0	1.39543	1.66332	0.973237	0.416182	0.670493	1.01758	1	0	1	1	1	0	0	0	-0.341091	0.844037	1731	Annotated_lncRNA	37.7079	0.659274	1.12321	0.586958	0.557232	0.902435
ENSSSCT00000068387	0.895747	0.429332	0.781385	0.480645	0.328313	0.781385	0.702155	0.530114	1	0	1	0	0	1	0	0	0.324535	0.616134	1627	Annotated_lncRNA	25.1995	-0.50991	0.597041	-0.854062	0.393071	0.821507
ENSSSCT00000068397	0.534761	0	1.07362	0.713015	0.165723	0.490798	0.536127	0.456512	1	0	1	1	0	0	0	0	0.174399	0.496319	1311	Annotated_lncRNA	15.0475	-0.329459	1.1833	-0.278424	0.780687	0.964003
ENSSSCT00000068398	0.650336	1.97084	0.796274	1.14248	0.731445	1.19441	1.13915	1.02278	1	1	1	1	1	1	0	0	0.113778	1.08096	6067	Annotated_lncRNA	162.651	-0.170273	0.464287	-0.366741	0.713812	0.950251
ENSSSCT00000068431	1.42472	1.24449	2.08689	1.7769	1.03115	2.37616	1.58537	1.72807	1	1	1	1	1	1	0	0	-0.0825796	1.65672	2262	Annotated_lncRNA	89.1354	0.0636078	0.374841	0.169693	0.865252	0.978435
ENSSSCT00000068487	0.414993	0.749743	0.278573	0.829985	0.749743	0.634528	0.481103	0.738085	0	1	0	1	1	1	0	0	-0.348174	0.609594	2655	Annotated_lncRNA	41.5969	0.570026	0.569324	1.00123	0.316715	0.773162
ENSSSCT00000068558	0.15982	0	2.9141	5.75352	0.696544	6.09802	1.02464	4.1827	0	0	1	1	1	1	0	0	-0.755029	2.60367	2013	Annotated_lncRNA	129.496	1.83993	2.04133	0.901339	0.367408	0.811228
ENSSSCT00000068647	0.769271	0.893989	0.797675	0.996107	0.809939	1.36623	0.820312	1.05743	1	1	1	1	1	1	0	0	-0.224237	0.938869	4739	Annotated_lncRNA	108.147	0.306241	0.346324	0.884262	0.376555	0.815548
ENSSSCT00000068789	1.55342	1.69006	1.7067	0.944234	1.16192	3.19553	1.65006	1.76723	1	1	1	1	1	1	0	0	-0.0662998	1.70864	1167	Annotated_lncRNA	48.6277	-0.0179345	0.508231	-0.0352881	0.97185	0.996398
ENSSSCT00000068800	0.587535	0.785286	1.07256	0.660977	0.955078	1.09445	0.815128	0.903502	1	1	1	1	1	1	0	0	-0.097813	0.859315	1936	Annotated_lncRNA	41.3422	0.125228	0.44218	0.283205	0.77702	0.964003
ENSSSCT00000068842	0.942462	1.07423	0.704273	0.694446	0.927326	0.512199	0.906988	0.711323	1	1	1	1	1	1	0	0	0.275071	0.809156	4380	Annotated_lncRNA	89.3893	-0.340919	0.484567	-0.703555	0.48171	0.86647
ENSSSCT00000068891	0.847956	1.01774	0.675134	1.3719	0.832699	0.962567	0.846944	1.05572	1	1	1	1	1	1	0	0	-0.197757	0.951333	6147	Annotated_lncRNA	147	0.254792	0.357477	0.712751	0.476	0.862832
ENSSSCT00000068948	0.31992	1.13532	1.38397	1.96874	0.84633	0.461323	0.946403	1.09213	0	1	1	1	1	0	0	0	-0.133434	1.01927	5166	Annotated_lncRNA	132.718	0.150295	0.659973	0.227729	0.819857	0.972059
ENSSSCT00000068982	0.866351	0.422187	0.648061	1.53735	0.648008	1.40751	0.645533	1.19762	1	0	1	1	1	1	0	0	-0.460987	0.921577	4185	Annotated_lncRNA	96.8875	0.808151	0.492358	1.64139	0.100716	0.490553
ENSSSCT00000069012	0.558452	0.266253	0.18481	0	0.133126	0.665317	0.336505	0.266148	1	0	0	0	0	1	0	0	0.264353	0.301326	1088	Annotated_lncRNA	7.79614	-0.353445	1.28192	-0.275716	0.782766	0.964003
ENSSSCT00000069018	0.777973	1.81588	0.828933	0.622378	0.715802	1.03325	1.14093	0.790476	1	1	1	1	1	1	0	0	0.443342	0.965702	6203	Annotated_lncRNA	143.327	-0.503007	0.407994	-1.23288	0.217621	0.669313
ENSSSCT00000069084	4.66345	2.68522	4.11163	3.83439	2.18565	2.79393	3.8201	2.93799	1	1	1	1	1	1	0	0	0.300244	3.37904	4059	Annotated_lncRNA	328.92	-0.420468	0.280671	-1.49808	0.134112	0.553603
ENSSSCT00000069096	5.48049	6.49715	6.73703	7.67704	3.2365	5.75454	6.23822	5.55603	1	1	1	1	1	1	0	0	0.122785	5.89712	1665	Annotated_lncRNA	239.088	-0.194429	0.378215	-0.514069	0.607203	0.91972
ENSSSCT00000069097	1.58161	0.665783	0.376959	1.33953	0	1.11692	0.874784	0.818814	1	1	0	1	0	1	0	0	0.0683548	0.846799	2546	Annotated_lncRNA	52.8539	-0.16147	1.10142	-0.146601	0.883447	0.982424
ENSSSCT00000069110	44.5822	31.6956	45.8167	66.4833	39.0564	62.1653	40.6982	55.9017	1	1	1	1	1	1	0	0	-0.271969	48.2999	2825	Annotated_lncRNA	3369.36	0.404381	0.226582	1.7847	0.0743102	0.42553
ENSSSCT00000069261	1.94266	0.324624	0.868533	1.1237	0.604982	0.426073	1.04527	0.71825	1	0	1	1	1	0	0	0	0.455304	0.881761	2454	Annotated_lncRNA	50.8903	-0.518001	0.652888	-0.7934	0.427545	0.839582
ENSSSCT00000069320	1.05457	1.6062	1.39925	1.4431	0.628512	1.15707	1.35334	1.07623	1	1	1	1	1	1	0	0	0.257485	1.21478	1527	Annotated_lncRNA	46.256	-0.430849	0.454283	-0.948416	0.342918	0.793651
ENSSSCT00000069341	0.512354	0.0367543	0.383697	0.901364	0.279333	0.138784	0.310935	0.439827	1	0	0	1	0	0	0	0	-0.293051	0.375381	4926	Annotated_lncRNA	42.6429	0.466594	0.877953	0.531457	0.595102	0.914556
ENSSSCT00000069422	1.294	1.28101	1.55522	2.23883	2.75298	2.38584	1.37674	2.45922	1	1	1	1	1	1	0	0	-0.44017	1.91798	4551	Annotated_lncRNA	217.324	0.849648	0.360185	2.35892	0.0183283	0.180283
ENSSSCT00000069461	0.72985	0.749258	0.926213	0.846381	0.463178	0.538312	0.801774	0.615957	1	1	1	1	0	1	0	0	0.301672	0.708865	5904	Annotated_lncRNA	102.802	-0.375689	0.402806	-0.93268	0.350985	0.800983
ENSSSCT00000069488	0.797639	0.874922	0.832897	0.572664	0.154398	0.813066	0.835153	0.513376	1	1	1	1	0	1	0	0	0.626786	0.674264	2072	Annotated_lncRNA	34.2866	-0.84938	0.572401	-1.48389	0.137839	0.559121
ENSSSCT00000069513	2.20568	4.42782	2.02618	2.58444	0.958067	1.26385	2.88656	1.60212	1	1	1	1	1	1	0	0	0.801714	2.24434	1805	Annotated_lncRNA	96.7123	-0.83852	0.483305	-1.73497	0.082746	0.44985
ENSSSCT00000069530	0.279186	0.248048	0.666658	0.656086	0.124024	0.378373	0.397964	0.386161	0	0	1	1	0	0	0	0	0.0305638	0.392062	2594	Annotated_lncRNA	24.2741	-0.0161724	0.738514	-0.0218985	0.982529	0.997492
ENSSSCT00000069556	1.06092	1.14971	0.981101	1.51492	1.19969	0.989707	1.06391	1.23477	1	1	1	1	1	1	0	0	-0.138377	1.14934	8415	Annotated_lncRNA	235.205	0.180964	0.284513	0.636048	0.524745	0.888812
ENSSSCT00000069564	1.02629	1.50273	0.854942	0.810895	0.927775	1.04128	1.12799	0.926649	1	1	1	1	1	1	0	0	0.217278	1.02732	3243	Annotated_lncRNA	83.4632	-0.288811	0.364608	-0.792112	0.428295	0.839797
ENSSSCT00000069578	0.45371	0.795749	0.242475	0.39113	0.831919	0.428994	0.497311	0.550681	0	1	0	0	1	0	0	0	-0.0969156	0.523996	2272	Annotated_lncRNA	30.4765	0.148831	0.664251	0.224059	0.822712	0.972432
ENSSSCT00000069595	1.04326	3.34084	1.94491	2.2604	2.77505	4.48825	2.10967	3.17457	1	1	1	1	1	1	0	0	-0.335447	2.64212	1344	Annotated_lncRNA	88.3606	0.508756	0.56924	0.893746	0.371458	0.813297
ENSSSCT00000069663	3.66321	4.5284	3.86436	2.99297	3.41968	6.19263	4.01866	4.20176	1	1	1	1	1	1	0	0	-0.0435768	4.11021	6152	Annotated_lncRNA	625.63	-0.0122623	0.287694	-0.0426228	0.966002	0.996398
ENSSSCT00000069708	10.6927	15.0699	9.79995	7.77064	11.5437	11.2929	11.8542	10.2024	1	1	1	1	1	1	0	0	0.161898	11.0283	1107	Annotated_lncRNA	307.537	-0.247371	0.324165	-0.763103	0.445402	0.849494
ENSSSCT00000069784	1.56166	1.61629	3.26894	0.335938	0.36734	0.606161	2.14896	0.436479	1	1	1	0	0	1	0	0	3.9234	1.29272	3915	Annotated_lncRNA	125.9	-2.34054	0.408406	-5.73092	9.99e-09	1.26e-06
ENSSSCT00000069788	0.224213	0.66402	0.627034	0.672639	0.66402	0.819967	0.505089	0.718875	0	1	1	1	1	1	0	0	-0.29739	0.611982	969	Annotated_lncRNA	14.2207	0.518771	0.686123	0.756091	0.449594	0.849494
ENSSSCT00000069804	0.449907	0.643554	0.358364	0.328778	0.583221	0.451851	0.483942	0.454616	0	1	0	0	1	0	0	0	0.0645053	0.469279	2324	Annotated_lncRNA	26.3513	-0.0931947	0.524733	-0.177604	0.859034	0.978435
ENSSSCT00000069868	0.722516	0.895893	3.83787	1.85341	0.671919	1.88848	1.81876	1.47127	1	1	1	1	1	1	0	0	0.236185	1.64501	2698	Annotated_lncRNA	107.605	-0.386962	0.645619	-0.599366	0.548929	0.898783
ENSSSCT00000069898	0.805287	1.17814	0.0900045	0.805287	0.814519	0.060003	0.691145	0.559936	1	1	0	1	1	0	0	0	0.234328	0.625541	2825	Annotated_lncRNA	46.7117	-0.253626	1.0142	-0.250074	0.80253	0.968907
ENSSSCT00000069933	0.400821	0.793244	0.543543	0.389988	0.290484	0.805943	0.579203	0.495472	0	1	1	0	0	1	0	0	0.168993	0.537337	3793	Annotated_lncRNA	51.0263	-0.246549	0.537406	-0.458776	0.646395	0.931896
ENSSSCT00000070013	1.03705	0.500646	0.520854	1.11165	0.506904	0.90426	0.686182	0.840939	1	1	1	1	1	1	0	0	-0.184029	0.76356	5680	Annotated_lncRNA	106.404	0.226967	0.414576	0.547467	0.584058	0.912295
ENSSSCT00000070020	0.288284	0.830577	0.705385	0.468462	0.376901	0.736391	0.608082	0.527251	0	1	1	0	0	1	0	0	0.153306	0.567667	5188	Annotated_lncRNA	72.7509	-0.311562	0.540086	-0.576874	0.564025	0.905397
ENSSSCT00000070060	0.883104	1.76951	1.06408	1.40666	1.42471	1.48972	1.2389	1.44036	1	1	1	1	1	1	0	0	-0.139871	1.33963	6514	Annotated_lncRNA	218.425	0.205666	0.334748	0.614392	0.538957	0.893948
ENSSSCT00000070118	11.2011	7.63216	9.54354	17.1847	10.7981	12.4317	9.45893	13.4715	1	1	1	1	1	1	0	0	-0.297857	11.4652	1281	Annotated_lncRNA	353.121	0.472723	0.2541	1.86038	0.0628315	0.389045
ENSSSCT00000070131	1.92212	1.70116	2.05581	1.76861	1.20994	2.45205	1.89303	1.8102	1	1	1	1	1	1	0	0	0.0457566	1.85162	7003	Annotated_lncRNA	312.518	-0.129743	0.290399	-0.446777	0.655036	0.936454
ENSSSCT00000070154	0.785253	0.347082	0.609991	0.769228	0.578471	0.762489	0.580776	0.703396	1	0	1	1	1	1	0	0	-0.174326	0.642086	2564	Annotated_lncRNA	41.5259	0.220835	0.496225	0.445031	0.656297	0.93654
ENSSSCT00000070156	0.548979	0.850644	0.708535	1.0231	0.61865	0.815889	0.70272	0.819212	1	1	1	1	1	1	0	0	-0.142201	0.760966	1873	Annotated_lncRNA	34.6868	0.13283	0.478632	0.277521	0.78138	0.964003
ENSSSCT00000070177	0.503823	0.0866017	0.338993	0.671764	0	0.89591	0.309806	0.522558	1	0	0	1	0	1	0	0	-0.407136	0.416182	1468	Annotated_lncRNA	15.1628	0.652488	1.22858	0.531089	0.595357	0.914556
ENSSSCT00000070224	1.10593	1.07523	1.0967	0.703772	0.527074	0.560534	1.09262	0.597127	1	1	1	1	1	1	0	0	0.829793	0.844872	1686	Annotated_lncRNA	36.0214	-0.906946	0.442477	-2.0497	0.0403937	0.301847
ENSSSCT00000070241	6.91433	4.39634	4.52281	1.92237	1.69367	2.20557	5.27782	1.94054	1	1	1	1	1	1	0	0	1.71978	3.60918	1297	Annotated_lncRNA	115.733	-1.48914	0.381143	-3.90703	9.34e-05	0.00345826
ENSSSCT00000070381	0.802225	2.01796	0.778623	1.85881	1.37221	1.25257	1.1996	1.49453	1	1	1	1	1	1	0	0	-0.197339	1.34707	2100	Annotated_lncRNA	70.043	0.313238	0.471116	0.664885	0.506124	0.884168
ENSSSCT00000070424	0.927966	1.9027	0.199949	0.309322	0.605404	0.799797	1.0102	0.571508	1	1	0	0	1	1	0	0	0.767613	0.790856	411	Annotated_lncRNA	8.49664	-0.893855	1.07098	-0.834615	0.403935	0.828693
ENSSSCT00000070504	1.13523	0.421873	0.599136	0.50295	0.216964	0.390135	0.718746	0.370016	1	0	1	1	0	0	0	0	0.942473	0.544381	2949	Annotated_lncRNA	39.5708	-1.01496	0.534862	-1.89761	0.0577478	0.370162
ENSSSCT00000070543	0.612537	1.09891	0.304087	0.706774	0.811097	1.49002	0.671843	1.00263	1	1	0	1	1	1	0	0	-0.32992	0.837238	1537	Annotated_lncRNA	30.9139	0.449258	0.627171	0.716324	0.473791	0.862025
ENSSSCT00000070569	1.2332	1.96766	1.16686	0.376229	0.850226	0.941018	1.45591	0.722491	1	1	1	0	1	1	0	0	1.01512	1.0892	1924	Annotated_lncRNA	50.6732	-1.00686	0.493643	-2.03966	0.0413844	0.304057
ENSSSCT00000070581	0.346186	0.302105	0.506811	0.505964	0.439426	0.552884	0.385034	0.499425	0	0	1	1	0	1	0	0	-0.229045	0.442229	1543	Annotated_lncRNA	17.2798	0.314496	0.618173	0.508751	0.610927	0.9201
ENSSSCT00000070760	0.538692	1.06939	0.609379	11.2407	1.43087	10.3246	0.739153	7.6654	1	1	1	1	1	1	0	0	-0.903573	4.20228	2360	Annotated_lncRNA	227.167	3.17066	0.621226	5.10387	3.33e-07	2.86e-05
ENSSSCT00000070837	3.3068	3.09242	3.48599	2.38524	2.47814	2.97347	3.29507	2.61228	1	1	1	1	1	1	0	0	0.261378	2.95368	8902	Annotated_lncRNA	646.138	-0.380367	0.272929	-1.39365	0.163423	0.596185
ENSSSCT00000070888	1.04601	1.52137	1.53135	1.58243	1.88097	3.15551	1.36624	2.2063	1	1	1	1	1	1	0	0	-0.380754	1.78627	1532	Annotated_lncRNA	69.0149	0.66064	0.453278	1.45747	0.144986	0.570238
ENSSSCT00000070916	1.10649	1.52502	1.01472	0.861782	0.701019	0.900561	1.21541	0.821121	1	1	1	1	1	1	0	0	0.480183	1.01827	3341	Annotated_lncRNA	85.7357	-0.599745	0.355603	-1.68656	0.0916886	0.478791
ENSSSCT00000070994	0.318084	0.574519	0.237008	0.337964	0.505576	0.355513	0.376537	0.399684	0	1	0	0	1	0	0	0	-0.0579142	0.388111	1788	Annotated_lncRNA	17.6119	0.0782972	0.665581	0.117637	0.906355	0.987259
ENSSSCT00000070996	0.48976	1.04354	0.636989	0.272089	0.189735	0.661489	0.723431	0.374438	0	1	1	0	0	1	0	0	0.932047	0.548934	1478	Annotated_lncRNA	19.5657	-0.928986	0.701805	-1.32371	0.185599	0.628352
ENSSSCT00000071033	2.00668	2.16028	2.19145	4.49589	3.70966	2.5019	2.11947	3.56915	1	1	1	1	1	1	0	0	-0.40617	2.84431	4641	Annotated_lncRNA	337.854	0.763596	0.37264	2.04915	0.0404475	0.301847
ENSSSCT00000071042	4.59511	3.1406	4.4555	4.73126	3.26908	6.84826	4.06373	4.94953	1	1	1	1	1	1	0	0	-0.178966	4.50663	2490	Annotated_lncRNA	276.124	0.220328	0.291562	0.755683	0.449839	0.849494
ENSSSCT00000071081	1.25602	2.17581	0.900158	0.518792	0.435162	0.344178	1.444	0.432711	1	1	1	1	0	0	0	0	2.3371	0.938354	1552	Annotated_lncRNA	37.7827	-1.78746	0.590959	-3.02468	0.00248893	0.0469884
ENSSSCT00000071091	0.286199	0.397001	0.568668	0.705956	2.07323	1.31931	0.417289	1.36616	0	0	1	1	1	1	0	0	-0.694554	0.891726	1863	Annotated_lncRNA	41.9127	1.7255	0.583415	2.95759	0.00310053	0.0548961
ENSSSCT00000071265	0	0.372486	0.522846	0.444072	0.651851	0.845781	0.298444	0.647235	0	0	1	0	1	1	0	0	-0.538893	0.472839	2672	Annotated_lncRNA	32.096	1.08411	1.00733	1.07622	0.281831	0.743149
ENSSSCT00000071278	0.866074	0.786679	0.873675	0.492766	0.416477	0.783737	0.842142	0.564327	1	1	1	0	0	1	0	0	0.492295	0.703235	3130	Annotated_lncRNA	53.5317	-0.625958	0.408953	-1.53064	0.125859	0.539323
ENSSSCT00000071282	9.7697	10.7513	11.4565	6.63839	5.81341	7.81309	10.6592	6.75496	1	1	1	1	1	1	0	0	0.577976	8.70707	1015	Annotated_lncRNA	223.012	-0.699136	0.271367	-2.57635	0.00998501	0.122833
ENSSSCT00000071284	2.91757	2.47006	3.95129	3.88593	1.86642	2.91912	3.11297	2.89049	1	1	1	1	1	1	0	0	0.0769711	3.00173	5796	Annotated_lncRNA	423.195	-0.120384	0.362557	-0.332042	0.739857	0.957595
ENSSSCT00000071293	2.42795	2.26582	1.49559	1.7106	1.79556	1.9229	2.06312	1.80969	1	1	1	1	1	1	0	0	0.140043	1.9364	1694	Annotated_lncRNA	80.768	-0.197834	0.397932	-0.497155	0.61908	0.923431
ENSSSCT00000071338	0.249233	0.712085	0.271169	0.472504	0.585358	0.575065	0.410829	0.544309	0	1	0	0	1	1	0	0	-0.245228	0.477569	7745	Annotated_lncRNA	88.2961	0.443889	0.445974	0.995327	0.319577	0.775331
ENSSSCT00000071432	1.36962	3.22907	1.17452	1.89138	2.24367	2.68965	1.9244	2.2749	1	1	1	1	1	1	0	0	-0.154072	2.09965	3083	Annotated_lncRNA	154.601	0.278166	0.409255	0.679689	0.496701	0.876788
ENSSSCT00000071449	0.266334	0.332761	0.716183	0.199751	0.295787	0.773478	0.438426	0.423005	0	0	1	0	0	1	0	0	0.0364553	0.430716	3263	Annotated_lncRNA	32.2432	-0.134831	0.603224	-0.223517	0.823133	0.972432
ENSSSCT00000071477	0.886314	0.611131	0.166839	0.528678	0.539233	0.760045	0.554761	0.609319	1	1	0	1	1	1	0	0	-0.0895384	0.58204	2286	Annotated_lncRNA	34.012	0.0181144	0.682078	0.0265577	0.978813	0.997492
ENSSSCT00000071609	0.731568	0.900253	0.329361	0.623984	0.50014	0.581226	0.653727	0.56845	1	1	0	1	1	1	0	0	0.150017	0.611089	1869	Annotated_lncRNA	27.4157	-0.189112	0.540714	-0.349745	0.72653	0.955147
ENSSSCT00000071674	0.934762	0.120701	0.603221	0.8309	0.241403	1.29581	0.552895	0.78937	1	0	1	1	0	1	0	0	-0.299575	0.671132	1800	Annotated_lncRNA	27.5424	0.452365	0.788624	0.573613	0.56623	0.907092
ENSSSCT00000071698	0.685339	0.341362	0.286509	0.61191	0.739617	0.26447	0.437737	0.538666	1	0	0	1	1	0	0	0	-0.187369	0.488201	1643	Annotated_lncRNA	19.6016	0.24543	0.70326	0.348989	0.727097	0.95551
ENSSSCT00000071796	0	0.226225	0.911394	0	0	0.630965	0.379206	0.210322	0	0	1	0	0	1	0	0	0.802983	0.294764	2066	Annotated_lncRNA	15.5947	-0.954266	3.59556	-0.265401	0.7907	0.964771
ENSSSCT00000071809	2.08967	1.44925	1.86771	1.7161	1.5178	1.86771	1.80221	1.70053	1	1	1	1	1	1	0	0	0.0597903	1.75137	3630	Annotated_lncRNA	159.56	-0.104141	0.28784	-0.361803	0.717499	0.953632
ENSSSCT00000071851	11.0235	9.23886	11.2022	9.08733	7.78332	10.051	10.4882	8.97389	1	1	1	1	1	1	0	0	0.168747	9.73104	4640	Annotated_lncRNA	1134.01	-0.254548	0.215503	-1.18118	0.237531	0.695953
ENSSSCT00000071863	0.189088	0.682495	1.28133	1.70179	1.41749	0.854221	0.717639	1.3245	0	1	1	1	1	1	0	0	-0.458182	1.02107	766	Annotated_lncRNA	19.1998	1.02045	0.780348	1.30769	0.19098	0.636271
ENSSSCT00000071991	16.7727	6.56225	14.5365	6.04792	8.88736	11.5742	12.6238	8.83649	1	1	1	1	1	1	0	0	0.428603	10.7302	3068	Annotated_lncRNA	800.776	-0.471361	0.427942	-1.10146	0.270696	0.732629
ENSSSCT00000071999	7.20643	8.49875	8.26095	8.91917	7.48224	10.0641	7.98871	8.82184	1	1	1	1	1	1	0	0	-0.0944389	8.40527	2543	Annotated_lncRNA	537.609	0.104648	0.251305	0.41642	0.677102	0.940364
ENSSSCT00000072056	0.780546	0.43648	0.504554	0.650455	0.84568	0.536088	0.57386	0.677408	1	0	1	1	1	1	0	0	-0.152859	0.625634	1303	Annotated_lncRNA	20.9673	0.284175	0.62266	0.456388	0.648111	0.932466
ENSSSCT00000072097	1.9494	5.7103	1.69559	2.22789	3.33679	1.83888	3.11843	2.46785	1	1	1	1	1	1	0	0	0.263621	2.79314	6065	Annotated_lncRNA	400.813	-0.287189	0.460793	-0.623248	0.533121	0.891393
ENSSSCT00000072127	0.546646	0.438492	0.262719	0.516277	0.344529	0.394078	0.415952	0.418295	1	0	0	1	0	0	0	0	-0.00560019	0.417124	1353	Annotated_lncRNA	14.052	-0.0141341	0.65882	-0.0214537	0.982884	0.997492
ENSSSCT00000072199	1.07959	1.77136	1.40095	1.52413	1.19936	1.05786	1.4173	1.26045	1	1	1	1	1	1	0	0	0.124441	1.33888	2533	Annotated_lncRNA	82.2427	-0.1911	0.357809	-0.534084	0.593283	0.913849
ENSSSCT00000072250	0.843268	0.881985	0.816266	0.653532	0.555324	0.634874	0.847173	0.614577	1	1	1	1	1	1	0	0	0.378466	0.730875	2217	Annotated_lncRNA	39.7787	-0.500111	0.426932	-1.17141	0.241435	0.698297
ENSSSCT00000072262	0.334812	0.491849	1.25568	0.676599	0.370903	0.723471	0.694114	0.590324	0	0	1	1	0	1	0	0	0.175818	0.642219	5096	Annotated_lncRNA	80.2949	-0.233496	0.532677	-0.438345	0.661136	0.93654
ENSSSCT00000072410	1.43443	0.922625	0.840611	20.2209	0.922625	7.49879	1.06589	9.54743	1	1	1	1	1	1	0	0	-0.888358	5.30666	2664	Annotated_lncRNA	337.324	3.06457	0.761696	4.02335	5.74e-05	0.00227802
ENSSSCT00000072509	2.18189	2.64357	0	1.26065	0.854077	0	1.60849	0.704908	1	1	0	1	1	0	0	0	1.28184	1.1567	874	Annotated_lncRNA	26.5727	-1.19231	2.42938	-0.490788	0.623577	0.926129
ENSSSCT00000072665	1.08065	0.392454	0.707051	1.4071	0.200587	0.242141	0.726718	0.616608	1	0	1	1	0	0	0	0	0.178574	0.671663	4152	Annotated_lncRNA	63.8755	-0.371994	0.70108	-0.530602	0.595695	0.914767
ENSSSCT00000072712	0.877123	0.543641	0.409694	0.952305	0.543641	0.495946	0.610153	0.663964	1	1	0	1	1	0	0	0	-0.0810453	0.637058	1865	Annotated_lncRNA	28.5043	0.0902033	0.540512	0.166885	0.867461	0.97873
ENSSSCT00000072747	0.767005	1.01705	1.51662	1.64358	0.678034	1.51662	1.10023	1.27941	1	1	1	1	1	1	0	0	-0.140054	1.18982	375	Annotated_lncRNA	11.2162	0.141466	0.777267	0.182005	0.855579	0.977656
ENSSSCT00000072748	1.30524	0.837588	1.12306	1.55574	0.755873	1.64489	1.08863	1.31883	1	1	1	1	1	1	0	0	-0.174551	1.20373	3545	Annotated_lncRNA	101.065	0.20481	0.34067	0.601198	0.547708	0.898148
ENSSSCT00000072749	0.481137	0.556176	0.399784	0.320758	0.286515	0.990769	0.479032	0.532681	0	1	0	0	0	1	0	0	-0.100714	0.505857	2438	Annotated_lncRNA	30.0467	0.0222792	0.591183	0.0376857	0.969938	0.996398
ENSSSCT00000072765	0.515007	0.803766	0.19874	0.912299	0.205217	0.741962	0.505838	0.619826	1	1	0	1	0	1	0	0	-0.183904	0.562832	2733	Annotated_lncRNA	36.6142	0.326239	0.692578	0.471051	0.637605	0.929756
ENSSSCT00000072772	0.518588	0.697207	0.759374	0.332573	0.605983	0.483849	0.65839	0.474135	1	1	1	0	1	0	0	0	0.388612	0.566262	6306	Annotated_lncRNA	89.8271	-0.481604	0.387697	-1.24222	0.214156	0.665213
ENSSSCT00000072947	4.97455	4.55247	3.72165	4.78488	2.90754	3.72911	4.41622	3.80717	1	1	1	1	1	1	0	0	0.159974	4.1117	4766	Annotated_lncRNA	490.102	-0.254166	0.262867	-0.9669	0.333594	0.785589
ENSSSCT00000072959	0.324811	0.665119	0.821697	0.324811	0.593215	0.348177	0.603876	0.422067	0	1	1	0	1	0	0	0	0.430757	0.512972	2600	Annotated_lncRNA	32.783	-0.565492	0.584276	-0.96785	0.333119	0.785589
ENSSSCT00000072960	0.618644	0.475674	0.556109	0.973076	0.654052	1.00599	0.550142	0.877708	1	0	1	1	1	1	0	0	-0.373205	0.713925	6576	Annotated_lncRNA	116.365	0.623024	0.287653	2.16589	0.0303197	0.248591
ENSSSCT00000073015	10.594	8.81942	15.6169	14.3408	8.0659	20.6513	11.6768	14.3527	1	1	1	1	1	1	0	0	-0.186438	13.0147	6271	Annotated_lncRNA	2011.3	0.225263	0.35798	0.629262	0.529178	0.889408
ENSSSCT00000073026	7.95042	7.10722	8.13604	11.7375	7.10722	9.93731	7.73123	9.59399	1	1	1	1	1	1	0	0	-0.19416	8.66261	1987	Annotated_lncRNA	414.517	0.250363	0.227075	1.10255	0.270221	0.732289
ENSSSCT00000073030	0.459321	0.62848	0.692875	0.515565	0.238389	0.458191	0.593559	0.404048	0	1	1	1	0	0	0	0	0.469029	0.498804	3792	Annotated_lncRNA	47.2186	-0.576872	0.452367	-1.27523	0.202228	0.651104
ENSSSCT00000073095	14.494	10.522	11.0917	13.6816	18.0455	22.3409	12.0359	18.0227	1	1	1	1	1	1	0	0	-0.33218	15.0293	1304	Annotated_lncRNA	495.395	0.575642	0.3279	1.75554	0.0791672	0.441382
ENSSSCT00000073117	0.51362	0.467395	0.731826	1.32937	0.218118	0.62728	0.570947	0.724922	1	0	1	1	0	1	0	0	-0.212402	0.647934	1360	Annotated_lncRNA	21.8769	0.240645	0.735334	0.327259	0.743472	0.957595
ENSSSCT00000073141	1.65672	1.79136	1.53629	2.86836	2.83552	1.4027	1.66146	2.36886	1	1	1	1	1	1	0	0	-0.298625	2.01516	4879	Annotated_lncRNA	238.82	0.476397	0.360997	1.31967	0.186946	0.630629
ENSSSCT00000073163	2.86772	3.16238	2.71428	1.9207	2.54231	2.31794	2.91479	2.26032	1	1	1	1	1	1	0	0	0.289549	2.58755	3015	Annotated_lncRNA	190.491	-0.39586	0.278571	-1.42104	0.155306	0.584222
ENSSSCT00000073202	1.25391	0.643947	2.23313	0.870062	0.386368	0.669939	1.377	0.642123	1	1	1	1	0	1	0	0	1.14444	1.00956	1656	Annotated_lncRNA	41.0918	-1.1468	0.563563	-2.03491	0.0418598	0.305058
ENSSSCT00000073217	0.587754	0.503334	0.417812	0.649622	1.00667	0.389958	0.502966	0.682082	1	1	0	1	1	0	0	0	-0.262602	0.592524	1300	Annotated_lncRNA	18.7597	0.397188	0.639745	0.620853	0.534697	0.891794
ENSSSCT00000073241	0.928578	0.837966	0.401648	0.580361	0.179564	0.351442	0.722731	0.370456	1	1	0	1	0	0	0	0	0.950923	0.546593	708	Annotated_lncRNA	9.57439	-0.994076	0.839393	-1.18428	0.236303	0.693767
ENSSSCT00000073304	1.0426	2.82737	1.40818	1.53908	2.1061	1.72111	1.75938	1.78876	1	1	1	1	1	1	0	0	-0.0164248	1.77407	1620	Annotated_lncRNA	68.873	0.0436436	0.442577	0.0986124	0.921446	0.990547
ENSSSCT00000073357	2.92483	0.39295	1.30922	6.46675	2.8096	2.58206	1.54233	3.9528	1	0	1	1	1	1	0	0	-0.609813	2.74757	5529	Annotated_lncRNA	353.877	1.35991	0.595116	2.28511	0.0223064	0.204941
ENSSSCT00000073368	0.35742	0.581285	0.594611	0.53613	0.567108	0.547042	0.511106	0.550093	0	1	1	1	1	1	0	0	-0.0708749	0.530599	2989	Annotated_lncRNA	40.0781	0.0678982	0.456449	0.148753	0.881749	0.981869
ENSSSCT00000073403	0.0728091	0.0943375	0.673505	0.558203	0.215629	0.830134	0.280217	0.534655	0	0	1	1	0	1	0	0	-0.475892	0.407436	2984	Annotated_lncRNA	27.4503	0.959815	0.852348	1.12608	0.260131	0.721472
ENSSSCT00000073420	0.85104	3.05904	1.60046	1.23538	1.18906	2.33277	1.83685	1.58574	1	1	1	1	1	1	0	0	0.158354	1.71129	7914	Annotated_lncRNA	321.796	-0.281108	0.457905	-0.6139	0.539282	0.893948
ENSSSCT00000073461	1.05376	2.16708	1.32931	2.59763	3.28603	3.50586	1.51671	3.12984	1	1	1	1	1	1	0	0	-0.515402	2.32328	2901	Annotated_lncRNA	168.054	1.03085	0.352225	2.92669	0.00342585	0.0585237
ENSSSCT00000073514	46.036	46.3957	33.2577	32.4313	32.4312	47.3589	41.8965	37.4072	1	1	1	1	1	1	0	0	0.120012	39.6518	527	Annotated_lncRNA	511.797	-0.248695	0.313052	-0.79442	0.426951	0.839423
ENSSSCT00000073575	1.11608	1.13774	0.77498	1.91887	0.84951	1.61735	1.0096	1.46191	1	1	1	1	1	1	0	0	-0.309398	1.23575	2387	Annotated_lncRNA	70.0982	0.434773	0.392143	1.10871	0.267555	0.730704
ENSSSCT00000073580	0.724208	0.631946	0.778969	0.603506	0.248948	0.244819	0.711707	0.365758	1	1	1	1	0	0	0	0	0.945843	0.538733	2100	Annotated_lncRNA	28.1061	-0.940563	0.617334	-1.52359	0.127612	0.542308
ENSSSCT00000073590	0.800146	1.23992	0.760498	0.859416	1.42935	1.16076	0.933521	1.14984	1	1	1	1	1	1	0	0	-0.188131	1.04168	2714	Annotated_lncRNA	68.3705	0.296653	0.392418	0.75596	0.449673	0.849494
ENSSSCT00000073603	0.907147	0.66229	0.483822	0.501318	0.66229	1.30917	0.68442	0.824258	1	1	0	1	1	1	0	0	-0.169653	0.754339	1489	Annotated_lncRNA	27.9666	0.141058	0.586482	0.240515	0.809931	0.970549
ENSSSCT00000073604	1.6511	1.19106	1.43543	2.03066	1.25723	1.65758	1.42586	1.64849	1	1	1	1	1	1	0	0	-0.135049	1.53718	2119	Annotated_lncRNA	79.8469	0.1547	0.396288	0.390373	0.696261	0.945764
ENSSSCT00000073616	0.352164	0.557968	0.493227	0.782588	0.262573	0.569108	0.467786	0.53809	0	1	0	1	0	1	0	0	-0.130653	0.502938	1083	Annotated_lncRNA	13.4077	0.0853872	0.701814	0.121666	0.903163	0.986352
ENSSSCT00000073632	5.69346	5.46016	7.60813	6.43026	5.74284	10.2364	6.25391	7.46983	1	1	1	1	1	1	0	0	-0.162777	6.86187	2703	Annotated_lncRNA	443.079	0.193367	0.242247	0.798224	0.424741	0.839212
ENSSSCT00000073668	0.344062	0.447436	0.538366	0.473085	0.174003	0.743458	0.443288	0.463515	0	0	1	0	0	1	0	0	-0.0436387	0.453402	1653	Annotated_lncRNA	18.2938	-0.0101717	0.663623	-0.0153275	0.987771	0.998121
ENSSSCT00000073737	0.454819	0.930177	0.125129	0.80468	1.17283	1.08445	0.503375	1.02066	0	1	0	1	1	1	0	0	-0.506812	0.762015	1016	Annotated_lncRNA	19.5	0.985464	0.773279	1.2744	0.202523	0.651104
ENSSSCT00000073745	0.789986	0.208258	0.295451	0.586847	0.321853	0.382992	0.431232	0.430564	1	0	0	1	0	0	0	0	0.00155068	0.430898	3755	Annotated_lncRNA	39.9705	-0.0218844	0.599398	-0.0365106	0.970875	0.996398
ENSSSCT00000073765	0	0	0.776263	0.451092	0.91254	1.27221	0.258754	0.878614	0	0	1	0	1	1	0	0	-0.705497	0.568684	1865	Annotated_lncRNA	26.4239	1.77355	2.31697	0.765461	0.443997	0.849494
ENSSSCT00000073851	1.14785	1.95768	1.11046	1.61358	1.41388	1.97416	1.40533	1.66721	1	1	1	1	1	1	0	0	-0.157073	1.53627	7556	Annotated_lncRNA	289.739	0.21033	0.318356	0.660676	0.50882	0.884628
ENSSSCT00000073899	2.82941	2.15631	2.88179	2.69026	0.862526	2.00473	2.62251	1.8525	1	1	1	1	1	1	0	0	0.415655	2.2375	867	Annotated_lncRNA	47.8336	-0.559877	0.539544	-1.03768	0.299417	0.763519
ENSSSCT00000073978	0.751829	0.679143	1.24769	0.520497	0.569995	0.981327	0.892886	0.690606	1	1	1	1	1	1	0	0	0.292902	0.791746	2931	Annotated_lncRNA	57.8882	-0.404338	0.449249	-0.900032	0.368103	0.811228
ENSSSCT00000073982	0.954274	0.578075	0.739031	0.659317	0.67442	0.649452	0.757127	0.661063	1	1	1	1	1	1	0	0	0.145317	0.709095	2087	Annotated_lncRNA	36.8042	-0.236079	0.501197	-0.471031	0.637619	0.929756
ENSSSCT00000073998	0.487356	0.858753	0.509607	1.77649	1.42517	0.920123	0.618572	1.37393	0	1	1	1	1	1	0	0	-0.549778	0.996249	2558	Annotated_lncRNA	61.3139	1.1448	0.433558	2.64048	0.00827894	0.106344
ENSSSCT00000074036	3.92127	2.87195	2.51586	2.54433	2.52593	9.33189	3.10303	4.80072	1	1	1	1	1	1	0	0	-0.353633	3.95187	2375	Annotated_lncRNA	227.495	0.458791	0.507793	0.903501	0.36626	0.810646
ENSSSCT00000074046	0.680558	0.860069	2.72614	10.1849	11.8325	5.51286	1.42225	9.17674	1	1	1	1	1	1	0	0	-0.845015	5.2995	1543	Annotated_lncRNA	206.887	2.83681	0.573623	4.94543	7.6e-07	5.59e-05
ENSSSCT00000074057	0.71151	0.805342	0.812906	1.20067	0.788207	1.50211	0.776586	1.16366	1	1	1	1	1	1	0	0	-0.332637	0.970124	2398	Annotated_lncRNA	57.715	0.529342	0.384061	1.37828	0.168118	0.601634
ENSSSCT00000074097	0.699353	0.26632	0.428359	0.734913	0.26632	0.132587	0.464677	0.37794	1	0	0	1	0	0	0	0	0.229499	0.421309	3943	Annotated_lncRNA	39.1244	-0.347991	0.664801	-0.523451	0.600661	0.917513
ENSSSCT00000074122	1.80018	1.09337	1.22384	1.77796	0.800657	1.11867	1.37247	1.23243	1	1	1	1	1	1	0	0	0.113627	1.30245	4206	Annotated_lncRNA	130.263	-0.218842	0.335879	-0.651551	0.514691	0.886575
ENSSSCT00000074148	0.907074	1.7327	1.73278	0.61681	0.765611	1.26446	1.45752	0.882293	1	1	1	1	1	1	0	0	0.651964	1.1699	998	Annotated_lncRNA	27.8189	-0.773892	0.516937	-1.49707	0.134374	0.553987
ENSSSCT00000074164	2.29328	0	3.12972	0	3.38344	1.83466	1.80767	1.73937	1	0	1	0	1	1	0	0	0.0392672	1.77352	1178	Annotated_lncRNA	53.3855	-0.0873375	2.65274	-0.0329235	0.973736	0.996398
ENSSSCT00000074197	0.445087	0.751145	1.47014	1.03179	0.667685	1.31262	0.88879	1.00403	0	1	1	1	1	1	0	0	-0.11478	0.946412	2031	Annotated_lncRNA	48.8677	0.09081	0.593347	0.153047	0.878361	0.980617
ENSSSCT00000074247	1.94459	1.13869	1.77046	2.01243	1.12117	2.29576	1.61792	1.80979	1	1	1	1	1	1	0	0	-0.106019	1.71385	2067	Annotated_lncRNA	84.229	0.104458	0.3597	0.290402	0.771509	0.963797
ENSSSCT00000074263	0.69661	0.216413	0.600396	0.761111	0.454468	0.562871	0.504473	0.592817	1	0	1	1	0	1	0	0	-0.149023	0.548645	3285	Annotated_lncRNA	44.4765	0.219487	0.521947	0.420516	0.674109	0.939639
ENSSSCT00000074298	5.47421	4.77421	4.38144	5.20975	5.26598	4.92118	4.87662	5.13231	1	1	1	1	1	1	0	0	-0.0498186	5.00446	4562	Annotated_lncRNA	557.65	0.0355095	0.246531	0.144036	0.885472	0.982504
ENSSSCT00000074301	0	0.59698	0.630744	0.684137	1.3025	0.441521	0.409241	0.809386	0	1	1	1	1	0	0	0	-0.494381	0.609314	741	Annotated_lncRNA	11.2736	1.15427	1.14369	1.00925	0.312852	0.76856
ENSSSCT00000074362	0.660368	1.03105	0.325308	0.852976	0.387826	0.571273	0.672242	0.604025	1	1	0	1	0	1	0	0	0.112938	0.638134	4480	Annotated_lncRNA	70.2991	-0.166778	0.497107	-0.335497	0.73725	0.957595
ENSSSCT00000074369	0.897852	0.666435	0.244573	1.30528	0.876888	1.16172	0.602953	1.11463	1	1	0	1	1	1	0	0	-0.459055	0.858792	5330	Annotated_lncRNA	110.505	0.87699	0.488834	1.79405	0.0728059	0.420963
ENSSSCT00000074376	1.06714	1.7198	1.55345	1.40413	0.92673	1.6363	1.44679	1.32238	1	1	1	1	1	1	0	0	0.094079	1.38459	4513	Annotated_lncRNA	150.355	-0.1717	0.317543	-0.540715	0.588704	0.912776
ENSSSCT00000074431	0.72866	0.68104	0.265929	0.239091	0.563619	0.925827	0.558543	0.576179	1	1	0	0	1	1	0	0	-0.0306092	0.567361	3609	Annotated_lncRNA	51.3356	0.0687773	0.626786	0.10973	0.912623	0.987871
ENSSSCT00000074465	7.00576	8.91632	5.19433	2.17666	2.64034	1.27449	7.0388	2.03049	1	1	1	1	1	1	0	0	2.46655	4.53465	3381	Annotated_lncRNA	371.059	-1.80505	0.349937	-5.15822	2.49e-07	2.33e-05
ENSSSCT00000074468	0.910446	0.614356	0.505759	0.795199	0.56316	0.595011	0.676854	0.651123	1	1	1	1	1	1	0	0	0.0395168	0.663989	3142	Annotated_lncRNA	52.3012	-0.11066	0.507804	-0.217918	0.827493	0.972459
ENSSSCT00000074492	10.8635	11.4129	6.81083	22.6498	27.2423	9.70028	9.69572	19.8641	1	1	1	1	1	1	0	0	-0.511898	14.7799	6667	Annotated_lncRNA	2380.36	1.01803	0.410511	2.47991	0.0131414	0.146911
ENSSSCT00000074504	0.31634	0.234215	0.598858	0.253072	0.093686	0.626078	0.383138	0.324279	0	0	1	0	0	1	0	0	0.181507	0.353708	1717	Annotated_lncRNA	13.9296	-0.369243	0.796692	-0.463471	0.643027	0.931047
ENSSSCT00000074561	2.47201	1.28097	4.36982	14.6616	15.2731	6.70717	2.7076	12.214	1	1	1	1	1	1	0	0	-0.778319	7.46078	417	Annotated_lncRNA	80.5782	2.21485	0.595729	3.71788	0.0002009	0.00623744
ENSSSCT00000074562	0.389489	1.41459	0.438382	0.584233	0.76388	0.416463	0.747488	0.588192	0	1	0	1	1	0	0	0	0.270823	0.66784	1652	Annotated_lncRNA	26.0528	-0.29815	0.645698	-0.461748	0.644262	0.93115
ENSSSCT00000074576	0.82654	0.699708	0.358337	0.377555	0.759005	0.679921	0.628195	0.605494	1	1	0	0	1	1	0	0	0.0374917	0.616844	3941	Annotated_lncRNA	59.0285	-0.0629701	0.49309	-0.127705	0.898382	0.985216
ENSSSCT00000074659	0.948997	0.708978	0.641569	1.01678	0.551427	0.991516	0.766515	0.853242	1	1	1	1	1	1	0	0	-0.101644	0.809878	1379	Annotated_lncRNA	26.664	0.09098	0.489118	0.186008	0.852438	0.977455
ENSSSCT00000074751	0.992106	1.0105	0.939059	0.992106	0.574599	0.687117	0.980556	0.751274	1	1	1	1	1	1	0	0	0.305191	0.865915	1794	Annotated_lncRNA	39.0187	-0.440817	0.436795	-1.00921	0.312875	0.76856
ENSSSCT00000074754	0.89583	0.555047	1.54577	1.16929	0.481739	1.61879	0.998881	1.08994	1	1	1	1	0	1	0	0	-0.0835469	1.04441	3840	Annotated_lncRNA	94.108	0.0570938	0.497709	0.114713	0.908672	0.987459
ENSSSCT00000074769	5.95694	3.64658	6.44917	9.97294	2.82593	5.44699	5.3509	6.08195	1	1	1	1	1	1	0	0	-0.120201	5.71643	5371	Annotated_lncRNA	746.641	0.0972455	0.404687	0.240298	0.810099	0.970549
ENSSSCT00000074822	0.477786	1.23189	0	0.358339	0.246379	0.826648	0.569893	0.477122	0	1	0	0	0	1	0	0	0.194439	0.523507	344	Annotated_lncRNA	4.37371	-0.194532	1.45094	-0.134073	0.893345	0.98489
ENSSSCT00000074831	5.18377	7.50288	5.66067	3.26708	5.58939	4.93361	6.11577	4.59669	1	1	1	1	1	1	0	0	0.330472	5.35623	816	Annotated_lncRNA	110.078	-0.43386	0.369175	-1.17522	0.239909	0.696226
ENSSSCT00000074890	96.5904	94.8793	103.609	122.304	91.4995	109.587	98.3597	107.797	1	1	1	1	1	1	0	0	-0.0875444	103.078	821	Annotated_lncRNA	2075.1	0.108006	0.269974	0.400062	0.689111	0.94285
ENSSSCT00000074940	0	1.35248	0.962097	0.640825	1.36982	1.32288	0.771525	1.11117	0	1	1	1	1	1	0	0	-0.305668	0.94135	2050	Annotated_lncRNA	50.4708	0.502162	1.07898	0.465405	0.641642	0.930674
ENSSSCT00000074983	0.960612	0.507471	1.53334	1.30993	0.35523	0.43248	1.00047	0.699212	1	1	1	1	0	0	0	0	0.430859	0.849843	921	Annotated_lncRNA	19.6034	-0.625733	0.801919	-0.780294	0.435218	0.84459
ENSSSCT00000075001	0.764284	0.17732	0	0.24392	0.16368	0.567623	0.313868	0.325074	1	0	0	0	0	1	0	0	-0.0344731	0.319471	2606	Annotated_lncRNA	20.1729	-0.034969	1.1791	-0.0296573	0.97634	0.997414
ENSSSCT00000075007	0.445452	0.723919	0.408707	0.242974	0.250587	0.6189	0.526026	0.37082	0	1	0	0	0	1	0	0	0.418548	0.448423	3044	Annotated_lncRNA	34.1496	-0.507151	0.577893	-0.877587	0.380168	0.816689
ENSSSCT00000075045	0.777982	0.977693	0.506877	0.53763	0.47782	0.205029	0.754184	0.406826	1	1	1	1	0	0	0	0	0.853823	0.580505	6358	Annotated_lncRNA	88.9723	-0.901388	0.459555	-1.96144	0.049828	0.338863
ENSSSCT00000075078	0.660881	0.88903	0.787146	0.555523	1.00757	0.870003	0.779019	0.811032	1	1	1	1	1	1	0	0	-0.0394711	0.795025	4290	Annotated_lncRNA	86.4856	0.0459306	0.409608	0.112133	0.910718	0.987459
ENSSSCT00000075127	0.477291	0.830437	0.73327	0.339516	0.551729	0.481025	0.680333	0.457423	0	1	1	0	1	0	0	0	0.487315	0.568878	7224	Annotated_lncRNA	102.944	-0.577559	0.37342	-1.54668	0.121941	0.532195
ENSSSCT00000075146	0	0	2.61213	0	1.146	1.11799	0.87071	0.754664	0	0	1	0	1	1	0	0	0.153771	0.812687	3402	Annotated_lncRNA	74.7095	-0.322794	3.72747	-0.0865986	1	1
ENSSSCT00000075192	0.803504	0.750137	0.40326	1.08012	0.719519	0.486284	0.6523	0.761974	1	1	0	1	1	0	0	0	-0.143934	0.707137	3053	Annotated_lncRNA	52.149	0.204635	0.487403	0.419849	0.674596	0.93987
ENSSSCT00000075195	1.06634	1.6542	1.29626	1.13404	0.883496	2.2284	1.33893	1.41531	1	1	1	1	1	1	0	0	-0.0539658	1.37712	6418	Annotated_lncRNA	209.299	-0.0269973	0.343493	-0.0785966	0.937353	0.992027
ENSSSCT00000075259	0.620605	0.647036	0.645735	0.430624	0.400881	0.645735	0.637792	0.492413	1	1	1	0	0	1	0	0	0.295237	0.565103	5718	Annotated_lncRNA	78.3668	-0.443063	0.332146	-1.33394	0.182223	0.622242
ENSSSCT00000075274	0.761902	0.757088	0.103517	0.401001	0.712553	0.41407	0.540836	0.509208	1	1	0	0	1	0	0	0	0.0621116	0.525022	903	Annotated_lncRNA	12.1991	-0.152951	0.949436	-0.161096	0.872018	0.979159
ENSSSCT00000075287	0.93766	1.3056	1.34652	0.362278	0.960728	1.09246	1.19659	0.805154	1	1	1	0	1	1	0	0	0.486167	1.00087	1668	Annotated_lncRNA	41.5387	-0.61837	0.514341	-1.20226	0.229264	0.685529
ENSSSCT00000075300	1.5524	1.316	0.736602	1.27164	0.595663	1.15294	1.20167	1.00675	1	1	1	1	1	1	0	0	0.19361	1.10421	2566	Annotated_lncRNA	70.4373	-0.349669	0.446211	-0.783641	0.433251	0.844396
ENSSSCT00000075416	0.646883	0.38427	0.601945	0.812364	0.250611	1.3204	0.544366	0.794457	1	0	1	1	0	1	0	0	-0.314795	0.669411	2407	Annotated_lncRNA	37.7448	0.396698	0.607613	0.652879	0.513834	0.886524
ENSSSCT00000075493	0.659823	0.221383	0.295896	1.4846	0.774842	1.59144	0.392367	1.28363	1	0	0	1	1	1	0	0	-0.694329	0.837998	5138	Annotated_lncRNA	104.203	1.65265	0.46213	3.57616	0.000348675	0.00993116
ENSSSCT00000075541	1.64943	2.56456	1.74576	2.19374	2.14934	1.30577	1.98658	1.88295	1	1	1	1	1	1	0	0	0.0550364	1.93477	6586	Annotated_lncRNA	318.784	-0.0454395	0.424666	-0.107001	0.914788	0.988189
ENSSSCT00000075650	0.72929	0.543105	1.01157	0.308546	0.0729545	0.560124	0.761321	0.313875	1	1	1	0	0	1	0	0	1.42556	0.537598	5069	Annotated_lncRNA	67.5773	-1.395	0.61526	-2.26734	0.0233694	0.211163
ENSSSCT00000075669	0.511451	0.295608	0.539388	0.64915	1.34161	0.562839	0.448816	0.851199	1	0	1	1	1	1	0	0	-0.472725	0.650007	1807	Annotated_lncRNA	30.3694	0.927977	0.637284	1.45614	0.145353	0.570525
ENSSSCT00000075688	0.656444	0.672985	0.99011	0.291753	0.346689	0.777944	0.77318	0.472129	1	1	1	0	0	1	0	0	0.637646	0.622654	1743	Annotated_lncRNA	27.0523	-0.770819	0.572662	-1.34603	0.178294	0.617297
ENSSSCT00000075710	0	0.455982	0.694809	0.617742	0.0829058	0.431261	0.383597	0.377303	0	0	1	1	0	0	0	0	0.0166816	0.38045	1715	Annotated_lncRNA	15.8224	-0.19558	1.19673	-0.163429	0.870181	0.979159
ENSSSCT00000075734	0.392445	0.611482	0.325095	1.64007	0.162628	0.461182	0.443008	0.754626	0	1	0	1	0	0	0	0	-0.412944	0.598817	6182	Annotated_lncRNA	92.2365	0.764278	0.758845	1.00716	0.313858	0.769204
ENSSSCT00000075748	0.420869	0.626922	0.386974	1.24809	0.359111	0.985024	0.478255	0.864076	0	1	0	1	0	1	0	0	-0.446513	0.671165	5840	Annotated_lncRNA	95.161	0.709966	0.47318	1.50042	0.133507	0.552497
ENSSSCT00000075755	0.684201	0.753246	0.427267	0.847106	1.20519	0.854534	0.621571	0.968944	1	1	0	1	1	1	0	0	-0.358507	0.795258	1091	Annotated_lncRNA	22.1594	0.612946	0.597749	1.02542	0.305164	0.766507
ENSSSCT00000075763	40.5927	42.685	42.9327	30.3979	18.671	23.599	42.0701	24.2227	1	1	1	1	1	1	0	0	0.736807	33.1464	5462	Annotated_lncRNA	4556.99	-0.850374	0.236271	-3.59914	0.000319271	0.00929575
ENSSSCT00000075854	0.778963	1.29397	1.2144	0.985159	1.3196	0.681247	1.09578	0.995335	1	1	1	1	1	1	0	0	0.100914	1.04556	5549	Annotated_lncRNA	151.159	-0.101823	0.480406	-0.211951	0.832145	0.973102
ENSSSCT00000075880	0.395364	0.933478	1.47661	0.556438	0.356195	0	0.935151	0.304211	0	1	1	1	0	0	0	0	2.07402	0.619681	2894	Annotated_lncRNA	45.987	-1.58725	1.04068	-1.52521	0.127207	0.542182
ENSSSCT00000075899	1.40876	0.990046	1.14445	1.5801	0.982062	1.43057	1.18109	1.33091	1	1	1	1	1	1	0	0	-0.112571	1.256	4452	Annotated_lncRNA	138.93	0.122939	0.289231	0.425056	0.670796	0.937779
ENSSSCT00000075972	2.73597	0.175704	2.32984	4.66851	0.251005	1.66972	1.74717	2.19641	1	0	1	1	0	1	0	0	-0.204535	1.97179	3274	Annotated_lncRNA	166.332	0.267868	1.35244	0.198062	0.842996	0.975701
ENSSSCT00000075981	1.04387	2.33387	1.8083	1.95039	1.54574	3.32704	1.72868	2.27439	1	1	1	1	1	1	0	0	-0.239937	2.00154	7909	Annotated_lncRNA	373.869	0.326468	0.348226	0.937519	0.348492	0.798153
ENSSSCT00000076052	0.678559	0.650835	1.12798	0.51406	0.536653	0.544084	0.819124	0.531599	1	1	1	1	1	1	0	0	0.540869	0.675361	3522	Annotated_lncRNA	57.7356	-0.613559	0.402748	-1.52343	0.127651	0.542308
ENSSSCT00000076088	0.713495	0.780396	1.05448	0.671525	0.416211	1.09059	0.849457	0.72611	1	1	1	1	0	1	0	0	0.169875	0.787784	5568	Annotated_lncRNA	105.728	-0.316821	0.411348	-0.770203	0.44118	0.848433
ENSSSCT00000076112	0.823263	0.889524	1.89415	0.697681	1.02998	2.1918	1.20231	1.30649	1	1	1	1	1	1	0	0	-0.0797358	1.2544	3037	Annotated_lncRNA	94.4071	0.0768243	0.532412	0.144295	0.885268	0.982504
ENSSSCT00000076127	1.4356	0.813381	0.888697	1.77655	1.16793	1.37344	1.04589	1.43931	1	1	1	1	1	1	0	0	-0.273337	1.2426	2241	Annotated_lncRNA	68.1237	0.406441	0.437024	0.93002	0.352361	0.801499
ENSSSCT00000076133	1.12696	0.959196	1.29359	1.25126	1.03565	1.43822	1.12658	1.24171	1	1	1	1	1	1	0	0	-0.0927163	1.18415	5114	Annotated_lncRNA	151.417	0.105551	0.277386	0.380521	0.703558	0.945764
ENSSSCT00000076249	0.676541	0.929495	0.780397	0.454915	0.391366	1.26673	0.795478	0.704338	1	1	1	0	0	1	0	0	0.129398	0.749908	3633	Annotated_lncRNA	67.3873	-0.292121	0.50497	-0.578491	0.562932	0.904628
ENSSSCT00000076289	1.68833	1.45551	1.90987	1.67895	1.03852	2.10996	1.68457	1.60914	1	1	1	1	1	1	0	0	0.0468739	1.64686	4518	Annotated_lncRNA	183.907	-0.137452	0.282815	-0.486013	0.626958	0.926445
ENSSSCT00000076340	1.09078	1.1302	0.61006	0.537782	0.617422	0.544226	0.94368	0.566477	1	1	1	1	1	1	0	0	0.665876	0.755078	8099	Annotated_lncRNA	153.134	-0.739522	0.337946	-2.18828	0.028649	0.239388
ENSSSCT00000076402	0.787477	0.708696	1.1391	1.86008	1.47771	1.84008	0.878424	1.72596	1	1	1	1	1	1	0	0	-0.49105	1.30219	2667	Annotated_lncRNA	84.2471	0.965405	0.356068	2.71129	0.00670214	0.0928239
ENSSSCT00000076471	0.595218	0.655036	0.256071	0.561398	0.309177	0.55288	0.502108	0.474485	1	1	0	1	0	1	0	0	0.0582168	0.488297	6910	Annotated_lncRNA	81.4075	-0.168616	0.465401	-0.362302	0.717126	0.9535
ENSSSCT00000076482	1.23406	1.13278	1.36589	3.50426	1.26949	1.67068	1.24424	2.14814	1	1	1	1	1	1	0	0	-0.420782	1.69619	3640	Annotated_lncRNA	151.558	0.710976	0.40014	1.77682	0.0755983	0.428846
ENSSSCT00000076505	0.479741	0.517379	0.863878	0.548275	0.421568	0.908179	0.620333	0.626008	0	1	1	1	0	1	0	0	-0.00906535	0.62317	1855	Annotated_lncRNA	28.5565	-0.052068	0.527555	-0.0986968	0.921379	0.990547
ENSSSCT00000076521	19.8832	13.1389	29.967	53.901	32.4934	48.3256	20.9964	44.9067	1	1	1	1	1	1	0	0	-0.532444	32.9515	1607	Annotated_lncRNA	1302.63	1.05947	0.323031	3.27978	0.00103886	0.0247457
ENSSSCT00000076551	1.90815	2.3846	2.47561	0.666826	1.02538	0.932972	2.25612	0.875058	1	1	1	1	1	1	0	0	1.57825	1.56559	3920	Annotated_lncRNA	150.99	-1.40345	0.341393	-4.11096	3.94e-05	0.00170942
ENSSSCT00000076608	1.30755	0.786714	1.28065	0.445125	0.161653	0.622371	1.12497	0.409716	1	1	1	0	0	1	0	0	1.74573	0.767344	3360	Annotated_lncRNA	61.5547	-1.55251	0.480221	-3.2329	0.00122542	0.0277775
ENSSSCT00000076618	0.743035	1.04363	0.981084	1.20643	1.32994	1.50496	0.922584	1.34711	1	1	1	1	1	1	0	0	-0.315139	1.13485	4449	Annotated_lncRNA	126.225	0.522926	0.289292	1.8076	0.070668	0.414826
ENSSSCT00000076778	0.588218	0.61197	0.347053	0.823505	0.455722	1.6485	0.515747	0.975909	1	1	0	1	0	1	0	0	-0.471522	0.745828	2781	Annotated_lncRNA	48.9547	0.815216	0.547212	1.48976	0.136286	0.558025
ENSSSCT00000076781	0.880322	0.837101	0.81068	0.560205	1.74396	1.26106	0.842701	1.18841	1	1	1	1	1	1	0	0	-0.290899	1.01555	2010	Annotated_lncRNA	49.9364	0.461161	0.530738	0.868905	0.384899	0.81702
ENSSSCT00000076844	3.9967	7.11402	4.2082	1.3511	2.19962	1.21439	5.1063	1.58837	1	1	1	1	1	1	0	0	2.21481	3.34734	5025	Annotated_lncRNA	426.21	-1.66315	0.4118	-4.03873	5.37e-05	0.00220038
ENSSSCT00000076846	4.35256	13.7779	6.55427	4.63778	2.23386	2.26664	8.22823	3.04609	1	1	1	1	1	1	0	0	1.70124	5.63716	3243	Annotated_lncRNA	434.371	-1.41466	0.458874	-3.0829	0.00204992	0.0408176
ENSSSCT00000076899	0.0890565	1.07806	0	1.1043	0.19781	0.459795	0.38904	0.587302	0	1	0	1	0	0	0	0	-0.337581	0.488171	4066	Annotated_lncRNA	49.0579	0.569643	1.87207	0.304285	0.760911	0.961459
ENSSSCT00000076902	1.3309	0.729741	0.466366	0.75811	0.364871	0.233183	0.842337	0.452055	1	1	0	1	0	0	0	0	0.863353	0.647196	2439	Annotated_lncRNA	39.2848	-0.940431	0.61874	-1.51991	0.128533	0.544292
ENSSSCT00000076938	1.09035	0.805378	1.02566	1.02525	0.464116	1.08878	0.973796	0.859383	1	1	1	1	0	1	0	0	0.133134	0.916589	2604	Annotated_lncRNA	58.6382	-0.265427	0.391929	-0.677232	0.498259	0.878389
ENSSSCT00000076945	2.2715	2.07577	2.76293	2.2715	1.95158	3.42164	2.37007	2.54824	1	1	1	1	1	1	0	0	-0.0699202	2.45915	2316	Annotated_lncRNA	141.66	0.0420371	0.306845	0.136998	0.891033	0.983862
ENSSSCT00000076965	0.421159	0.389475	1.0042	0.589623	0	0.502099	0.604944	0.363907	0	0	1	1	0	1	0	0	0.662357	0.484425	422	Annotated_lncRNA	5.02563	-0.766244	1.2847	-0.596436	0.550884	0.899609
ENSSSCT00000077013	16.6907	25.7311	24.9392	13.7373	14.9863	30.3433	22.4537	19.6889	1	1	1	1	1	1	0	0	0.14042	21.0713	6400	Annotated_lncRNA	3199.42	-0.27381	0.284622	-0.962014	0.336043	0.78726
ENSSSCT00000077028	3.22432	3.6229	2.86041	4.21184	2.91768	2.32475	3.23587	3.15142	1	1	1	1	1	1	0	0	0.026798	3.19365	3380	Annotated_lncRNA	262.187	-0.0688184	0.313897	-0.219238	0.826464	0.972432
ENSSSCT00000077091	0.327407	0.675333	0.0944113	0.463827	0.393944	0.566468	0.365717	0.474746	0	1	0	0	0	1	0	0	-0.229658	0.420232	3012	Annotated_lncRNA	31.1485	0.408313	0.681608	0.599043	0.549144	0.898911
ENSSSCT00000077102	0.421278	0.23077	0.758602	0.438473	0.389425	0.508514	0.470217	0.445471	0	0	1	0	0	1	0	0	0.055551	0.457844	4929	Annotated_lncRNA	56.1085	-0.0799902	0.499918	-0.160007	0.872876	0.979159
ENSSSCT00000077140	1.57611	1.37421	2.24455	2.32382	1.3369	2.19325	1.73162	1.95132	1	1	1	1	1	1	0	0	-0.11259	1.84147	6608	Annotated_lncRNA	304.488	0.138302	0.337952	0.409234	0.682368	0.941489
ENSSSCT00000077141	0.94834	1.37027	0.784674	2.14017	0.938337	1.63858	1.03443	1.57236	1	1	1	1	1	1	0	0	-0.342119	1.3034	3138	Annotated_lncRNA	98.5083	0.598752	0.413475	1.4481	0.14759	0.572598
ENSSSCT00000077147	2.02234	3.54687	3.92178	1.04794	1.14117	1.46176	3.16366	1.21695	1	1	1	1	1	1	0	0	1.59966	2.19031	2305	Annotated_lncRNA	128.593	-1.41437	0.408493	-3.46242	0.000535336	0.0140821
ENSSSCT00000077158	7.00629	2.86616	3.59378	3.81694	1.73635	4.21931	4.48874	3.25753	1	1	1	1	1	1	0	0	0.377958	3.87314	3455	Annotated_lncRNA	342.524	-0.583011	0.494441	-1.17913	0.238346	0.696123
ENSSSCT00000077161	0.674691	1.2765	0.988969	0.910048	0.656485	0.777047	0.980053	0.781194	1	1	1	1	1	1	0	0	0.254559	0.880623	2563	Annotated_lncRNA	54.6918	-0.342105	0.411072	-0.832228	0.40528	0.828693
ENSSSCT00000077200	4.23449	4.14612	3.09109	5.82846	0	3.98094	3.8239	3.2698	1	1	1	1	0	1	0	0	0.169458	3.54685	2632	Annotated_lncRNA	223.7	-0.441164	1.80057	-0.245013	0.806446	0.969823
ENSSSCT00000077218	12.3327	12.9807	12.5747	9.31016	10.858	11.7596	12.6294	10.6426	1	1	1	1	1	1	0	0	0.186682	11.636	2488	Annotated_lncRNA	708.519	-0.282222	0.247868	-1.1386	0.25487	0.715055
ENSSSCT00000077252	2.56553	3.58522	5.12888	1.91522	1.61087	1.43131	3.75988	1.65247	1	1	1	1	1	1	0	0	1.27531	2.70617	4974	Annotated_lncRNA	337.521	-1.16569	0.345386	-3.37502	0.000738104	0.0184554
ENSSSCT00000077258	1.78857	3.50672	1.67039	2.49084	1.68433	3.59614	2.3219	2.59043	1	1	1	1	1	1	0	0	-0.103665	2.45617	3862	Annotated_lncRNA	237.489	0.0406166	0.43183	0.0940568	0.925064	0.990547
ENSSSCT00000077290	2.60122	1.78777	2.09376	1.72016	2.11281	0	2.16092	1.27766	1	1	1	1	1	0	0	0	0.69131	1.71929	1114	Annotated_lncRNA	48.1773	-0.647723	1.056	-0.613376	0.539628	0.893948
ENSSSCT00000077341	1.13885	0.608352	1.44714	1.62436	0.628463	1.38321	1.06478	1.21201	1	1	1	1	1	1	0	0	-0.121476	1.1384	7070	Annotated_lncRNA	195.632	0.114119	0.400826	0.284708	0.775868	0.963993
ENSSSCT00000077429	0.277343	0.787922	0.291348	0.539278	0.680478	0.332969	0.452204	0.517575	0	1	0	1	1	0	0	0	-0.126302	0.48489	2610	Annotated_lncRNA	30.131	0.226009	0.59015	0.382968	0.701743	0.945764
ENSSSCT00000077492	1.12383	0.95605	0.72049	1.78491	0.699965	1.68746	0.933457	1.39078	1	1	1	1	1	1	0	0	-0.328824	1.16212	2121	Annotated_lncRNA	58.0329	0.473929	0.424395	1.11672	0.264116	0.726101
ENSSSCT00000077513	0.489394	0.764912	0.790155	0.860659	1.17679	0.911717	0.681487	0.983055	0	1	1	1	1	1	0	0	-0.306766	0.832271	2383	Annotated_lncRNA	48.345	0.491458	0.435188	1.1293	0.258771	0.719833
ENSSSCT00000077598	4.00102	2.40673	2.03727	0	1.78276	1.48479	2.81501	1.08918	1	1	1	0	1	1	0	0	1.58451	1.95209	3146	Annotated_lncRNA	151.677	-1.39745	1.70318	-0.820492	0.411936	0.830591
ENSSSCT00000077617	0.533631	0.334142	0.263791	0.247757	0.137588	0.59353	0.377188	0.326292	1	0	0	0	0	1	0	0	0.155984	0.35174	2156	Annotated_lncRNA	18.9656	-0.230622	0.735922	-0.313378	0.753993	0.958736
ENSSSCT00000077678	0.750468	1.98502	1.04856	0.776346	0.541368	0.978659	1.26135	0.765458	1	1	1	1	1	1	0	0	0.647837	1.0134	1554	Annotated_lncRNA	37.7178	-0.698838	0.524312	-1.33287	0.182575	0.622618
ENSSSCT00000077709	3.66934	4.76567	4.49275	3.40016	3.71755	5.57371	4.30925	4.23048	1	1	1	1	1	1	0	0	0.0186218	4.26986	2509	Annotated_lncRNA	266.397	-0.0774125	0.254321	-0.304389	0.760831	0.961459
ENSSSCT00000077714	0.275677	0.649924	0.324614	1.47995	0.20948	0.255945	0.416738	0.648458	0	1	0	1	0	0	0	0	-0.35734	0.532598	7487	Annotated_lncRNA	100.3	0.686907	0.776209	0.884951	0.376183	0.815548
ENSSSCT00000077725	0.36858	0.764945	0.296321	0.88196	0.504863	0.367438	0.476615	0.584754	0	1	0	1	1	0	0	0	-0.18493	0.530684	3055	Annotated_lncRNA	38.6541	0.313645	0.551565	0.568646	0.569597	0.908111
ENSSSCT00000077775	2.46405	1.32868	1.5265	2.44434	0.90106	2.1371	1.77308	1.8275	1	1	1	1	1	1	0	0	-0.0297793	1.80029	2371	Annotated_lncRNA	100.17	-0.0378656	0.389839	-0.0971314	0.922622	0.990547
ENSSSCT00000077830	0.992542	0.41195	0.549006	1.18751	0.604193	2.83653	0.651166	1.54274	1	0	1	1	1	1	0	0	-0.577917	1.09696	2637	Annotated_lncRNA	66.9045	1.1766	0.577055	2.03897	0.0414527	0.304057
ENSSSCT00000077869	1091.93	1049.3	1388.3	1613.47	1260.37	1862.3	1176.51	1578.71	1	1	1	1	1	1	0	0	-0.254766	1377.61	2121	Annotated_lncRNA	72983.1	0.382108	0.232578	1.64292	0.100399	0.489875
ENSSSCT00000077879	0.699387	0.544741	0.685057	0.585201	0.413045	0.906489	0.643062	0.634912	1	1	1	1	0	1	0	0	0.0128357	0.638987	5938	Annotated_lncRNA	93.6742	-0.0887445	0.345022	-0.257214	0.797014	0.967254
ENSSSCT00000077915	4.19495	2.50652	3.14124	3.67058	2.70581	4.11171	3.28091	3.49604	1	1	1	1	1	1	0	0	-0.0615355	3.38847	4724	Annotated_lncRNA	384.935	0.0645195	0.259398	0.248727	0.803572	0.969318
ENSSSCT00000077934	9.94499	7.51307	3.96527	27.7477	34.6952	19.8972	7.14111	27.4467	1	1	1	1	1	1	0	0	-0.739819	17.2939	1004	Annotated_lncRNA	435.593	1.9455	0.40385	4.81738	1.45e-06	9.82e-05
ENSSSCT00000077966	0.235793	0.840417	0.374811	0	0.545135	0.304534	0.483674	0.283223	0	1	0	0	1	0	0	0	0.707748	0.383449	1809	Annotated_lncRNA	17.3002	-0.755143	1.13291	-0.66655	0.50506	0.883956
ENSSSCT00000077976	1.1793	1.00869	1.1527	1.40573	1.00869	1.58294	1.11356	1.33245	1	1	1	1	1	1	0	0	-0.164274	1.22301	4954	Annotated_lncRNA	146.331	0.20929	0.277613	0.753893	0.450914	0.849583
ENSSSCT00000077993	10.8806	6.10136	6.79665	9.12958	5.54249	5.62205	7.92621	6.76471	1	1	1	1	1	1	0	0	0.1717	7.34546	7696	Annotated_lncRNA	1414.11	-0.254475	0.333307	-0.763486	0.445173	0.849494
ENSSSCT00000078010	1.07844	1.15749	0.647372	2.32779	0	1.19923	0.961103	1.17567	1	1	1	1	0	1	0	0	-0.182508	1.06839	6824	Annotated_lncRNA	175.462	0.267062	1.81192	0.147391	0.882823	0.982339
ENSSSCT00000078028	1.06251	0.896807	1.06971	0.658757	0.920407	1.20685	1.00968	0.928672	1	1	1	1	1	1	0	0	0.0872255	0.969174	1704	Annotated_lncRNA	40.1257	-0.187299	0.441074	-0.424644	0.671097	0.937779
ENSSSCT00000078049	1.09674	1.11932	1.73308	0.569463	0.596425	0.871077	1.31638	0.678988	1	1	1	1	1	1	0	0	0.938738	0.997685	4432	Annotated_lncRNA	108.761	-0.985154	0.398439	-2.47254	0.0134158	0.148302
ENSSSCT00000078085	0.428295	0.25945	0.552816	0.817654	0.691866	0.753841	0.41352	0.754454	0	0	1	1	1	1	0	0	-0.451894	0.583987	930	Annotated_lncRNA	13.2728	0.862095	0.694218	1.24182	0.214302	0.665353
ENSSSCT00000078187	0.853049	0.333929	0.46357	1.0057	0.473065	0.301321	0.550183	0.593362	1	0	0	1	0	0	0	0	-0.0727707	0.571772	5205	Annotated_lncRNA	70.5703	0.086435	0.536792	0.161022	0.872076	0.979159
ENSSSCT00000078194	1.24484	1.70566	0.707925	1.58553	1.86557	1.99989	1.21947	1.81699	1	1	1	1	1	1	0	0	-0.328851	1.51823	6138	Annotated_lncRNA	224.272	0.587728	0.342376	1.71662	0.0860494	0.461679
ENSSSCT00000078237	0.517196	0.215631	0.285585	0.39615	0.510704	0.533093	0.339471	0.479982	1	0	0	0	1	1	0	0	-0.292743	0.409727	3734	Annotated_lncRNA	38.6689	0.472953	0.526276	0.898679	0.368824	0.811755
ENSSSCT00000078257	0.722215	0	0.78754	0.635051	0.456357	0.49824	0.503252	0.529883	1	0	1	1	0	0	0	0	-0.0502579	0.516567	2908	Annotated_lncRNA	36.9867	0.0621538	1.0685	0.0581692	0.953614	0.995502
ENSSSCT00000078260	0.523886	0.289915	1.60988	0.374204	0	0.869334	0.807893	0.414513	1	0	1	0	0	1	0	0	0.949018	0.611203	1249	Annotated_lncRNA	17.9229	-1.14116	1.15144	-0.991067	0.321653	0.776276
ENSSSCT00000078307	2.0701	1.66464	1.94085	1.4542	0	0.663538	1.89186	0.705913	1	1	1	1	0	1	0	0	1.68002	1.29889	2477	Annotated_lncRNA	78.744	-1.615	0.977782	-1.6517	0.098596	0.489126
ENSSSCT00000078322	0.457703	0.715379	0.468973	0.536617	0.256803	0.270015	0.547352	0.354478	0	1	0	1	0	0	0	0	0.544105	0.450915	2548	Annotated_lncRNA	27.7444	-0.639548	0.542288	-1.17935	0.238258	0.696123
ENSSSCT00000078333	1.79381	0.775736	1.23957	3.5459	0.82422	2.66695	1.2697	2.34569	1	1	1	1	1	1	0	0	-0.458708	1.8077	964	Annotated_lncRNA	42.6462	0.811503	0.658666	1.23204	0.217935	0.669416
ENSSSCT00000078468	0.917356	0.619604	0.637526	1.14081	0.838288	0.910751	0.724829	0.963284	1	1	1	1	1	1	0	0	-0.247545	0.844057	3974	Annotated_lncRNA	81.1454	0.389479	0.341046	1.14201	0.253449	0.713513
ENSSSCT00000078505	0.0185088	0.15271	0.896652	0	0.171799	0.512373	0.355957	0.228057	0	0	1	0	0	1	0	0	0.560823	0.292007	2220	Annotated_lncRNA	17.2151	-0.747239	1.46067	-0.511573	0.60895	0.919734
ENSSSCT00000078513	0.555448	0.498937	0.588745	0.853297	0.486464	1.21905	0.54771	0.852936	1	0	1	1	0	1	0	0	-0.357853	0.700323	5806	Annotated_lncRNA	96.6845	0.555062	0.37221	1.49126	0.135893	0.557995
ENSSSCT00000078520	1.38497	0.713247	1.75881	8.99675	0.601608	2.58775	1.28568	4.06204	1	1	1	1	1	1	0	0	-0.68349	2.67386	6484	Annotated_lncRNA	428.38	1.67588	0.764924	2.19091	0.0284582	0.238399
ENSSSCT00000078570	1.62684	1.33131	2.61619	0.476147	0.898631	0.615574	1.85811	0.663451	1	1	1	0	1	1	0	0	1.80068	1.26078	1068	Annotated_lncRNA	34.3209	-1.42626	0.580237	-2.45806	0.0139688	0.152009
ENSSSCT00000078597	0.262654	0.444178	0.701149	0.567093	0.437549	0.115574	0.469327	0.373405	0	0	1	1	0	0	0	0	0.256883	0.421366	6066	Annotated_lncRNA	63.4984	-0.184876	0.673493	-0.274503	0.783698	0.964318
ENSSSCT00000078617	0.545779	0.339657	0.580409	0.827472	0.206748	1.00718	0.488615	0.680467	1	0	1	1	0	1	0	0	-0.281941	0.584541	2407	Annotated_lncRNA	33.559	0.353592	0.588046	0.6013	0.54764	0.898148
ENSSSCT00000078668	1.06346	1.23496	0.840293	1.54075	0.820425	1.44878	1.04623	1.26999	1	1	1	1	1	1	0	0	-0.176185	1.15811	4907	Annotated_lncRNA	141.316	0.245233	0.338476	0.724523	0.468745	0.860606
ENSSSCT00000078715	5.44568	5.77825	7.63958	7.52924	8.14458	7.78218	6.28783	7.81867	1	1	1	1	1	1	0	0	-0.195792	7.05325	1974	Annotated_lncRNA	344.6	0.308484	0.338073	0.912477	0.361518	0.809627
ENSSSCT00000078723	0.252467	0.643151	1.44158	0.551688	0.400009	0.924787	0.779066	0.625495	0	1	1	1	0	1	0	0	0.24552	0.70228	4532	Annotated_lncRNA	78.6349	-0.389672	0.61629	-0.632287	0.5272	0.889334
ENSSSCT00000078756	3.60656	2.74002	3.28201	2.85273	1.93413	4.57188	3.20953	3.11958	1	1	1	1	1	1	0	0	0.0288337	3.16456	2867	Annotated_lncRNA	223.589	-0.119402	0.313324	-0.381082	0.703143	0.945764
ENSSSCT00000078829	243.286	148.925	79.5984	1255.82	1009.74	400.72	157.27	888.761	1	1	1	1	1	1	0	0	-0.823046	523.015	2226	Annotated_lncRNA	28728.1	2.53162	0.520285	4.86584	1.14e-06	8.03e-05
ENSSSCT00000078832	0.756094	0.988585	0.936109	0.803349	1.26319	1.12759	0.893596	1.06471	1	1	1	1	1	1	0	0	-0.160714	0.979152	1702	Annotated_lncRNA	40.6614	0.221022	0.445003	0.496676	0.619418	0.923431
ENSSSCT00000078833	0.540266	0.849702	0.91674	0.742866	1.10461	1.768	0.768902	1.20516	1	1	1	1	1	1	0	0	-0.361991	0.987031	1255	Annotated_lncRNA	31.1867	0.605237	0.564897	1.07141	0.283985	0.744259
ENSSSCT00000078846	1.08915	0	0.339472	1.25671	1.11977	0.45263	0.476207	0.943036	1	0	0	1	1	0	0	0	-0.495028	0.709621	960	Annotated_lncRNA	16.8319	0.867842	1.12544	0.771116	0.440638	0.848433
ENSSSCT00000078864	0.232105	0.574697	0.16356	0.363295	0.504326	0.390727	0.323454	0.419449	0	1	0	0	1	0	0	0	-0.22886	0.371452	3985	Annotated_lncRNA	35.2237	0.420567	0.553833	0.759374	0.447629	0.849494
ENSSSCT00000078865	0.671392	0.399664	0.608994	0.996259	0.532885	0.776992	0.560017	0.768712	1	0	1	1	1	1	0	0	-0.271487	0.664364	5870	Annotated_lncRNA	96.2018	0.409454	0.347938	1.1768	0.239275	0.696226
ENSSSCT00000078871	1.7619	1.75344	2.93867	2.42547	0.775071	1.56532	2.15133	1.58862	1	1	1	1	1	1	0	0	0.354216	1.86998	3165	Annotated_lncRNA	143.048	-0.437258	0.46598	-0.938364	0.348058	0.797526
ENSSSCT00000078898	0.528608	0.89089	0.379215	0.528608	0.398906	0.256528	0.599571	0.394681	1	1	0	1	0	0	0	0	0.51913	0.497126	3187	Annotated_lncRNA	39.3311	-0.614735	0.515851	-1.19169	0.233383	0.691486
ENSSSCT00000078960	1.55959	1.09718	1.38212	1.57636	0.675188	1.64228	1.3463	1.29794	1	1	1	1	1	1	0	0	0.0372537	1.32212	2527	Annotated_lncRNA	81.8409	-0.141695	0.372342	-0.380552	0.703536	0.945764
ENSSSCT00000078970	2.34224	2.93824	3.05752	1.61107	0.87859	1.97511	2.77933	1.48826	1	1	1	1	1	1	0	0	0.867509	2.13379	3245	Annotated_lncRNA	169.915	-0.936807	0.393863	-2.37851	0.0173828	0.174387
ENSSSCT00000079020	0.8893	0.423292	0.810747	0.915456	0.483762	1.09139	0.70778	0.830203	1	0	1	1	0	1	0	0	-0.147462	0.768991	1359	Annotated_lncRNA	26.1995	0.144494	0.592705	0.243787	0.807396	0.96997
ENSSSCT00000079134	0.975073	0.985514	0.421759	0.643548	0.764276	0.759166	0.794115	0.72233	1	1	0	1	1	1	0	0	0.09938	0.758223	2107	Annotated_lncRNA	39.8951	-0.130729	0.488093	-0.267837	0.788825	0.964771
ENSSSCT00000079197	0.196851	0.653617	0.508128	0.309338	0.326808	0.556521	0.452866	0.397556	0	1	1	0	0	1	0	0	0.139124	0.425211	1662	Annotated_lncRNA	17.6238	-0.277094	0.735381	-0.376803	0.70632	0.946551
ENSSSCT00000079249	0.590395	0.235335	0.364065	0.997564	0.211802	0.606774	0.396598	0.60538	1	0	0	1	0	1	0	0	-0.344877	0.500989	1746	Annotated_lncRNA	22.2689	0.532486	0.765471	0.695631	0.48666	0.869297
ENSSSCT00000079254	0.780585	0.814805	0.521399	0.745893	0.843905	0.672772	0.705596	0.75419	1	1	1	1	1	1	0	0	-0.0644317	0.729893	2443	Annotated_lncRNA	45.8251	0.0920203	0.482105	0.190872	0.848626	0.976181
ENSSSCT00000079332	1.47178	1.74537	0.984181	0.913519	2.34134	1.18102	1.40044	1.47863	1	1	1	1	1	1	0	0	-0.0528764	1.43953	835	Annotated_lncRNA	31.8868	0.14735	0.666517	0.221075	0.825034	0.972432
ENSSSCT00000079369	38.1931	38.1287	178.332	56.3157	45.3526	79.0193	84.8846	60.2292	1	1	1	1	1	1	0	0	0.40936	72.5569	1041	Annotated_lncRNA	1749.39	-0.454738	0.522672	-0.870025	0.384286	0.81702
ENSSSCT00000079402	1.2495	0.497108	1.22039	2.36392	1.04654	1.54001	0.988999	1.65016	1	0	1	1	1	1	0	0	-0.400664	1.31958	1384	Annotated_lncRNA	42.9367	0.68572	0.495124	1.38494	0.16607	0.599406
ENSSSCT00000079411	1.69386	0.701387	0.602804	2.14893	0.409142	0.693225	0.999351	1.08377	1	1	1	1	0	1	0	0	-0.0778901	1.04156	1406	Annotated_lncRNA	38.2902	0.0556106	0.789631	0.070426	0.943855	0.993424
ENSSSCT00000079436	0.621887	0.331516	2.15122	5.20726	5.81074	5.92922	1.03487	5.64907	1	0	1	1	1	1	0	0	-0.816807	3.34197	4367	Annotated_lncRNA	352.764	2.52484	0.559475	4.51288	6.4e-06	0.000358086
ENSSSCT00000079484	5.11575	5.34292	5.69317	4.74422	6.65484	9.45583	5.38395	6.95163	1	1	1	1	1	1	0	0	-0.225513	6.16779	3801	Annotated_lncRNA	563.919	0.300892	0.277346	1.0849	0.277966	0.737076
ENSSSCT00000079538	1.31334	1.07715	1.28759	1.35712	0.918023	1.44323	1.22602	1.23946	1	1	1	1	1	1	0	0	-0.0108371	1.23274	2904	Annotated_lncRNA	89.0797	-0.0371481	0.305929	-0.121427	0.903353	0.986352
ENSSSCT00000079562	0.803059	0.969224	1.7892	1.27666	1.02905	1.87263	1.18716	1.39278	1	1	1	1	1	1	0	0	-0.147633	1.28997	3906	Annotated_lncRNA	124.526	0.15995	0.480721	0.33273	0.739338	0.957595
ENSSSCT00000079661	23.817	25.0646	17.2548	42.4783	40.6584	36.567	22.0455	39.9013	1	1	1	1	1	1	0	0	-0.447499	30.9734	2367	Annotated_lncRNA	1834.27	0.837956	0.227295	3.68664	0.000227232	0.00693564
ENSSSCT00000079733	0.853237	0.650963	0.71205	0.597266	0.611511	0.813771	0.73875	0.674183	1	1	1	1	1	1	0	0	0.0957713	0.706466	2083	Annotated_lncRNA	37.1626	-0.197658	0.448749	-0.440465	0.6596	0.93654
ENSSSCT00000079762	3.0634	2.15205	0.864162	1.08773	4.89935	4.95453	2.02654	3.6472	1	1	1	1	1	1	0	0	-0.444358	2.83687	1851	Annotated_lncRNA	133.028	0.885274	0.648146	1.36586	0.171984	0.607952
ENSSSCT00000079768	0.551954	0.297751	0.263212	0.220782	0.382822	0.526424	0.370972	0.376676	1	0	0	0	0	1	0	0	-0.0151421	0.373824	966	Annotated_lncRNA	9.15269	-0.0962915	0.849103	-0.113404	0.90971	0.987459
ENSSSCT00000079771	1.19178	1.4226	1.1778	0.993154	0.768975	1.17039	1.26406	0.977506	1	1	1	1	1	1	0	0	0.29315	1.12078	5547	Annotated_lncRNA	156.505	-0.433583	0.300895	-1.44098	0.149591	0.577813
ENSSSCT00000079821	0.283761	0.918019	0.668825	0.678559	0.493264	0.700674	0.623535	0.624166	0	1	1	1	0	1	0	0	-0.00101022	0.62385	2935	Annotated_lncRNA	44.0158	-0.000714932	0.518964	-0.00137761	0.998901	0.999412
ENSSSCT00000079839	0.466591	0.675883	0.493197	0.263725	0.856643	0.444486	0.545224	0.521618	0	1	0	0	1	0	0	0	0.0452546	0.533421	5947	Annotated_lncRNA	77.1021	-0.0776841	0.503608	-0.154255	0.877408	0.980617
ENSSSCT00000079896	1.53618	0.770103	0.725679	2.15869	0.583411	2.14248	1.01065	1.62819	1	1	1	1	1	1	0	0	-0.379278	1.31942	4655	Annotated_lncRNA	141.379	0.58533	0.470314	1.24455	0.213297	0.664435
ENSSSCT00000079901	1.37767	2.32547	1.03374	1.44327	1.71551	1.4177	1.57896	1.52549	1	1	1	1	1	1	0	0	0.0350479	1.55223	1226	Annotated_lncRNA	45.6763	-0.0375325	0.433967	-0.086487	0.931079	0.991441
ENSSSCT00000079918	1.40534	0.940315	0.971016	2.98102	1.10528	1.31912	1.10556	1.80181	1	1	1	1	1	1	0	0	-0.386418	1.45368	2195	Annotated_lncRNA	75.0225	0.621447	0.43099	1.44191	0.149329	0.57714
ENSSSCT00000079919	1.0916	1.1313	0.942379	1.22961	0.986266	1.3313	1.05509	1.18239	1	1	1	1	1	1	0	0	-0.107662	1.11874	2833	Annotated_lncRNA	79.8102	0.116833	0.346955	0.336737	0.736315	0.957419
ENSSSCT00000079922	1.83311	0.746192	1.3592	0.727851	0.0904475	0.15683	1.31283	0.325043	1	1	1	1	0	0	0	0	3.03895	0.818937	3144	Annotated_lncRNA	63.3717	-2.11884	0.700727	-3.02378	0.00249638	0.0469936
ENSSSCT00000079924	0.479449	1.18474	1.1758	1.09075	0.332793	0.649785	0.946665	0.691108	0	1	1	1	0	1	0	0	0.369778	0.818886	3021	Annotated_lncRNA	59.5401	-0.431718	0.566538	-0.762028	0.446043	0.849494
ENSSSCT00000079930	0.7096	1.01477	0.706431	0.519398	0.600403	1.22971	0.810266	0.783171	1	1	1	1	1	1	0	0	0.0345957	0.796719	4859	Annotated_lncRNA	95.4224	-0.133936	0.394824	-0.339229	0.734437	0.956901
ENSSSCT00000079979	0.929303	0	0.623193	1.16163	0.738538	0.207731	0.517499	0.702633	1	0	1	1	1	0	0	0	-0.263486	0.610066	612	Annotated_lncRNA	9.93292	0.423168	1.27399	0.33216	0.739768	0.957595
ENSSSCT00000079999	0.972232	0.211094	0.354131	0.20468	0.53829	1.95657	0.512485	0.899847	1	0	0	0	1	1	0	0	-0.430475	0.706166	4015	Annotated_lncRNA	71.6557	0.791498	0.833349	0.94978	0.342224	0.793035
ENSSSCT00000080044	0.437207	0.380146	0.553169	0.666475	0.322006	0.563508	0.456841	0.51733	0	0	1	1	0	1	0	0	-0.116925	0.487085	7948	Annotated_lncRNA	95.3948	0.109744	0.340636	0.322173	0.747322	0.957595
ENSSSCT00000080060	2.2735	1.94107	3.68888	2.88669	2.05012	2.06937	2.63448	2.33539	1	1	1	1	1	1	0	0	0.128069	2.48494	3768	Annotated_lncRNA	236.453	-0.172992	0.376014	-0.460068	0.645468	0.931378
ENSSSCT00000080090	4.38943	2.60762	1.81456	2.6924	2.58866	2.07903	2.93721	2.45336	1	1	1	1	1	1	0	0	0.197216	2.69529	4929	Annotated_lncRNA	324.533	-0.296727	0.392066	-0.75683	0.449152	0.849494
ENSSSCT00000080103	1.10757	1.77872	1.66818	0.342339	0.655317	2.28468	1.51815	1.09411	1	1	1	0	1	1	0	0	0.387567	1.30613	1997	Annotated_lncRNA	63.8565	-0.485917	0.687083	-0.707217	0.479432	0.86427
ENSSSCT00000080136	2.24977	0	2.73477	0.576505	0.375866	0.430473	1.66151	0.460948	1	0	1	1	0	0	0	0	2.60456	1.06123	2860	Annotated_lncRNA	79.1987	-1.99792	1.76058	-1.13481	0.256455	0.71674
ENSSSCT00000080157	1.2816	1.63473	1.80889	1.17848	1.12388	1.40496	1.57507	1.23577	1	1	1	1	1	1	0	0	0.274564	1.40542	2413	Annotated_lncRNA	84.8766	-0.375784	0.314876	-1.19344	0.232699	0.690779
ENSSSCT00000080212	0.667693	1.05618	0.837906	1.56381	1.52334	1.34065	0.853927	1.47593	1	1	1	1	1	1	0	0	-0.421432	1.16493	2023	Annotated_lncRNA	59.4932	0.790393	0.400842	1.97183	0.0486288	0.336198
ENSSSCT00000080216	0.514266	0.403155	1.5228	0.877277	0.167981	1.4447	0.813406	0.829987	1	0	1	1	0	1	0	0	-0.0199784	0.821697	1197	Annotated_lncRNA	22.3701	-0.042847	0.802947	-0.0533622	0.957443	0.99572
ENSSSCT00000080245	0.603989	0.937519	0.327222	0.585687	0.390109	0.791667	0.62291	0.589154	1	1	0	1	0	1	0	0	0.057296	0.606032	6735	Annotated_lncRNA	100.987	-0.0805992	0.458854	-0.175653	0.860566	0.978435
ENSSSCT00000080260	0.513606	0.198958	1.1048	0.684808	0.596874	0.810187	0.605788	0.69729	1	0	1	1	1	1	0	0	-0.131225	0.651539	546	Annotated_lncRNA	8.60936	0.190769	0.916534	0.208142	0.835118	0.973189
ENSSSCT00000080262	0.734733	1.28863	1.20819	0.557383	1.23005	1.14778	1.07718	0.978404	1	1	1	1	1	1	0	0	0.100958	1.02779	1403	Annotated_lncRNA	35.9382	-0.155897	0.51182	-0.304594	0.760675	0.961459
ENSSSCT00000080280	0.863396	0.847402	0.990483	1.17292	0.527272	1.61196	0.900427	1.10405	1	1	1	1	1	1	0	0	-0.184433	1.00224	2182	Annotated_lncRNA	53.9444	0.215415	0.466115	0.46215	0.643974	0.93115
ENSSSCT00000080311	0.709624	0.768503	0.638964	0.362876	0.571691	0.348526	0.705697	0.427698	1	1	1	0	1	0	0	0	0.64999	0.566697	4987	Annotated_lncRNA	69.0391	-0.755724	0.386076	-1.95745	0.0502948	0.341193
ENSSSCT00000080343	5.43084	7.27866	5.30081	5.02299	2.93253	8.62536	6.00344	5.52696	1	1	1	1	1	1	0	0	0.0862098	5.7652	6532	Annotated_lncRNA	908.282	-0.231235	0.386287	-0.598608	0.549434	0.899162
ENSSSCT00000080354	1.21794	0.628054	0.560083	1.28846	1.09744	1.12017	0.802027	1.16869	1	1	1	1	1	1	0	0	-0.313737	0.985357	6410	Annotated_lncRNA	158.135	0.515114	0.385742	1.33538	0.181751	0.622242
ENSSSCT00000080373	2.1854	2.48777	1.12363	4.30894	2.48777	3.49573	1.93226	3.43081	1	1	1	1	1	1	0	0	-0.436791	2.68154	1993	Annotated_lncRNA	132.142	0.810238	0.378451	2.14093	0.0322796	0.260132
ENSSSCT00000080375	2.31939	4.35662	6.36027	1.16804	1.06007	1.99566	4.34543	1.40792	1	1	1	1	1	1	0	0	2.08641	2.87667	2801	Annotated_lncRNA	200.279	-1.70117	0.478534	-3.55496	0.000378038	0.0105384
ENSSSCT00000080433	11.5892	5.21378	8.9571	15.4126	6.9394	5.31892	8.58671	9.22365	1	1	1	1	1	1	0	0	-0.069055	8.90518	3924	Annotated_lncRNA	829.403	0.0626741	0.422368	0.148387	0.882037	0.981869
ENSSSCT00000080439	1.60719	0.84664	1.02385	0.90065	0.905254	1.53578	1.15923	1.11389	1	1	1	1	1	1	0	0	0.0406995	1.13656	5458	Annotated_lncRNA	154.384	-0.0908561	0.371088	-0.244837	0.806583	0.969823
ENSSSCT00000080492	0.633098	1.01922	0.414101	0.169855	0.621085	0.387384	0.688805	0.392775	1	1	0	0	1	0	0	0	0.753688	0.54079	2661	Annotated_lncRNA	36.1773	-0.772691	0.636909	-1.21319	0.225058	0.680189
ENSSSCT00000080518	1.45985	1.92632	1.18216	0.358075	0.20696	1.28067	1.52278	0.615236	1	1	1	0	0	1	0	0	1.47511	1.06901	2581	Annotated_lncRNA	68.2468	-1.46495	0.603432	-2.42769	0.0151953	0.160297
ENSSSCT00000080553	0.648992	0.703321	0.467454	0.662513	0.609545	0.741479	0.606589	0.671179	1	1	0	1	1	1	0	0	-0.0962333	0.638884	2629	Annotated_lncRNA	42.4233	0.0965346	0.437189	0.220807	0.825242	0.972432
ENSSSCT00000080624	0.570041	2.30936	0.411601	0.448756	0.742658	0.258721	1.097	0.483378	1	1	0	0	1	0	0	0	1.26945	0.79019	3494	Annotated_lncRNA	74.3612	-1.17048	0.787541	-1.48625	0.137214	0.558444
ENSSSCT00000080632	1.72121	0.447112	2.55923	10.482	5.05236	4.26538	1.57585	6.5999	1	0	1	1	1	1	0	0	-0.761231	4.08788	1838	Annotated_lncRNA	192.876	2.0739	0.636795	3.25678	0.00112682	0.0261766
ENSSSCT00000080719	1.53779	0.985987	2.37255	2.28017	0.895605	1.94367	1.63211	1.70648	1	1	1	1	1	1	0	0	-0.0435817	1.66929	4407	Annotated_lncRNA	173.989	-0.0296715	0.412476	-0.0719351	0.942654	0.993114
ENSSSCT00000080776	0.446886	1.18791	0.84195	0.54705	0.405919	0.430919	0.825582	0.461296	0	1	1	1	0	0	0	0	0.789701	0.643439	6066	Annotated_lncRNA	97.6664	-0.926768	0.49204	-1.88352	0.0596301	0.378524
ENSSSCT00000080778	0.869977	0.72087	0.899493	0.592816	0.364885	0.614959	0.830113	0.52422	1	1	1	1	0	1	0	0	0.58352	0.677166	4617	Annotated_lncRNA	78.9034	-0.715095	0.375839	-1.90266	0.0570845	0.368434
ENSSSCT00000080779	0.496577	0.930853	0.382225	0.384447	0.474735	0.641849	0.603218	0.500344	0	1	0	0	0	1	0	0	0.205608	0.551781	5021	Annotated_lncRNA	66.3629	-0.24356	0.442766	-0.550088	0.582259	0.911859
ENSSSCT00000080855	1.72566	1.56406	0.797311	1.33189	1.02004	1.1342	1.36234	1.16204	1	1	1	1	1	1	0	0	0.17237	1.26219	3659	Annotated_lncRNA	116.983	-0.274076	0.418063	-0.655584	0.512092	0.885767
ENSSSCT00000080860	1928.81	1421.9	1938.41	2948.7	1655.49	2686.42	1763.04	2430.2	1	1	1	1	1	1	0	0	-0.27453	2096.62	3639	Annotated_lncRNA	182226	0.400255	0.21463	1.86486	0.0622008	0.386601
ENSSSCT00000080872	0.651003	1.23204	0.823126	0.770575	0.604955	2.17785	0.902057	1.18446	1	1	1	1	1	1	0	0	-0.238424	1.04326	5451	Annotated_lncRNA	131.718	0.241912	0.463119	0.522352	0.601425	0.917513
ENSSSCT00000080910	2.01664	2.21628	1.42836	1.14755	1.05911	0.767362	1.88709	0.991339	1	1	1	1	1	1	0	0	0.903582	1.43922	4766	Annotated_lncRNA	166.511	-0.948812	0.311777	-3.04324	0.00234048	0.0448319
ENSSSCT00000080970	0.762859	0.669707	0.590791	0.276082	0.556745	0.55328	0.674452	0.462036	1	1	1	0	1	1	0	0	0.459741	0.568244	4984	Annotated_lncRNA	70.0003	-0.608277	0.453926	-1.34003	0.180234	0.620599
ENSSSCT00000081005	0.253709	0.194321	1.12921	0.201217	0.155457	0.84691	0.525748	0.401195	0	0	1	0	0	1	0	0	0.310455	0.463471	4139	Annotated_lncRNA	42.6176	-0.48587	0.773224	-0.62837	0.529762	0.889408
ENSSSCT00000081009	1.0216	1.25318	0.695883	0.709443	0.593613	0.512756	0.990221	0.605271	1	1	1	1	1	1	0	0	0.635998	0.797746	3294	Annotated_lncRNA	65.0191	-0.746284	0.447046	-1.66937	0.0950442	0.483412
ENSSSCT00000081040	3.23578	0	0	3.31708	0.0670789	2.71482	1.07859	2.03299	1	0	0	1	0	1	0	0	-0.469455	1.55579	2527	Annotated_lncRNA	95.6555	0.84777	3.03735	0.279115	0.780157	0.964003
ENSSSCT00000081096	1.99682	0.918554	1.77181	1.46642	1.28114	1.10067	1.5624	1.28274	1	1	1	1	1	1	0	0	0.218012	1.42257	1498	Annotated_lncRNA	51.7553	-0.267863	0.453837	-0.590219	0.555044	0.901953
ENSSSCT00000081170	1.40603	1.02128	1.69441	0.319856	0.784461	1.57399	1.37391	0.89277	1	1	1	0	1	1	0	0	0.538926	1.13334	5434	Annotated_lncRNA	146.416	-0.747669	0.495039	-1.51032	0.130961	0.547676
ENSSSCT00000081176	1.06504	1.00721	2.08055	1.27387	1.16486	1.31616	1.38427	1.25163	1	1	1	1	1	1	0	0	0.105969	1.31795	8117	Annotated_lncRNA	268.646	-0.151609	0.365783	-0.414478	0.678524	0.940631
ENSSSCT00000081223	1.07801	1.88415	1.96168	1.43145	1.49161	1.80201	1.64128	1.57502	1	1	1	1	1	1	0	0	0.0420644	1.60815	2049	Annotated_lncRNA	79.4942	-0.0670162	0.356614	-0.187924	0.850937	0.977112
ENSSSCT00000081224	0.330701	0.784446	0.400517	0.380306	0.341063	0.657992	0.505221	0.459787	0	1	0	0	0	1	0	0	0.0988155	0.482504	2485	Annotated_lncRNA	29.9011	-0.139807	0.572566	-0.244177	0.807094	0.96991
ENSSSCT00000081255	2.00375	0	0	0.559185	2.97867	0	0.667915	1.17929	1	0	0	1	1	0	0	0	-0.433628	0.923601	863	Annotated_lncRNA	19.7002	0.737844	3.73504	0.197547	0.8434	0.975823
ENSSSCT00000081301	0.921361	0.356912	0.648625	0.963241	0.616485	0.61259	0.642299	0.730772	1	0	1	1	1	1	0	0	-0.121067	0.686536	1116	Annotated_lncRNA	18.3307	0.180476	0.615192	0.293366	0.769242	0.963186
ENSSSCT00000081330	2.44551	1.99325	1.82888	2.36155	1.83006	2.85848	2.08922	2.35003	1	1	1	1	1	1	0	0	-0.110983	2.21962	3450	Annotated_lncRNA	187.158	0.0890475	0.333276	0.267189	0.789324	0.964771
ENSSSCT00000081336	2.3668	2.77887	3.737	2.5498	1.81477	3.76849	2.96089	2.71102	1	1	1	1	1	1	0	0	0.0921679	2.83595	3831	Annotated_lncRNA	263.416	-0.204724	0.35564	-0.575649	0.564852	0.906281
ENSSSCT00000081341	0.763415	1.54553	1.24175	0.640283	0	0.620876	1.18357	0.420386	1	1	1	1	0	1	0	0	1.81543	0.801977	1633	Annotated_lncRNA	31.7972	-1.50576	0.941446	-1.59942	0.109728	0.509447
ENSSSCT00000081373	6.66056	4.45473	3.28157	2.8276	2.26388	3.62104	4.79895	2.90417	1	1	1	1	1	1	0	0	0.652434	3.85156	640	Annotated_lncRNA	60.3492	-0.753383	0.456525	-1.65026	0.0988906	0.489126
ENSSSCT00000081386	2.88728	2.64275	3.44999	9.18515	4.98773	2.49773	2.99334	5.55687	1	1	1	1	1	1	0	0	-0.461326	4.27511	2277	Annotated_lncRNA	242.565	0.820934	0.474168	1.73131	0.0833957	0.451136
ENSSSCT00000081415	0.5212	1.08448	1.24273	1.0424	0.522155	1.15988	0.949469	0.908146	1	1	1	1	1	1	0	0	0.0455027	0.928807	1023	Annotated_lncRNA	23.3609	-0.0800063	0.58502	-0.136758	0.891222	0.983862
ENSSSCT00000081423	1.5683	1.55754	1.02507	1.57992	1.31792	1.38686	1.38364	1.42823	1	1	1	1	1	1	0	0	-0.0312239	1.40594	3537	Annotated_lncRNA	124.322	0.0250257	0.30117	0.0830948	0.933776	0.991674
ENSSSCT00000081445	0.801117	0.857462	1.11426	0.89013	1.0804	2.47613	0.924278	1.48222	1	1	1	1	1	1	0	0	-0.376423	1.20325	2396	Annotated_lncRNA	70.0658	0.589184	0.439905	1.33934	0.180458	0.620599
ENSSSCT00000081501	3.54966	3.05465	2.84473	5.27518	2.90647	1.43412	3.14968	3.20526	1	1	1	1	1	1	0	0	-0.0173405	3.17747	3605	Annotated_lncRNA	297.292	0.0445979	0.528053	0.0844571	0.932693	0.991674
ENSSSCT00000081662	0.650196	0.12291	1.19635	1.21047	0.929509	1.53562	0.656486	1.2252	1	0	1	1	1	1	0	0	-0.46418	0.940843	5235	Annotated_lncRNA	117.002	0.888632	0.639847	1.38882	0.164888	0.597775
ENSSSCT00000081663	159.555	194.923	145.558	83.6298	82.3483	69.8707	166.679	78.6163	1	1	1	1	1	1	0	0	1.12016	122.648	2096	Annotated_lncRNA	6471.59	-1.10515	0.220082	-5.02152	5.13e-07	4.15e-05
ENSSSCT00000081677	0.591507	0.811963	1.07981	0.64696	0.74786	1.10185	0.82776	0.832223	1	1	1	1	1	1	0	0	-0.00536251	0.829992	1923	Annotated_lncRNA	39.4553	-0.0278816	0.438036	-0.0636514	0.949248	0.994645
ENSSSCT00000081698	0.437117	0.547102	0.333039	0.252183	0.527562	0.136243	0.439086	0.305329	0	1	0	0	1	0	0	0	0.438072	0.372207	2392	Annotated_lncRNA	21.5644	-0.546926	0.66852	-0.818115	0.413291	0.830876
ENSSSCT00000081789	4.79524	2.53822	5.02421	4.60816	3.22115	4.1438	4.11923	3.99104	1	1	1	1	1	1	0	0	0.0321191	4.05513	3610	Annotated_lncRNA	371.282	-0.0921921	0.383447	-0.24043	0.809997	0.970549
ENSSSCT00000081797	0.84087	0.972012	0.865769	0.802648	1.32547	2.18721	0.892883	1.43844	1	1	1	1	1	1	0	0	-0.37927	1.16566	930	Annotated_lncRNA	26.6517	0.605913	0.543546	1.11474	0.264961	0.727782
ENSSSCT00000081811	1.87141	2.7964	1.88875	0.616948	0.418265	0.546257	2.18552	0.527157	1	1	1	1	0	1	0	0	3.14587	1.35634	3911	Annotated_lncRNA	128.659	-2.0603	0.323467	-6.36942	1.9e-10	3.36e-08
ENSSSCT00000081827	2.24789	2.41646	2.76186	2.20731	1.58602	2.73826	2.4754	2.17719	1	1	1	1	1	1	0	0	0.13697	2.3263	5222	Annotated_lncRNA	303.045	-0.24886	0.256339	-0.970824	0.331636	0.785169
ENSSSCT00000081835	1.46746	0.88904	1.58842	0.905456	0.88904	1.25106	1.31497	1.01518	1	1	1	1	1	1	0	0	0.295306	1.16508	2576	Annotated_lncRNA	74.5881	-0.443737	0.452575	-0.98047	0.326854	0.781467
ENSSSCT00000081869	1.18981	0.449528	0.509545	2.54454	2.0411	0.815272	0.716293	1.8003	1	0	1	1	1	1	0	0	-0.602126	1.2583	3488	Annotated_lncRNA	109.563	1.29187	0.561446	2.30096	0.0213938	0.200215
ENSSSCT00000081877	3.90483	0	0	3.14415	5.48127	0	1.30161	2.87514	1	0	0	1	1	0	0	0	-0.547288	2.08838	793	Annotated_lncRNA	40.6494	1.05272	3.73018	0.282217	0.777777	0.964003
ENSSSCT00000081955	0.460463	1.64815	0.960699	2.46483	4.44164	2.08542	1.02311	2.9973	0	1	1	1	1	1	0	0	-0.658657	2.0102	1517	Annotated_lncRNA	77.1225	1.56087	0.565336	2.76097	0.00576308	0.0842722
ENSSSCT00000082023	0.420353	0.62245	0.620074	0.520437	0.422377	0.516729	0.554292	0.486514	0	1	1	1	0	1	0	0	0.139314	0.520403	1809	Annotated_lncRNA	22.8847	-0.199312	0.523801	-0.38051	0.703567	0.945764
ENSSSCT00000082106	0.98222	0.744963	0.494747	0.946285	0.877993	1.15956	0.740643	0.994614	1	1	0	1	1	1	0	0	-0.255346	0.867628	3023	Annotated_lncRNA	64.7151	0.331624	0.462565	0.716924	0.473421	0.862025
ENSSSCT00000082126	1.80644	0.888598	0.715477	1.31899	0.755309	0.888178	1.13684	0.987492	1	1	1	1	1	1	0	0	0.151239	1.06217	1630	Annotated_lncRNA	41.2763	-0.225913	0.494036	-0.45728	0.64747	0.931904
ENSSSCT00000082144	0.262757	0.597524	0	0.425416	0	0.50065	0.28676	0.308689	0	1	0	0	0	1	0	0	-0.0710376	0.297724	2894	Annotated_lncRNA	20.669	-0.104475	1.50332	-0.0694958	0.944595	0.993424
ENSSSCT00000082189	1.5271	2.40175	1.85088	1.5271	1.23726	1.54801	1.92658	1.43746	1	1	1	1	1	1	0	0	0.340266	1.68202	2442	Annotated_lncRNA	104.259	-0.479003	0.36865	-1.29934	0.193826	0.639674
ENSSSCT00000082191	1.89159	2.27601	1.36365	3.16767	0.867051	1.32469	1.84375	1.78647	1	1	1	1	1	1	0	0	0.0320643	1.81511	2737	Annotated_lncRNA	122.424	-0.101066	0.486427	-0.207772	0.835407	0.973189
ENSSSCT00000082220	0	0.884714	0.818155	0.632844	0.845394	2.47719	0.567623	1.31848	0	1	1	1	1	1	0	0	-0.569486	0.94305	1808	Annotated_lncRNA	41.9033	1.08524	1.05561	1.02807	0.303916	0.766047
ENSSSCT00000082265	0.518352	0.87012	0.483171	1.64145	0	1.74685	0.623881	1.12943	1	1	0	1	0	1	0	0	-0.447616	0.876657	1082	Annotated_lncRNA	21.461	0.607232	1.11283	0.545663	0.585298	0.912356
ENSSSCT00000082317	4.42651	4.48251	4.10678	1.86042	2.67958	2.33088	4.3386	2.29029	1	1	1	1	1	1	0	0	0.894344	3.31445	2562	Annotated_lncRNA	215.18	-0.939977	0.306825	-3.06356	0.00218719	0.0425515
ENSSSCT00000082329	1.66237	2.51481	2.42792	2.61382	2.5457	3.75977	2.2017	2.9731	1	1	1	1	1	1	0	0	-0.25946	2.5874	6650	Annotated_lncRNA	426.379	0.397639	0.241217	1.64847	0.0992566	0.489126
ENSSSCT00000082385	32.4753	25.3303	36.2769	45.5156	24.8203	38.3267	31.3608	36.2209	1	1	1	1	1	1	0	0	-0.134178	33.7908	1491	Annotated_lncRNA	1206.58	0.141315	0.237964	0.593851	0.552612	0.900761
ENSSSCT00000082433	66.7687	47.573	148.043	119.514	83.3835	197.529	87.4617	133.476	1	1	1	1	1	1	0	0	-0.344736	110.469	5775	Annotated_lncRNA	15531.1	0.552583	0.432964	1.27628	0.201856	0.651104
ENSSSCT00000082445	0.970218	1.43949	1.91423	2.91065	0.930401	4.24076	1.44131	2.69394	1	1	1	1	1	1	0	0	-0.464979	2.06763	2414	Annotated_lncRNA	124.485	0.825503	0.564581	1.46215	0.1437	0.567437
ENSSSCT00000082451	1.12221	1.20393	0.566308	1.98546	2.88082	1.97652	0.964149	2.28093	1	1	1	1	1	1	0	0	-0.577301	1.62254	3261	Annotated_lncRNA	127.775	1.23969	0.383581	3.23188	0.0012298	0.0277808
ENSSSCT00000082462	0.784802	1.8648	1.62547	1.14983	0.952667	3.4394	1.42502	1.8473	1	1	1	1	1	1	0	0	-0.228591	1.63616	1984	Annotated_lncRNA	74.4501	0.248548	0.510543	0.486832	0.626378	0.926436
ENSSSCT00000082488	0.690805	0.821979	0.281389	1.74346	0.802863	0.903408	0.598058	1.14991	1	1	0	1	1	1	0	0	-0.479909	0.873984	2445	Annotated_lncRNA	51.2017	0.949814	0.536802	1.76939	0.0768281	0.432389
ENSSSCT00000082508	1.07676	1.27863	1.30678	1.12358	1.00658	1.72832	1.22072	1.28616	1	1	1	1	1	1	0	0	-0.0508768	1.25344	1718	Annotated_lncRNA	52.6588	0.0434518	0.431356	0.100733	0.919762	0.990199
ENSSSCT00000082554	2.71408	1.72705	1.97825	1.77819	1.38164	1.52452	2.1398	1.56145	1	1	1	1	1	1	0	0	0.370388	1.85062	2264	Annotated_lncRNA	105.279	-0.47517	0.336906	-1.41039	0.158424	0.587364
ENSSSCT00000082590	1.1754	0.671551	0.724808	0.932217	0.515377	0.821449	0.857255	0.756348	1	1	1	1	1	1	0	0	0.133413	0.806801	2631	Annotated_lncRNA	54.2118	-0.25523	0.495109	-0.515502	0.606202	0.91972
ENSSSCT00000082660	2.5907	2.64924	1.66624	1.95985	1.71077	1.7344	2.30206	1.80167	1	1	1	1	1	1	0	0	0.277736	2.05187	4781	Annotated_lncRNA	238.023	-0.371112	0.279595	-1.32732	0.184402	0.626567
ENSSSCT00000082714	2.66241	2.16251	1.30059	2.49923	1.29751	1.98044	2.04183	1.92572	1	1	1	1	1	1	0	0	0.0602944	1.98378	5442	Annotated_lncRNA	258.708	-0.152892	0.343422	-0.445202	0.656174	0.93654
ENSSSCT00000082721	0.466783	0.613498	0.571737	0.505149	0.295662	0.419274	0.550673	0.406695	0	1	1	1	0	0	0	0	0.35402	0.478684	5559	Annotated_lncRNA	66.9053	-0.456209	0.386478	-1.18043	0.237831	0.696123
ENSSSCT00000082754	0.633316	0.277161	0.293688	0.385497	0.554321	0.747569	0.401388	0.562462	1	0	0	0	1	1	0	0	-0.286373	0.481925	1539	Annotated_lncRNA	18.649	0.487449	0.661833	0.736514	0.461418	0.856303
ENSSSCT00000082816	0.446182	0.945576	2.571	0.371819	0.687692	0.221638	1.32092	0.427049	0	1	1	0	1	0	0	0	2.09313	0.873984	956	Annotated_lncRNA	20.6819	-1.53396	0.832237	-1.84318	0.0653025	0.398059
ENSSSCT00000082859	0.523188	0.513431	0.240088	1.0115	0	0.270099	0.425569	0.427198	1	1	0	1	0	0	0	0	-0.00381469	0.426384	1340	Annotated_lncRNA	12.9635	-0.245692	1.1685	-0.210262	0.833463	0.973102
ENSSSCT00000082864	0.459749	0.447538	0.663495	0.556538	0.419567	0.83658	0.523594	0.604228	0	0	1	1	0	1	0	0	-0.13345	0.563911	1469	Annotated_lncRNA	20.4838	0.149852	0.558371	0.268374	0.788411	0.964771
ENSSSCT00000082881	0.855845	0.445977	1.51193	0.450445	1.17998	2.30686	0.937916	1.31243	1	0	1	0	1	1	0	0	-0.285358	1.12517	4561	Annotated_lncRNA	132.057	0.421208	0.673093	0.62578	0.531459	0.890552
ENSSSCT00000082919	0.288917	0.793195	0.344442	0.866752	1.03324	1.22707	0.475518	1.04236	0	1	0	1	1	1	0	0	-0.543804	0.758937	3937	Annotated_lncRNA	74.1267	1.11645	0.46522	2.39984	0.016402	0.16829
ENSSSCT00000082961	0.654951	0.623611	0.326108	0.460236	0.252414	0.652216	0.53489	0.454955	1	1	0	0	0	1	0	0	0.175698	0.494923	2394	Annotated_lncRNA	29.3914	-0.341731	0.557844	-0.612593	0.540145	0.894054
ENSSSCT00000083013	0.749248	0.650913	0.709187	1.06143	0.486315	0.761078	0.703116	0.769609	1	1	1	1	0	1	0	0	-0.0863987	0.736363	4751	Annotated_lncRNA	86.5473	0.0574319	0.350938	0.163653	0.870005	0.979159
ENSSSCT00000083033	0.604191	0.968613	0.993707	0.85116	0.978809	1.27762	0.855504	1.03586	1	1	1	1	1	1	0	0	-0.174116	0.945684	8060	Annotated_lncRNA	189.065	0.249964	0.28656	0.872293	0.383048	0.81702
ENSSSCT00000083036	0.596137	0.422446	0.667718	0.457381	0.37934	0.592974	0.562101	0.476565	1	0	1	0	0	1	0	0	0.179484	0.519333	8246	Annotated_lncRNA	106.674	-0.273773	0.321681	-0.851067	0.394732	0.822224
ENSSSCT00000083041	0.780656	0.496324	0.635967	0.962809	0.842246	0.946195	0.637649	0.917083	1	0	1	1	1	1	0	0	-0.304699	0.777366	2732	Annotated_lncRNA	53.8786	0.472442	0.430895	1.09642	0.272895	0.733745
ENSSSCT00000083066	1.36705	0.147702	0.0337888	0.572858	0	0	0.51618	0.190953	1	0	0	1	0	0	0	0	1.70318	0.353566	3156	Annotated_lncRNA	27.3111	-1.54592	2.74411	-0.563358	0.573191	0.908887
ENSSSCT00000083089	1.23693	0.999379	0.912243	1.18391	0.862478	1.29234	1.04952	1.11291	1	1	1	1	1	1	0	0	-0.0569644	1.08121	2645	Annotated_lncRNA	69.1229	0.0420839	0.344529	0.122149	0.902781	0.986352
ENSSSCT00000083146	0.25908	0.541951	0.624175	0.284989	0.361301	0.557299	0.475069	0.401196	0	1	1	0	0	1	0	0	0.184131	0.438133	1804	Annotated_lncRNA	19.668	-0.296552	0.677524	-0.437699	0.661604	0.93654
ENSSSCT00000083192	1.14408	1.03704	1.0467	0.415191	0.580435	0.867775	1.07594	0.621133	1	1	1	0	1	1	0	0	0.732221	0.848537	4593	Annotated_lncRNA	98.5115	-0.821365	0.39356	-2.08702	0.0368867	0.283842
ENSSSCT00000083212	1.20117	0.597256	0.617027	0.412342	0.361132	0.894689	0.805151	0.556054	1	1	1	0	0	1	0	0	0.447973	0.680603	2607	Annotated_lncRNA	42.3725	-0.557255	0.526882	-1.05765	0.290217	0.751633
ENSSSCT00000083243	1.01658	0.660454	0.540114	0.511445	0.513686	0.449147	0.739048	0.491426	1	1	1	1	1	0	0	0	0.503884	0.615237	6369	Annotated_lncRNA	96.0303	-0.62867	0.39014	-1.6114	0.107093	0.501837
ENSSSCT00000083282	0.798239	2.36316	1.20651	1.31475	2.14654	2.48131	1.45597	1.98086	1	1	1	1	1	1	0	0	-0.264983	1.71842	1805	Annotated_lncRNA	80.0631	0.39986	0.567168	0.705011	0.480804	0.865669
ENSSSCT00000083307	1.47146	0.97501	1.04951	1.74251	1.06501	1.46599	1.16533	1.4245	1	1	1	1	1	1	0	0	-0.181942	1.29492	2414	Annotated_lncRNA	74.9255	0.247214	0.334956	0.73805	0.460484	0.855055
ENSSSCT00000083385	0.971172	0.969736	1.14543	0.848066	1.1605	0.923734	1.02878	0.977435	1	1	1	1	1	1	0	0	0.0525303	1.00311	2940	Annotated_lncRNA	72.4186	-0.123622	0.377661	-0.327335	0.743414	0.957595
ENSSSCT00000083394	0.743142	0.463051	0.361619	0.665732	0.622723	0.776812	0.522604	0.688422	1	0	0	1	1	1	0	0	-0.240867	0.605513	2654	Annotated_lncRNA	40.2629	0.378089	0.4678	0.808229	0.418959	0.834732
ENSSSCT00000083414	0.636676	0.998819	0.887798	0.807214	0.992248	1.28765	0.841098	1.02904	1	1	1	1	1	1	0	0	-0.182635	0.935067	6253	Annotated_lncRNA	145.206	0.257049	0.299527	0.858184	0.390791	0.820273
ENSSSCT00000083586	0.723076	0.299419	0.407618	0.910078	0.154539	0.579246	0.476704	0.547954	1	0	0	1	0	1	0	0	-0.13003	0.512329	3749	Annotated_lncRNA	43.9399	0.0804843	0.598947	0.134376	0.893105	0.98489
ENSSSCT00000083608	0.549999	0.677769	0.539873	0.495679	0.347428	0.539873	0.589214	0.460993	1	1	1	0	0	1	0	0	0.27814	0.525103	6241	Annotated_lncRNA	82.4038	-0.423853	0.348287	-1.21697	0.223617	0.677853
ENSSSCT00000083642	0.358824	0.556815	0.417506	0.484412	0.210687	0.556675	0.444382	0.417258	0	1	0	0	0	1	0	0	0.0650045	0.43082	2362	Annotated_lncRNA	25.1814	-0.21234	0.55806	-0.380497	0.703577	0.945764
ENSSSCT00000083681	0.396391	0.418778	0.527101	0.720711	0.307104	1.0542	0.447424	0.694006	0	0	1	1	0	1	0	0	-0.355303	0.570715	1297	Annotated_lncRNA	17.4526	0.519574	0.64942	0.800058	0.423677	0.839212
ENSSSCT00000083704	0.551405	0.467887	0.655184	1.20784	0.712002	0.474443	0.558158	0.798095	1	0	1	1	1	0	0	0	-0.300636	0.678127	1780	Annotated_lncRNA	29.2312	0.471496	0.553395	0.852006	0.394211	0.821921
ENSSSCT00000083710	1.32742	0.945368	1.33565	1.02687	1.0294	1.21423	1.20281	1.09017	1	1	1	1	1	1	0	0	0.103329	1.14649	1692	Annotated_lncRNA	48.8169	-0.15365	0.401331	-0.382851	0.70183	0.945764
ENSSSCT00000083747	0.823618	0.657952	0.912679	0.607909	0.41122	0.646481	0.798083	0.555203	1	1	1	1	0	1	0	0	0.437461	0.676643	2161	Annotated_lncRNA	36.4521	-0.572353	0.425903	-1.34386	0.178994	0.618129
ENSSSCT00000083771	1.53861	0.501649	1.411	1.26245	1.18571	0	1.15042	0.816055	1	1	1	1	1	0	0	0	0.409735	0.983238	901	Annotated_lncRNA	23.4876	-0.438016	1.12439	-0.389558	0.696864	0.945764
ENSSSCT00000083775	0.578072	1.11897	2.04801	0.778174	0.652731	0.582066	1.24835	0.67099	1	1	1	1	1	1	0	0	0.860459	0.95967	1906	Annotated_lncRNA	46.3142	-0.905949	0.573748	-1.579	0.114335	0.516647
ENSSSCT00000083837	1.64977	1.90379	0.958727	1.35726	1.35985	1.35907	1.5041	1.35873	1	1	1	1	1	1	0	0	0.106989	1.43141	3437	Annotated_lncRNA	118.794	-0.149872	0.333692	-0.449132	0.653336	0.935706
ENSSSCT00000083913	0.536177	0.273059	0.222808	0.612774	0.112436	0.27851	0.344015	0.334573	1	0	0	1	0	0	0	0	0.0282192	0.339294	2213	Annotated_lncRNA	18.2139	-0.153698	0.750247	-0.204863	0.837679	0.973852
ENSSSCT00000083939	1.75565	2.01944	1.98283	1.19134	1.11417	1.45677	1.91931	1.25409	1	1	1	1	1	1	0	0	0.530433	1.5867	1155	Annotated_lncRNA	44.7284	-0.65547	0.397896	-1.64734	0.0994881	0.489667
ENSSSCT00000083943	1.06266	1.53956	1.06156	0.961456	0.782829	0.820794	1.22126	0.855026	1	1	1	1	1	1	0	0	0.428333	1.03814	3248	Annotated_lncRNA	84.4983	-0.539519	0.332041	-1.62486	0.104193	0.495334
ENSSSCT00000083986	7.16639	7.12474	5.83518	6.14747	5.79366	4.70106	6.70877	5.5474	1	1	1	1	1	1	0	0	0.209355	6.12808	6049	Annotated_lncRNA	932.067	-0.300364	0.23447	-1.28103	0.200182	0.648241
ENSSSCT00000083990	1.75039	1.46649	1.2827	1.5336	0.853906	2.27824	1.49986	1.55525	1	1	1	1	1	1	0	0	-0.0356118	1.52756	4427	Annotated_lncRNA	168.551	-0.0505199	0.396452	-0.12743	0.8986	0.985216
ENSSSCT00000084019	2.86831	2.84855	3.24581	3.18628	1.43959	3.14314	2.98756	2.58967	1	1	1	1	1	1	0	0	0.153644	2.78861	5366	Annotated_lncRNA	374.531	-0.259566	0.349697	-0.74226	0.45793	0.853235
ENSSSCT00000084100	0.790258	0.524788	0.097137	1.01605	0.787182	0.485685	0.470728	0.762971	1	1	0	1	1	0	0	0	-0.383033	0.616849	414	Annotated_lncRNA	6.22657	0.706604	1.07089	0.65983	0.509363	0.884802
ENSSSCT00000084152	1.30523	1.6792	1.88487	0.969229	1.45674	0.992476	1.6231	1.13948	1	1	1	1	1	1	0	0	0.424418	1.38129	5604	Annotated_lncRNA	190.654	-0.479676	0.372584	-1.28743	0.197944	0.645227
ENSSSCT00000084177	0.869929	1.0633	1.19863	1.21933	0.725353	1.28364	1.04395	1.07611	1	1	1	1	1	1	0	0	-0.0298788	1.06003	4985	Annotated_lncRNA	131.689	0.00824298	0.325283	0.025341	0.979783	0.997492
ENSSSCT00000084186	0.824886	1.89094	7.46663	0.486471	1.18624	1.99292	3.39415	1.22188	1	1	1	0	1	1	0	0	1.77782	2.30801	3424	Annotated_lncRNA	178.791	-1.44953	0.688578	-2.1051	0.0352824	0.275489
ENSSSCT00000084198	0.856875	0.950606	0.718947	1.09057	1.58434	1.20994	0.842143	1.29495	1	1	1	1	1	1	0	0	-0.349671	1.06855	2065	Annotated_lncRNA	53.6019	0.596411	0.393214	1.51676	0.129328	0.546245
ENSSSCT00000084299	1.08842	1.71298	1.36797	1.3832	1.17274	1.12296	1.38979	1.2263	1	1	1	1	1	1	0	0	0.133322	1.30804	3547	Annotated_lncRNA	112.619	-0.202127	0.314742	-0.642199	0.520744	0.886575
ENSSSCT00000084346	0.734921	0.574798	0.467036	1.53936	0.949667	1.68037	0.592252	1.3898	1	1	0	1	1	1	0	0	-0.573858	0.991025	8534	Annotated_lncRNA	208.03	1.15974	0.305176	3.80025	0.000144553	0.00483147
ENSSSCT00000084355	0.287248	0.500766	0.129323	0.239373	0.751148	0.323307	0.305779	0.437943	0	1	0	0	1	0	0	0	-0.301784	0.371861	1680	Annotated_lncRNA	14.9419	0.552279	0.792178	0.697166	0.485699	0.868873
ENSSSCT00000084379	2.32418	2.99333	4.43684	1.73825	1.97386	4.00828	3.25145	2.57347	1	1	1	1	1	1	0	0	0.263452	2.91246	1854	Annotated_lncRNA	127.243	-0.403642	0.354883	-1.13739	0.255374	0.715856
ENSSSCT00000084392	1.54156	1.42162	1.53894	1.60859	1.05161	1.64455	1.50071	1.43492	1	1	1	1	1	1	0	0	0.0458498	1.46781	2400	Annotated_lncRNA	86.297	-0.107734	0.369804	-0.291328	0.7708	0.963335
ENSSSCT00000084442	4.10895	4.17142	4.20606	4.11467	2.74094	4.17277	4.16214	3.67613	1	1	1	1	1	1	0	0	0.132208	3.91914	7405	Annotated_lncRNA	725.692	-0.239684	0.215612	-1.11165	0.26629	0.728377
ENSSSCT00000084444	0.740408	1.4759	0.0490089	0.816347	0.66064	1.24156	0.755105	0.906182	1	1	0	1	1	1	0	0	-0.166718	0.830643	5722	Annotated_lncRNA	116.448	0.119064	0.839688	0.141796	0.887242	0.983139
ENSSSCT00000084485	1.14986	0.9645	0.592303	1.00613	0.432016	1.11492	0.902221	0.851022	1	1	1	1	0	1	0	0	0.0601616	0.876622	3538	Annotated_lncRNA	76.4211	-0.194867	0.443539	-0.439346	0.660411	0.93654
ENSSSCT00000084491	0.528149	0.62232	0.656761	0.586116	0.636626	0.798089	0.60241	0.67361	1	1	1	1	1	1	0	0	-0.1057	0.63801	5622	Annotated_lncRNA	86.9989	0.124774	0.316529	0.394193	0.693439	0.945432
ENSSSCT00000084501	39.1783	35.616	23.7405	205.248	302.773	91.4433	32.8449	199.822	1	1	1	1	1	1	0	0	-0.835629	116.333	2192	Annotated_lncRNA	6692.73	2.62586	0.516223	5.08668	3.64e-07	3.06e-05
ENSSSCT00000084565	0.764831	1.65228	0.866975	0.877675	0.449304	1.67416	1.0947	1.00038	1	1	1	1	0	1	0	0	0.0942803	1.04754	2835	Annotated_lncRNA	72.4207	-0.215819	0.51788	-0.416736	0.676872	0.940261
ENSSSCT00000084629	0.737836	0.749044	2.47374	0.686951	0.709621	0.56918	1.32021	0.655251	1	1	1	1	1	1	0	0	1.01481	0.987729	1837	Annotated_lncRNA	44.9548	-1.01384	0.635637	-1.595	0.110712	0.510434
ENSSSCT00000084631	0.839902	1.05411	1.23734	1.01388	1.02637	1.18727	1.04378	1.07584	1	1	1	1	1	1	0	0	-0.0297981	1.05981	5925	Annotated_lncRNA	157.157	0.0233495	0.274297	0.0851248	0.932162	0.991638
ENSSSCT00000084645	0.902439	4.08867	3.09734	0.6153	0.8314	0.502987	2.69615	0.649896	1	1	1	1	1	1	0	0	3.14859	1.67302	3531	Annotated_lncRNA	142.283	-1.9747	0.56162	-3.51609	0.000437956	0.0118068
ENSSSCT00000084739	0	0.524126	0	0	0.619421	0	0.174709	0.206474	0	1	0	0	1	0	0	0	-0.153846	0.190591	844	Annotated_lncRNA	4.28212	0.42678	2.67402	0.159602	0.873194	1
ENSSSCT00000084773	1.27825	0.655468	0.790732	1.09972	0.324052	0.444786	0.908149	0.622853	1	1	1	1	0	0	0	0	0.458047	0.765501	5754	Annotated_lncRNA	110.033	-0.621056	0.518524	-1.19774	0.231019	0.688536
ENSSSCT00000084823	0.94641	0.752033	0.459358	0.825076	0.22561	0.313199	0.719267	0.454628	1	1	0	1	0	0	0	0	0.5821	0.586948	1926	Annotated_lncRNA	26.832	-0.779176	0.617148	-1.26254	0.206753	0.655904
ENSSSCT00000084852	0.529756	0.597581	0.757598	0.966026	0.61569	0.771628	0.628312	0.784448	1	1	1	1	1	1	0	0	-0.199039	0.70638	2581	Annotated_lncRNA	44.6226	0.267686	0.450688	0.593951	0.552545	0.900761
ENSSSCT00000084868	1.48771	1.51291	1.33957	1.25526	1.26076	1.54888	1.44673	1.35497	1	1	1	1	1	1	0	0	0.0677257	1.40085	2595	Annotated_lncRNA	88.7584	-0.124631	0.326193	-0.382078	0.702403	0.945764
ENSSSCT00000084894	0.208647	1.38135	0.293971	0.322454	0.306966	0.678396	0.627988	0.435939	0	1	0	0	0	1	0	0	0.440543	0.531963	1874	Annotated_lncRNA	24.2332	-0.565517	0.801174	-0.705861	0.480275	0.865313
ENSSSCT00000084898	0.41825	0.463092	0.827307	0.70266	0.420993	0.632646	0.56955	0.585433	0	0	1	1	0	1	0	0	-0.0271311	0.577492	2533	Annotated_lncRNA	36.2981	-0.011645	0.481516	-0.024184	0.980706	0.997492
ENSSSCT00000084987	0.787817	0.311815	0.596811	0.830633	0.451137	0.655755	0.565481	0.645842	1	0	1	1	0	1	0	0	-0.124428	0.605661	5458	Annotated_lncRNA	78.3711	0.160391	0.404495	0.396522	0.69172	0.945058
ENSSSCT00000085032	0.227643	0.743458	0.78772	0	0.939105	0.754898	0.586274	0.564668	0	1	1	0	1	1	0	0	0.0382631	0.575471	1083	Annotated_lncRNA	16.0942	-0.0443195	1.16948	-0.0378967	0.96977	0.996398
ENSSSCT00000085036	2.04859	0.776381	0.882202	4.31985	2.63969	2.36591	1.23572	3.10848	1	1	1	1	1	1	0	0	-0.602467	2.1721	903	Annotated_lncRNA	47.7401	1.2663	0.567331	2.23202	0.0256133	0.225225
ENSSSCT00000085087	3.2763	5.00075	3.59339	3.518	2.4328	3.61942	3.95681	3.19007	1	1	1	1	1	1	0	0	0.240352	3.57344	1578	Annotated_lncRNA	142.265	-0.38626	0.346948	-1.11331	0.265576	0.728127
ENSSSCT00000085092	3.82727	2.13058	2.20381	12.1629	13.2948	14.5105	2.72055	13.3227	1	1	1	1	1	1	0	0	-0.795796	8.02164	3775	Annotated_lncRNA	740.939	2.21718	0.38969	5.68961	1.27e-08	1.55e-06
ENSSSCT00000085109	0.631682	0.899127	0.849979	1.19239	0.874381	1.61688	0.793596	1.22788	1	1	1	1	1	1	0	0	-0.353687	1.01074	5666	Annotated_lncRNA	139.351	0.601566	0.369612	1.62756	0.103618	0.494394
ENSSSCT00000085187	0.472321	0.392098	0.64806	0.697235	0.339819	0.263275	0.50416	0.433443	0	0	1	1	0	0	0	0	0.163152	0.468801	1788	Annotated_lncRNA	20.6859	-0.29538	0.661333	-0.446644	0.655132	0.936454
ENSSSCT00000085401	7.34887	9.53022	11.5874	10.4965	6.68334	9.16941	9.48882	8.78308	1	1	1	1	1	1	0	0	0.0803521	9.13595	2699	Annotated_lncRNA	617.283	-0.124067	0.288956	-0.429363	0.667659	0.937779
ENSSSCT00000085474	8.64838	2.74958	4.70832	19.7287	16.4439	6.98092	5.36876	14.3845	1	1	1	1	1	1	0	0	-0.626767	9.87663	6319	Annotated_lncRNA	1562.7	1.37339	0.514679	2.66843	0.00762065	0.100987
ENSSSCT00000085551	2.39165	2.79921	2.28102	1.61436	2.1426	2.67307	2.49063	2.14335	1	1	1	1	1	1	0	0	0.162027	2.31699	1189	Annotated_lncRNA	69.1071	-0.270245	0.363495	-0.743464	0.457201	0.853235
ENSSSCT00000085595	2.04492	0	3.32312	2.36982	2.73973	2.8602	1.78935	2.65658	1	0	1	1	1	1	0	0	-0.326447	2.22297	2150	Annotated_lncRNA	123.199	0.46528	1.72606	0.269563	0.787497	0.964771
ENSSSCT00000085615	0.441823	0.626543	0.262772	0.510858	0.355991	0.895813	0.443713	0.587554	0	1	0	1	0	1	0	0	-0.244813	0.515633	2976	Annotated_lncRNA	38.0706	0.40284	0.552057	0.729707	0.465569	0.858628
ENSSSCT00000085647	0.927627	0.79239	0.941413	1.11791	0.571258	1.187	0.887143	0.958722	1	1	1	1	1	1	0	0	-0.0746606	0.922933	1965	Annotated_lncRNA	43.3067	0.0312235	0.413424	0.0755242	0.939798	0.992418
ENSSSCT00000085668	61.6969	83.086	119.44	166.642	158.745	243.099	88.0744	189.496	1	1	1	1	1	1	0	0	-0.535217	138.785	5236	Annotated_lncRNA	17769.9	1.04999	0.373377	2.81214	0.00492131	0.0744408
ENSSSCT00000085694	0.648017	0.370743	0.988496	0.412374	0.501594	1.16592	0.669085	0.693295	1	0	1	0	1	1	0	0	-0.0349204	0.68119	1844	Annotated_lncRNA	29.414	-0.0452234	0.580392	-0.0779187	0.937893	0.992027
ENSSSCT00000085704	0	1.9469	1.97418	0	1.16626	2.54867	1.30702	1.23831	0	1	1	0	1	1	0	0	0.0554905	1.27267	3850	Annotated_lncRNA	125.074	-0.142849	2.83405	-0.0504047	0.9598	0.995928
ENSSSCT00000085804	2.92062	2.92923	2.09775	3.04119	1.75477	3.41899	2.6492	2.73832	1	1	1	1	1	1	0	0	-0.032545	2.69376	3067	Annotated_lncRNA	206.016	0.0147268	0.333046	0.0442186	0.96473	0.99637
ENSSSCT00000085910	0.586372	0.727333	1.23849	0.601603	0.253721	1.54319	0.85073	0.799505	1	1	1	1	0	1	0	0	0.0640706	0.825118	4755	Annotated_lncRNA	89.6945	-0.223269	0.544291	-0.410201	0.681658	0.940953
ENSSSCT00000085930	0.966433	0.509688	0.530987	1.60684	0.807381	1.10205	0.669036	1.17209	1	1	1	1	1	1	0	0	-0.429194	0.920563	8028	Annotated_lncRNA	174.807	0.764199	0.338505	2.25757	0.0239727	0.215679
ENSSSCT00000086000	1.29938	2.15006	1.86406	0.726772	0.639898	2.04254	1.77117	1.1364	1	1	1	1	1	1	0	0	0.558574	1.45378	1826	Annotated_lncRNA	64.7738	-0.651676	0.557407	-1.16912	0.242355	0.698797
ENSSSCT00000086044	0.182125	0.566252	0.359382	0.232367	0.377501	0.569021	0.369253	0.392963	0	1	0	0	0	1	0	0	-0.0603366	0.381108	5660	Annotated_lncRNA	52.7594	0.056614	0.520785	0.108709	0.913433	0.987932
ENSSSCT00000086084	3.20562	1.14091	3.53901	0.184546	0.0114664	1.49115	2.62851	0.562389	1	1	1	0	0	1	0	0	3.67384	1.59545	6200	Annotated_lncRNA	239.939	-2.41722	1.41925	-1.70317	0.0885372	0.470022
ENSSSCT00000086107	1.34339	1.62758	1.06402	0.915946	1.08505	1.57633	1.345	1.19244	1	1	1	1	1	1	0	0	0.127934	1.26872	1186	Annotated_lncRNA	36.6835	-0.259156	0.472166	-0.548867	0.583097	0.91188
ENSSSCT00000086127	0.922205	1.33975	0.593127	1.20545	1.22491	0.960865	0.951694	1.13041	1	1	1	1	1	1	0	0	-0.158099	1.04105	6105	Annotated_lncRNA	152.739	0.255649	0.339753	0.752455	0.451778	0.850214
ENSSSCT00000086199	0.455738	0.786389	0.681775	0.683607	0.289435	0.624961	0.641301	0.532667	0	1	1	1	0	1	0	0	0.203942	0.586984	6509	Annotated_lncRNA	95.0232	-0.380675	0.414619	-0.918133	0.35855	0.807182
ENSSSCT00000086211	1.87873	4.51516	1.58352	4.02584	1.87141	3.79384	2.65913	3.23037	1	1	1	1	1	1	0	0	-0.176832	2.94475	1219	Annotated_lncRNA	87.0289	0.132372	0.538332	0.245893	0.805765	0.96979
ENSSSCT00000086255	13.8535	10.5748	15.669	13.3951	7.3423	15.1273	13.3658	11.9549	1	1	1	1	1	1	0	0	0.118019	12.6603	2958	Annotated_lncRNA	923.134	-0.233655	0.258713	-0.903144	0.36645	0.810646
ENSSSCT00000086268	1.89196	1.53921	1.17357	1.87094	2.05227	2.42286	1.53491	2.11536	1	1	1	1	1	1	0	0	-0.274395	1.82514	1913	Annotated_lncRNA	85.031	0.435206	0.365301	1.19136	0.233512	0.691486
ENSSSCT00000086271	1.14765	1.56757	1.75374	1.33233	0.717858	1.31105	1.48965	1.12041	1	1	1	1	1	1	0	0	0.329558	1.30503	2745	Annotated_lncRNA	86.3581	-0.439739	0.367352	-1.19705	0.231286	0.688791
ENSSSCT00000086278	0.324422	0.637532	0.567263	0.356864	0.437522	0.618832	0.509739	0.471073	0	1	1	0	0	1	0	0	0.0820811	0.490406	3287	Annotated_lncRNA	39.8209	-0.143688	0.449278	-0.31982	0.749104	0.957595
ENSSSCT00000086487	0.934348	0.986036	0.545124	1.67313	1.05327	1.10905	0.821836	1.27848	1	1	1	1	1	1	0	0	-0.357178	1.05016	1891	Annotated_lncRNA	49.262	0.613709	0.426706	1.43825	0.150364	0.578874
ENSSSCT00000086565	1.9441	2.20569	1.53084	3.39618	2.1502	3.33351	1.89354	2.95996	1	1	1	1	1	1	0	0	-0.360282	2.42675	2962	Annotated_lncRNA	180.374	0.594695	0.340294	1.74759	0.0805344	0.443808
ENSSSCT00000086597	1.05355	1.37377	0.740404	0.539622	1.13486	1.15688	1.05591	0.943786	1	1	1	1	1	1	0	0	0.1188	0.999847	1565	Annotated_lncRNA	37.8534	-0.159791	0.510845	-0.312798	0.754434	0.958925
ENSSSCT00000086826	0.0298218	0.641198	0.228245	0.596436	0.155967	0.375933	0.299755	0.376112	0	1	0	1	0	0	0	0	-0.203017	0.337933	2697	Annotated_lncRNA	21.4493	0.391005	0.941659	0.41523	0.677973	0.940631
ENSSSCT00000086883	0	0.0979225	1.47153	0.700448	0	0.226389	0.52315	0.308946	0	0	1	1	0	0	0	0	0.69334	0.416048	363	Annotated_lncRNA	3.56863	-0.89156	1.96126	-0.454584	0.649408	1
ENSSSCT00000086933	0.358982	0.702488	0.214995	0.644326	0.360737	0.183144	0.425488	0.396069	0	1	0	1	0	0	0	0	0.0742781	0.410779	4464	Annotated_lncRNA	45.0884	-0.114124	0.615983	-0.185271	0.853017	0.977455
ENSSSCT00000086953	1.39532	0.847709	0.742798	0.813099	0.699943	0.639152	0.995275	0.717398	1	1	1	1	1	1	0	0	0.38734	0.856336	4656	Annotated_lncRNA	96.9529	-0.465468	0.381098	-1.22139	0.221939	0.67593
ENSSSCT00000086962	0	1.07068	0.398195	0.192814	1.15633	1.34391	0.489625	0.897685	0	1	0	0	1	1	0	0	-0.454569	0.693655	939	Annotated_lncRNA	15.3486	0.85142	1.21424	0.701198	0.483179	0.867065
ENSSSCT00000086990	1.84731	0.780587	1.29289	1.36118	1.37477	1.52184	1.30693	1.41926	1	1	1	1	1	1	0	0	-0.0791473	1.3631	3051	Annotated_lncRNA	104.376	0.127365	0.402323	0.316575	0.751566	0.958302
ENSSSCT00000087026	0	2.26073	1.89629	3.17622	1.43026	0.986847	1.38567	1.86444	0	1	1	1	1	1	0	0	-0.256789	1.62506	1837	Annotated_lncRNA	74.2205	0.361221	1.67299	0.215914	0.829055	0.972909
ENSSSCT00000087036	0.498554	0.611196	0.842863	1.8536	0.889987	1.2519	0.650871	1.33183	0	1	1	1	1	1	0	0	-0.511295	0.99135	3315	Annotated_lncRNA	80.9728	0.965616	0.399401	2.41766	0.0156208	0.163208
ENSSSCT00000087097	1.15955	0.888037	0.571078	1.71637	1.27285	1.45997	0.87289	1.48307	1	1	1	1	1	1	0	0	-0.411429	1.17798	7158	Annotated_lncRNA	209.968	0.741822	0.328659	2.25712	0.0240009	0.215679
ENSSSCT00000087125	9.68039	6.47451	6.01919	5.63429	3.45698	6.73499	7.39136	5.27542	1	1	1	1	1	1	0	0	0.401095	6.33339	1236	Annotated_lncRNA	187.677	-0.539517	0.308843	-1.7469	0.0806553	0.444011
ENSSSCT00000087152	0.527909	0.726478	0.509484	0.251385	0.377768	0.509484	0.587957	0.379546	1	1	1	0	0	1	0	0	0.549106	0.483751	1414	Annotated_lncRNA	17.115	-0.691349	0.610601	-1.13224	0.257532	0.717912
ENSSSCT00000087168	0.495732	0.360807	0.612892	0.257046	0	0.678559	0.489811	0.311869	0	0	1	0	0	1	0	0	0.570568	0.40084	1936	Annotated_lncRNA	18.8823	-0.823188	1.03549	-0.794972	0.42663	0.839358
ENSSSCT00000087189	17.0381	4.6564	4.80231	2.23182	3.39791	4.15335	8.83226	3.26103	1	1	1	1	1	1	0	0	1.70843	6.04664	653	Annotated_lncRNA	104.423	-1.58225	0.631189	-2.50677	0.0121839	0.139296
ENSSSCT00000087282	9.44172	7.70018	5.74081	6.77531	5.95838	5.3922	7.62757	6.04196	1	1	1	1	1	1	0	0	0.262432	6.83477	6440	Annotated_lncRNA	1073.25	-0.367984	0.280387	-1.31241	0.18938	0.633945
ENSSSCT00000087325	0.257787	0.856009	0.165798	0.699707	0.299603	0.397916	0.426532	0.465742	0	1	0	1	0	0	0	0	-0.0841895	0.446137	2184	Annotated_lncRNA	22.8847	0.194098	0.727006	0.266982	0.789483	0.964771
ENSSSCT00000087339	1.06824	0.827681	0	0.979219	0.646626	0.360701	0.631973	0.662182	1	1	0	1	1	0	0	0	-0.0456199	0.647077	1807	Annotated_lncRNA	27.8876	0.0844745	1.09965	0.0768193	0.938767	0.992298
ENSSSCT00000087356	0.545349	1.5634	1.41734	0	0.64301	0.559134	1.17536	0.400714	1	1	1	0	1	1	0	0	1.93316	0.788038	3259	Annotated_lncRNA	63.1968	-1.56394	1.01194	-1.54549	0.122229	0.532195
ENSSSCT00000087364	1.24256	0.399936	0.686461	1.24256	0.363578	0.406273	0.776319	0.670804	1	0	1	1	0	0	0	0	0.157297	0.723562	2933	Annotated_lncRNA	51.9304	-0.26582	0.617018	-0.430815	0.666603	0.937685
ENSSSCT00000087448	0.201309	1.20169	1.16926	0.70458	0.97812	0.974387	0.857421	0.885696	0	1	1	1	1	1	0	0	-0.0319235	0.871559	1439	Annotated_lncRNA	29.9475	0.0937017	0.676902	0.138427	0.889903	0.983862
ENSSSCT00000087453	0.273289	0.414195	1.86798	0.947404	0.519499	3.51876	0.851822	1.66189	0	0	1	1	1	1	0	0	-0.487437	1.25685	5853	Annotated_lncRNA	170.657	0.871531	0.752503	1.15818	0.246792	0.706941
ENSSSCT00000087513	5.49279	6.06733	6.12947	6.26272	7.9661	6.19711	5.89653	6.80864	1	1	1	1	1	1	0	0	-0.133964	6.35259	4283	Annotated_lncRNA	664.68	0.16906	0.260435	0.649143	0.516246	0.886575
ENSSSCT00000087516	0.466274	0.556579	0.408635	0.582842	0.406152	0.486885	0.477163	0.49196	0	1	0	1	0	0	0	0	-0.0300776	0.484561	4726	Annotated_lncRNA	57.7441	-0.0122434	0.396125	-0.0309078	0.975343	0.997109
ENSSSCT00000087540	1.67989	1.06743	0.461456	1.37735	0.394129	0.399469	1.06959	0.723649	1	1	0	1	0	0	0	0	0.478054	0.896621	5161	Annotated_lncRNA	113.883	-0.612011	0.608325	-1.00606	0.314387	0.769636
ENSSSCT00000087573	2.28608	2.20663	5.88214	1.82425	1.03213	2.24824	3.45828	1.70154	1	1	1	1	1	1	0	0	1.03244	2.57991	4618	Annotated_lncRNA	294.058	-1.05297	0.446987	-2.3557	0.0184878	0.181579
ENSSSCT00000087593	0.711285	0.659152	0.61532	1.56689	1.13757	1.07904	0.661919	1.26117	1	1	1	1	1	1	0	0	-0.475153	0.961542	3986	Annotated_lncRNA	95.7182	0.888924	0.326119	2.72577	0.00641523	0.0903019
ENSSSCT00000087611	3.0856	0.997809	4.43954	2.84056	0.866784	4.50982	2.84098	2.73906	1	1	1	1	1	1	0	0	0.0372118	2.79002	3990	Annotated_lncRNA	260.259	-0.166844	0.598026	-0.278991	0.780251	0.964003
ENSSSCT00000087615	0.550541	0.847182	0	0.847658	0.207289	0	0.465908	0.351649	1	1	0	1	0	0	0	0	0.324922	0.408778	4702	Annotated_lncRNA	46.0772	-0.419942	2.6501	-0.158462	0.874092	0.979671
ENSSSCT00000087616	0.576555	0.56196	0.592099	0.241781	0.518732	0.400067	0.576871	0.38686	1	1	1	0	1	0	0	0	0.491163	0.481866	2513	Annotated_lncRNA	30.4796	-0.522336	0.584201	-0.894105	0.371266	0.813297
ENSSSCT00000087621	0.257948	0.52546	0.393031	0.515895	0.370913	0.607411	0.392146	0.498073	0	1	0	1	0	1	0	0	-0.212673	0.44511	1150	Annotated_lncRNA	12.8349	0.259163	0.701079	0.369664	0.711633	0.948876
ENSSSCT00000087631	1.05683	2.1312	1.43589	1.33494	1.23548	2.44101	1.5413	1.67048	1	1	1	1	1	1	0	0	-0.0773262	1.60589	1302	Annotated_lncRNA	49.7765	0.0369542	0.445317	0.0829841	0.933864	0.991674
ENSSSCT00000087634	0.0997643	0.816264	0.0690434	0.113066	0.685936	0.632898	0.328357	0.4773	0	1	0	0	1	1	0	0	-0.312053	0.402829	6178	Annotated_lncRNA	62.0966	0.640466	0.931105	0.687856	0.491544	0.872642
ENSSSCT00000087639	0	1.2963	0	0	0	0.963823	0.432099	0.321274	0	1	0	0	0	1	0	0	0.344953	0.376687	1363	Annotated_lncRNA	11.6819	-0.637421	3.74159	-0.170361	0.864726	0.978435
ENSSSCT00000087675	0.503402	0	0.529394	0.68239	0	0.404265	0.344266	0.362218	1	0	1	1	0	0	0	0	-0.0495631	0.353242	4178	Annotated_lncRNA	32.7041	-0.0889653	2.47813	-0.0359002	0.971362	0.996398
ENSSSCT00000087681	2.10454	1.60917	2.12389	1.66072	1.26092	1.70744	1.94587	1.54303	1	1	1	1	1	1	0	0	0.26107	1.74445	2960	Annotated_lncRNA	129.19	-0.370125	0.282214	-1.3115	0.189687	0.634649
ENSSSCT00000087701	0.513949	0.46565	0.563041	0.52784	0.883129	0.298081	0.514213	0.569683	1	0	1	1	1	0	0	0	-0.0973694	0.541948	2559	Annotated_lncRNA	35.8814	0.176763	0.600235	0.294489	0.768384	0.962989
ENSSSCT00000087712	0.705184	0.45533	1.82042	0.573987	0.200345	1.69341	0.993643	0.822581	1	0	1	1	0	1	0	0	0.207958	0.908112	2208	Annotated_lncRNA	45.2128	-0.404688	0.722632	-0.56002	0.575466	0.909426
ENSSSCT00000087745	0.661541	0.526057	0.219457	1.40664	2.88927	2.29489	0.469018	2.19693	1	1	0	1	1	1	0	0	-0.786512	1.33298	5775	Annotated_lncRNA	186.403	2.22345	0.473089	4.69986	2.6e-06	0.000163253
ENSSSCT00000087772	0.554573	0.760819	0.631596	0.32622	0.652131	0.757915	0.648996	0.578755	1	1	1	0	1	1	0	0	0.121366	0.613876	1110	Annotated_lncRNA	16.5287	-0.223186	0.636282	-0.350766	0.725764	0.95513
ENSSSCT00000087779	2.77907	4.8923	2.17115	6.86593	3.60985	6.21906	3.28084	5.56495	1	1	1	1	1	1	0	0	-0.410445	4.42289	984	Annotated_lncRNA	104.403	0.776657	0.413711	1.87729	0.0604777	0.381686
ENSSSCT00000087812	0.417485	0.206827	0.521419	0.417485	0.551538	0.497718	0.38191	0.488914	0	0	1	0	1	0	0	0	-0.21886	0.435412	1788	Annotated_lncRNA	19.7123	0.322333	0.62926	0.51224	0.608483	0.919734
ENSSSCT00000087857	0.987425	0.927282	1.02983	0.538595	0.718644	0.154474	0.981511	0.470571	1	1	1	1	1	0	0	0	1.08579	0.726041	1562	Annotated_lncRNA	28.5311	-0.992717	0.699811	-1.41855	0.15603	0.584401
ENSSSCT00000087874	0.885547	0.572571	1.19852	0.885547	0.557097	1.14486	0.885546	0.8625	1	1	1	1	1	1	0	0	0.0267208	0.874023	2297	Annotated_lncRNA	49.3363	-0.0932801	0.437891	-0.213021	0.83131	0.973102
ENSSSCT00000087876	0.200053	0.293851	0.508697	0.533473	1.04411	0.550651	0.3342	0.709412	0	0	1	1	1	1	0	0	-0.528905	0.521806	6778	Annotated_lncRNA	90.5825	1.04365	0.542143	1.92504	0.0542247	0.357011
ENSSSCT00000087903	1.66687	1.95081	2.39303	1.93497	2.91267	2.83386	2.00357	2.5605	1	1	1	1	1	1	0	0	-0.217507	2.28203	3450	Annotated_lncRNA	193.023	0.307672	0.353814	0.869587	0.384526	0.81702
ENSSSCT00000088017	1.04564	1.00466	0.90327	0.975935	0.653827	0.823389	0.984525	0.817717	1	1	1	1	1	1	0	0	0.203993	0.901121	6687	Annotated_lncRNA	151.428	-0.318297	0.290366	-1.09619	0.272994	0.733745
ENSSSCT00000088023	35.1099	24.0046	21.947	37.4355	19.0061	24.0126	27.0205	26.8181	1	1	1	1	1	1	0	0	0.00754823	26.9193	623	Annotated_lncRNA	400.879	-0.06766	0.291161	-0.23238	0.816243	0.971866
ENSSSCT00000088030	2.22279	1.64005	1.49671	0.802675	0.466119	0.778287	1.78652	0.68236	1	1	1	1	0	1	0	0	1.61814	1.23444	2059	Annotated_lncRNA	63.7492	-1.45287	0.385285	-3.77089	0.000162666	0.00532811
ENSSSCT00000088041	0.726901	0.472102	0.481265	0.36345	0.571492	0.558267	0.560089	0.497737	1	0	0	0	1	1	0	0	0.125272	0.528913	1881	Annotated_lncRNA	24.4534	-0.215029	0.558104	-0.385285	0.700026	0.945764
ENSSSCT00000088049	1.80456	1.13844	1.39742	2.91308	0.499316	0.643258	1.44681	1.35188	1	1	1	1	0	1	0	0	0.0702164	1.39935	1813	Annotated_lncRNA	58.8048	-0.244994	0.622668	-0.393458	0.693981	0.94576
ENSSSCT00000088108	1.71446	4.4698	2.11875	2.86959	2.43071	4.34737	2.76767	3.21589	1	1	1	1	1	1	0	0	-0.139376	2.99178	2978	Annotated_lncRNA	213.654	0.147179	0.422238	0.34857	0.727412	0.955732
ENSSSCT00000088132	1.27961	1.87592	1.8108	0	0.879944	1.63196	1.65545	0.837301	1	1	1	0	1	1	0	0	0.977124	1.24637	3676	Annotated_lncRNA	116.807	-1.01033	1.67592	-0.602851	0.546608	0.898148
ENSSSCT00000088196	9.34439	9.78509	7.95245	6.93985	5.70132	9.21053	9.02731	7.2839	1	1	1	1	1	1	0	0	0.239352	8.1556	3560	Annotated_lncRNA	729.355	-0.371151	0.262966	-1.41141	0.158125	0.587364
ENSSSCT00000088240	1.30819	0.932072	1.18518	1.85873	1.13543	1.10193	1.14181	1.36536	1	1	1	1	1	1	0	0	-0.16373	1.25359	8390	Annotated_lncRNA	263.218	0.231225	0.321474	0.719265	0.471978	0.861372
ENSSSCT00000088330	1.20131	1.02452	0.891344	1.0858	1.27708	1.43494	1.03906	1.26594	1	1	1	1	1	1	0	0	-0.17922	1.1525	8893	Annotated_lncRNA	258.103	0.264715	0.288885	0.916334	0.359492	0.808456
ENSSSCT00000088338	0.380245	0.830821	0.547812	0.714861	0.371218	0.739546	0.586293	0.608542	0	1	1	1	0	1	0	0	-0.036561	0.597417	2644	Annotated_lncRNA	38.0846	0.0551334	0.512028	0.107677	0.914252	0.988002
ENSSSCT00000088344	2.1201	6.71578	2.57642	5.45169	2.55096	4.19214	3.8041	4.06493	1	1	1	1	1	1	0	0	-0.0641652	3.93451	814	Annotated_lncRNA	78.8718	0.080736	0.521044	0.15495	0.876861	0.980469
ENSSSCT00000088347	0.573865	0.494002	0.329179	1.33902	0.395202	0.493769	0.465682	0.742663	1	0	0	1	0	0	0	0	-0.372956	0.604173	733	Annotated_lncRNA	10.3613	0.557546	0.808253	0.689816	0.49031	0.871638
ENSSSCT00000088377	0.749087	0.313963	0.433212	0.921009	0.409103	0.338116	0.498754	0.556076	1	0	0	1	0	0	0	0	-0.103083	0.527415	3806	Annotated_lncRNA	47.4727	0.120389	0.527044	0.228424	0.819317	0.972059
ENSSSCT00000088381	1.39719	3.78894	1.2763	3.3816	1.05902	4.13885	2.15414	2.85982	1	1	1	1	1	1	0	0	-0.246757	2.50698	1986	Annotated_lncRNA	118.513	0.451016	0.579247	0.778626	0.4362	0.844725
ENSSSCT00000088393	3.22421	2.99545	2.76107	2.10814	1.96253	3.28127	2.99358	2.45065	1	1	1	1	1	1	0	0	0.221545	2.72211	1168	Annotated_lncRNA	77.3513	-0.376258	0.358688	-1.04898	0.294186	0.757253
ENSSSCT00000088404	0	1.09712	1.3485	0	1.15724	1.5345	0.81521	0.897249	0	1	1	0	1	1	0	0	-0.091434	0.856229	2734	Annotated_lncRNA	55.6978	0.137194	2.63453	0.0520755	0.958469	0.995877
ENSSSCT00000088428	9.69918	8.33736	10.933	7.82881	6.18579	9.40449	9.65653	7.80636	1	1	1	1	1	1	0	0	0.237007	8.73144	1586	Annotated_lncRNA	346.094	-0.350367	0.237504	-1.4752	0.140157	0.563618
ENSSSCT00000088455	1.6553	2.0683	1.92779	2.12414	1.63695	2.15593	1.8838	1.97234	1	1	1	1	1	1	0	0	-0.0448917	1.92807	3715	Annotated_lncRNA	179.727	0.0375742	0.27428	0.136992	0.891037	0.983862
ENSSSCT00000088461	4.24033	2.4637	3.76559	4.45408	2.86148	5.82362	3.48988	4.37973	1	1	1	1	1	1	0	0	-0.203176	3.9348	6268	Annotated_lncRNA	595.016	0.234637	0.348075	0.6741	0.500248	0.880237
ENSSSCT00000088472	0.877373	0.883127	1.02086	4.56234	3.23813	5.78487	0.92712	4.52845	1	1	1	1	1	1	0	0	-0.795268	2.72778	483	Annotated_lncRNA	32.2799	2.2234	0.494374	4.49741	6.88e-06	0.000381881
ENSSSCT00000088503	0.421653	0.558652	0.41057	0.724947	0.336834	0.2578	0.463625	0.43986	0	1	0	1	0	0	0	0	0.0540274	0.451743	4895	Annotated_lncRNA	55.4329	-0.0483738	0.572015	-0.0845673	0.932605	0.991674
ENSSSCT00000088549	0.481303	0.682377	1.12351	1.11621	1.03494	1.00455	0.762397	1.0519	0	1	1	1	1	1	0	0	-0.27522	0.907149	3536	Annotated_lncRNA	77.7993	0.506328	0.408138	1.24058	0.214761	0.665515
ENSSSCT00000088592	0.909171	0.913086	1.01406	0.942844	0.678292	0.753302	0.945439	0.791479	1	1	1	1	1	1	0	0	0.194521	0.868459	1388	Annotated_lncRNA	29.4262	-0.304145	0.470893	-0.64589	0.518351	0.886575
ENSSSCT00000088606	1.50348	1.88815	1.81778	2.04905	1.82474	2.82492	1.73647	2.2329	1	1	1	1	1	1	0	0	-0.222327	1.98468	5708	Annotated_lncRNA	272.916	0.309256	0.242893	1.27322	0.20294	0.651378
ENSSSCT00000088640	2.09381	3.43907	1.70589	1.87224	2.25082	3.1722	2.41292	2.43175	1	1	1	1	1	1	0	0	-0.00774273	2.42234	3709	Annotated_lncRNA	224.647	0.0135663	0.373264	0.036345	0.971007	0.996398
ENSSSCT00000088657	1.2119	0.67881	0.903785	1.55666	1.29297	1.46413	0.931497	1.43792	1	1	1	1	1	1	0	0	-0.352192	1.18471	3933	Annotated_lncRNA	117.131	0.58094	0.359762	1.61479	0.106356	0.501358
ENSSSCT00000088711	0.665696	0.505846	0.746182	0.700733	0.214012	0.497455	0.639241	0.470733	1	1	1	1	0	0	0	0	0.35797	0.554987	2067	Annotated_lncRNA	27.9626	-0.478098	0.59788	-0.799656	0.42391	0.839212
ENSSSCT00000088742	0.982559	0.55058	0.631944	0.649191	0.897241	0.90052	0.721694	0.815651	1	1	1	1	1	1	0	0	-0.115192	0.768672	2292	Annotated_lncRNA	43.3146	0.124544	0.48254	0.258101	0.796329	0.96696
ENSSSCT00000088750	3.20863	2.35389	2.27216	1.44814	1.53993	1.97897	2.61156	1.65568	1	1	1	1	1	1	0	0	0.577331	2.13362	1646	Annotated_lncRNA	85.8152	-0.661656	0.363849	-1.81849	0.0689886	0.411173
ENSSSCT00000088814	1.2741	1.9546	1.50174	1.52891	1.06764	1.50174	1.57681	1.3661	1	1	1	1	1	1	0	0	0.154245	1.47146	2580	Annotated_lncRNA	95.0925	-0.240097	0.340711	-0.704694	0.481	0.865669
ENSSSCT00000088819	1.11661	2.22453	0	2.0737	1.73019	0	1.11371	1.26796	1	1	0	1	1	0	0	0	-0.121653	1.19084	293	Annotated_lncRNA	8.88906	0.166425	1.6052	0.103678	0.917425	0.989483
ENSSSCT00000088854	0.795527	1.23191	1.12737	0.734333	0.641622	1.21637	1.0516	0.864108	1	1	1	1	1	1	0	0	0.21698	0.957856	1385	Annotated_lncRNA	33.2913	-0.359568	0.497963	-0.722078	0.470247	0.860606
ENSSSCT00000088863	1.61411	1.17698	1.69519	0.925742	0.625268	0.653566	1.49543	0.734859	1	1	1	1	1	1	0	0	1.03498	1.11514	1969	Annotated_lncRNA	53.3753	-1.06067	0.395779	-2.67995	0.00736329	0.0986439
ENSSSCT00000088877	0.609445	0	1.38839	1.07097	0.531054	3.20134	0.665946	1.60112	1	0	1	1	1	1	0	0	-0.584075	1.13353	7162	Annotated_lncRNA	189.015	1.18029	1.84526	0.639634	0.52241	0.887068
ENSSSCT00000088928	0.781144	0.510877	0.660966	0.876618	0.453042	0.952239	0.650996	0.760633	1	1	1	1	0	1	0	0	-0.144139	0.705814	4172	Annotated_lncRNA	71.4329	0.140426	0.432858	0.324417	0.745623	0.957595
ENSSSCT00000088971	1.18447	1.6849	1.0108	0.747577	0.631839	0.685004	1.29339	0.68814	1	1	1	1	1	1	0	0	0.879547	0.990765	4814	Annotated_lncRNA	118.28	-0.961218	0.390554	-2.46117	0.0138486	0.151456
ENSSSCT00000089109	3.15135	2.65275	3.00533	2.36853	2.14003	3.26441	2.93648	2.59099	1	1	1	1	1	1	0	0	0.133341	2.76373	1804	Annotated_lncRNA	121.335	-0.249241	0.312068	-0.798674	0.424479	0.839212
ENSSSCT00000089124	1.06435	0.862199	0.848228	1.23202	0.996727	1.22286	0.924925	1.15054	1	1	1	1	1	1	0	0	-0.196092	1.03773	5813	Annotated_lncRNA	151.439	0.281627	0.286394	0.983358	0.325431	0.780059
ENSSSCT00000089195	0.587076	1.47833	0.704825	0.97846	0.682308	0.440516	0.923412	0.700428	1	1	1	1	1	0	0	0	0.318354	0.81192	411	Annotated_lncRNA	7.9654	-0.387789	0.871765	-0.444832	0.656441	0.93654
ENSSSCT00000089220	1.75058	4.0691	2.0798	4.53449	1.13031	3.68891	2.63316	3.1179	1	1	1	1	1	1	0	0	-0.15547	2.87553	3308	Annotated_lncRNA	227.772	0.254229	0.524056	0.485117	0.627593	0.926445
ENSSSCT00000089262	0.417165	1.29289	0.751253	0.166866	0.711092	0.450752	0.820437	0.442903	0	1	1	0	1	0	0	0	0.852408	0.63167	1446	Annotated_lncRNA	21.9441	-0.876992	0.727017	-1.20629	0.227706	0.682892
ENSSSCT00000089273	1.0442	1.56792	0.981784	0.855813	0.67819	1.30263	1.19797	0.945544	1	1	1	1	1	1	0	0	0.266964	1.07176	6604	Annotated_lncRNA	176.134	-0.40529	0.336342	-1.20499	0.228205	0.683573
ENSSSCT00000089312	0.539357	0.331412	0.560094	0.76254	0.576369	0.41607	0.476954	0.584993	1	0	1	1	1	0	0	0	-0.184683	0.530974	2513	Annotated_lncRNA	32.4937	0.288873	0.512932	0.56318	0.573312	0.908887
ENSSSCT00000089316	1.79058	0	1.04894	2.38744	0.469355	0.217022	0.946508	1.02461	1	0	1	1	0	0	0	0	-0.0762234	0.985558	1136	Annotated_lncRNA	26.9125	0.0863137	1.25228	0.068925	0.945049	0.993424
ENSSSCT00000089365	0.384611	0.268942	0.937704	0.754976	0.696085	0.478045	0.530419	0.643036	0	0	1	1	1	0	0	0	-0.175133	0.586727	2542	Annotated_lncRNA	36.4716	0.365525	0.606357	0.602821	0.546628	0.898148
ENSSSCT00000089383	0.679168	0.396986	0.784351	0.464694	0.238192	0.738213	0.620169	0.480366	1	0	1	0	0	1	0	0	0.291033	0.550267	1013	Annotated_lncRNA	13.2916	-0.468408	0.713972	-0.656058	0.511787	0.885767
ENSSSCT00000089428	0.782659	1.10614	0.526605	0.869621	0.478331	0.651987	0.805135	0.666646	1	1	1	1	0	1	0	0	0.207739	0.73589	2835	Annotated_lncRNA	51.7093	-0.292257	0.438727	-0.666148	0.505317	0.884168
ENSSSCT00000089431	0.423129	3.52406	0.637125	0.370238	1.59812	0.500598	1.5281	0.822985	0	1	1	0	1	1	0	0	0.856782	1.17554	2651	Annotated_lncRNA	84.1256	-0.828946	0.923239	-0.897867	0.369257	0.811755
ENSSSCT00000089451	0.448937	0.414267	0.51101	0.307168	0.584848	0.51101	0.458072	0.467675	0	0	1	0	1	1	0	0	-0.0205349	0.462873	1739	Annotated_lncRNA	20.5139	0.00354632	0.599347	0.00591698	0.995279	0.99823
ENSSSCT00000089514	0.964105	0.684875	1.56952	0.920676	1.35046	0.605387	1.07283	0.958841	1	1	1	1	1	1	0	0	0.118887	1.01584	4169	Annotated_lncRNA	105.306	-0.0800849	0.51764	-0.154712	0.877049	0.980469
ENSSSCT00000089515	0.698468	0.450222	0.547586	1.09136	1.02425	1.39729	0.565425	1.17097	1	0	1	1	1	1	0	0	-0.517129	0.868196	3765	Annotated_lncRNA	82.1114	1.01216	0.379372	2.66799	0.00763067	0.100987
ENSSSCT00000089535	0	0	0.607161	0	0	0.775816	0.202387	0.258605	0	0	1	0	0	1	0	0	-0.217391	0.230496	2147	Annotated_lncRNA	12.757	0.18228	3.73956	0.0487438	0.961123	0.995928
ENSSSCT00000089585	1.27712	2.92158	0.112574	1.5964	1.88685	1.92783	1.43709	1.80369	1	1	0	1	1	1	0	0	-0.203252	1.62039	2920	Annotated_lncRNA	123.1	0.253574	0.83488	0.303726	0.761337	0.961459
ENSSSCT00000089613	2.50912	0.0828697	0.569776	0	2.72089	0.811931	1.05392	1.17761	1	0	1	0	1	1	0	0	-0.105031	1.11576	2975	Annotated_lncRNA	89.407	0.0648311	2.14525	0.0302207	0.975891	0.997202
ENSSSCT00000089673	0.663956	1.03453	0.447683	2.44772	0.25313	0.575593	0.715391	1.09215	1	1	0	1	0	1	0	0	-0.344969	0.903769	3654	Annotated_lncRNA	82.9484	0.608656	0.790421	0.770041	0.441276	0.848433
ENSSSCT00000089682	0.557383	1.14219	1.38941	1.57081	0.937182	0.664502	1.02966	1.0575	1	1	1	1	1	1	0	0	-0.0263213	1.04358	1403	Annotated_lncRNA	36.9844	0.0954735	0.586604	0.162756	0.87071	0.979159
ENSSSCT00000089730	1.16529	0.901398	1.46236	0.403034	0.546916	0.605835	1.17635	0.518595	1	1	1	0	1	1	0	0	1.26834	0.847473	4057	Annotated_lncRNA	86.8653	-1.22535	0.378485	-3.23752	0.00120573	0.0275218
ENSSSCT00000089740	0.797369	0.570242	0.712466	0.15334	0.261361	0.633303	0.693359	0.349335	1	1	1	0	0	1	0	0	0.984799	0.521347	1524	Annotated_lncRNA	19.3301	-1.00563	0.693733	-1.44959	0.147172	0.571935
ENSSSCT00000089741	8.65652	5.72252	10.3685	0.108207	6.53556	0.0645009	8.24919	2.23609	1	1	1	0	1	0	0	0	2.68912	5.24264	2628	Annotated_lncRNA	358.25	-1.7751	1.70396	-1.04175	1	1
ENSSSCT00000089760	1.26319	1.06763	1.39429	1.42907	1.31476	1.82245	1.2417	1.52209	1	1	1	1	1	1	0	0	-0.184215	1.3819	3663	Annotated_lncRNA	123.336	0.267061	0.320812	0.832455	0.405152	0.828693
ENSSSCT00000089777	2.94592	2.87488	1.75482	2.56351	1.95317	1.20644	2.52521	1.90771	1	1	1	1	1	1	0	0	0.323688	2.21646	3300	Annotated_lncRNA	179.923	-0.422296	0.426267	-0.990686	0.321839	0.776276
ENSSSCT00000089799	0.667557	0.439257	0.495701	0.539532	0.460512	0.472096	0.534172	0.490713	1	0	0	1	0	0	0	0	0.0885616	0.512442	5111	Annotated_lncRNA	63.745	-0.128549	0.369904	-0.347521	0.7282	0.955883
ENSSSCT00000089824	0.828024	0.722375	0.718441	1.4473	0.679248	1.0597	0.75628	1.06208	1	1	1	1	1	1	0	0	-0.287928	0.909182	6717	Annotated_lncRNA	145.398	0.407254	0.296893	1.37172	0.17015	0.60546
ENSSSCT00000089844	0.249095	0.35993	0.549388	0.510645	0.273547	0.950293	0.386138	0.578161	0	0	1	1	0	1	0	0	-0.332128	0.482149	2854	Annotated_lncRNA	33.2335	0.514717	0.565895	0.909562	0.363054	0.809627
ENSSSCT00000089869	0.316207	0.63	0.213541	0.203276	0.60375	0.193203	0.386582	0.33341	0	1	0	0	1	0	0	0	0.159482	0.359996	3561	Annotated_lncRNA	30.5977	-0.186583	0.668159	-0.27925	0.780053	0.964003
ENSSSCT00000089876	0.391329	0.908081	0.338532	1.66315	0.908081	0.677064	0.545981	1.08276	0	1	0	1	1	1	0	0	-0.495753	0.814373	420	Annotated_lncRNA	8.41421	0.970533	0.888737	1.09204	0.274817	0.735876
ENSSSCT00000089887	0.607045	0.909636	0.348452	0.460904	0.415834	0.509276	0.621711	0.462005	1	1	0	0	0	1	0	0	0.345681	0.541858	3162	Annotated_lncRNA	43.3203	-0.472004	0.510492	-0.924606	0.355171	0.803982
ENSSSCT00000089892	0.30011	0.323775	0.763659	0.308684	0.266638	0.553376	0.462514	0.376233	0	0	1	0	0	1	0	0	0.229331	0.419373	4223	Annotated_lncRNA	41.4623	-0.327749	0.495394	-0.661593	0.508232	0.884168
ENSSSCT00000089899	11.7806	13.3671	18.4712	5.36687	5.18464	8.83652	14.5396	6.46268	1	1	1	1	1	1	0	0	1.24979	10.5012	3527	Annotated_lncRNA	911.025	-1.21746	0.347866	-3.49978	0.000465641	0.0124001
ENSSSCT00000089907	1.11184	0.817661	0.63914	1.01762	0.474536	0.520362	0.856214	0.670838	1	1	1	1	0	1	0	0	0.276335	0.763526	6402	Annotated_lncRNA	119.195	-0.392402	0.435756	-0.900509	0.367849	0.811228
ENSSSCT00000089910	0.833016	1.18712	1.08472	1.15738	0.998818	0.818298	1.03495	0.991497	1	1	1	1	1	1	0	0	0.0438274	1.01322	4912	Annotated_lncRNA	122.952	-0.0417626	0.381298	-0.109528	0.912784	0.987882
ENSSSCT00000089951	2.23269	2.04833	3.0209	2.83516	2.13027	2.26039	2.43398	2.40861	1	1	1	1	1	1	0	0	0.0105318	2.42129	2006	Annotated_lncRNA	122.716	-0.0270281	0.350083	-0.0772047	0.938461	0.992298
ENSSSCT00000089967	1.19107	1.27951	1.05358	0.794049	0.788739	0.89149	1.17472	0.824759	1	1	1	1	1	1	0	0	0.42432	0.99974	2028	Annotated_lncRNA	51.5211	-0.541225	0.405782	-1.33378	0.182275	0.622242
ENSSSCT00000089972	0.754155	0.254908	0.33858	1.01647	0.230631	0.366795	0.449214	0.537965	1	0	0	1	0	0	0	0	-0.164975	0.49359	3313	Annotated_lncRNA	41.4569	0.200695	0.757961	0.264783	0.791177	0.964771
ENSSSCT00000089982	0	3.55421	1.77296	0	2.20424	0.652625	1.77572	0.952289	0	1	1	0	1	1	0	0	0.864691	1.36401	3896	Annotated_lncRNA	131.249	-0.77435	2.90498	-0.26656	0.789808	0.964771
ENSSSCT00000090083	2.64666	5.16659	2.00602	0.420661	1.0941	0.334336	3.27309	0.616366	1	1	1	0	1	0	0	0	4.3103	1.94473	2028	Annotated_lncRNA	100.44	-2.36951	0.612529	-3.8684	0.000109554	0.00400943
ENSSSCT00000090141	0.445243	0.262397	0.550245	0.572455	0.721592	0.550245	0.419295	0.614764	0	0	1	1	1	1	0	0	-0.317958	0.51703	646	Annotated_lncRNA	8.50591	0.494165	0.839108	0.588917	0.555917	0.901953
ENSSSCT00000090142	0.482251	0.108974	0.587833	0.341594	0.171244	0.587833	0.393019	0.366891	0	0	1	0	0	1	0	0	0.0712163	0.379955	2326	Annotated_lncRNA	20.7096	-0.152686	0.7564	-0.201859	0.840027	0.974625
ENSSSCT00000090148	5.92119	7.36638	13.3013	7.25916	7.23991	13.5952	8.86294	9.36476	1	1	1	1	1	1	0	0	-0.0535857	9.11385	1272	Annotated_lncRNA	272.635	0.0414497	0.330949	0.125245	0.900329	0.985216
ENSSSCT00000090187	1.51188	2.3424	3.37285	0.895927	2.48751	3.34876	2.40904	2.24407	1	1	1	1	1	1	0	0	0.0735179	2.32656	1940	Annotated_lncRNA	106.661	-0.138063	0.489696	-0.281936	0.777993	0.964003
ENSSSCT00000090260	2.89543	2.49454	2.34993	2.72433	2.47505	2.78028	2.57997	2.65989	1	1	1	1	1	1	0	0	-0.0300472	2.61993	8254	Annotated_lncRNA	533.808	-0.000690181	0.306334	-0.00225304	0.998202	0.999134
ENSSSCT00000090294	189.943	194.857	137.415	296.763	152.095	206.384	174.071	218.414	1	1	1	1	1	1	0	0	-0.203021	196.243	3808	Annotated_lncRNA	18107.7	0.300445	0.312342	0.961912	0.336094	0.78726
ENSSSCT00000090307	0.354832	0.530811	0.447908	0.438322	0.168894	0.622095	0.444517	0.409771	0	1	0	0	0	1	0	0	0.0847953	0.427144	1703	Annotated_lncRNA	17.8814	-0.185568	0.649527	-0.285697	0.77511	0.963993
ENSSSCT00000090350	13.6182	8.7581	11.2624	8.99064	9.83365	6.65505	11.2129	8.49312	1	1	1	1	1	1	0	0	0.320233	9.853	707	Annotated_lncRNA	171.675	-0.364846	0.37782	-0.96566	0.334214	0.785589
ENSSSCT00000090395	0.642189	0.811577	0.280701	0.872878	1.73909	0.286315	0.578155	0.966095	1	1	0	1	1	0	0	0	-0.401554	0.772125	6450	Annotated_lncRNA	119.65	0.752944	0.633777	1.18803	0.234823	0.692928
ENSSSCT00000090398	0.359111	0.465294	0.721029	0.518716	0.177255	0.360514	0.515145	0.352162	0	0	1	1	0	0	0	0	0.462807	0.433653	1815	Annotated_lncRNA	18.9081	-0.538034	0.65203	-0.825168	0.409276	0.829762
ENSSSCT00000090430	17.8856	17.5632	16.796	15.5179	13.5246	19.6794	17.415	16.2406	1	1	1	1	1	1	0	0	0.0723079	16.8278	2256	Annotated_lncRNA	955.6	-0.135717	0.250717	-0.541314	0.588291	0.912776
ENSSSCT00000090529	1.2531	1.51386	0.920477	1.05524	1.37972	0.193003	1.22915	0.87599	1	1	1	1	1	0	0	0	0.403152	1.05257	2439	Annotated_lncRNA	62.0977	-0.508622	0.650458	-0.781944	0.434247	0.84459
ENSSSCT00000090530	0	2.96731	4.44074	0	3.37354	0	2.46935	1.12451	0	1	1	0	1	0	0	0	1.19592	1.79693	4025	Annotated_lncRNA	200.179	-0.821082	3.72596	-0.220368	0.825585	0.972432
ENSSSCT00000090567	1.39825	0.983228	1.00342	1.39825	2.19588	1.96561	1.1283	1.85324	1	1	1	1	1	1	0	0	-0.391176	1.49077	2586	Annotated_lncRNA	97.5406	0.699194	0.391059	1.78795	0.0737844	0.424374
ENSSSCT00000090570	1.35159	0.397916	0.348884	1.43269	0.0418859	0.0930358	0.699465	0.522537	1	0	0	1	0	0	0	0	0.338594	0.611001	1729	Annotated_lncRNA	23.5762	-0.600041	1.09813	-0.546419	0.584778	0.912356
ENSSSCT00000090625	1.16512	1.33788	1.45364	0.832229	0.85016	0.936791	1.31888	0.87306	1	1	1	1	1	1	0	0	0.510643	1.09597	9183	Annotated_lncRNA	253.39	-0.619992	0.247137	-2.5087	0.0121177	0.139269
ENSSSCT00000090674	7.90289	8.08035	29.2746	0.450165	0.58132	1.98166	15.0859	1.00438	1	1	1	0	1	1	0	0	14.0201	8.04516	804	Annotated_lncRNA	167.869	-4.00287	0.735096	-5.44537	5.17e-08	5.55e-06
ENSSSCT00000090691	2.55885	2.09036	1.69246	2.59366	1.40256	2.68098	2.11389	2.22573	1	1	1	1	1	1	0	0	-0.0502512	2.16981	2685	Annotated_lncRNA	139.308	0.00213505	0.314487	0.00678898	0.994583	0.99823
ENSSSCT00000090735	0.385799	0.189545	1.23875	5.48587	4.3814	2.32366	0.604697	4.06365	0	0	1	1	1	1	0	0	-0.851194	2.33417	4967	Annotated_lncRNA	285.15	2.7563	0.644604	4.27596	1.9e-05	0.00092354
ENSSSCT00000090824	3.26629	2.81071	2.9316	1.03829	1.53748	1.5356	3.00287	1.37046	1	1	1	1	1	1	0	0	1.19114	2.18666	1674	Annotated_lncRNA	90.5445	-1.17737	0.382388	-3.07901	0.00207692	0.0410228
ENSSSCT00000090825	0.194304	0.306483	0.682243	0.65149	0.188605	0.187864	0.394343	0.342653	0	0	1	1	0	0	0	0	0.150854	0.368498	3595	Annotated_lncRNA	33.5307	-0.32955	0.740574	-0.444992	0.656325	0.93654
ENSSSCT00000090827	0.560857	0.465249	0.428957	1.09339	0.337964	0.658059	0.485021	0.69647	1	0	0	1	0	1	0	0	-0.303601	0.590746	8250	Annotated_lncRNA	114.174	0.405776	0.389225	1.04252	0.297169	0.761344
ENSSSCT00000090865	0.99713	1.37677	0.583373	0.738615	0.768428	1.14473	0.985757	0.883925	1	1	1	1	1	1	0	0	0.115204	0.934841	3850	Annotated_lncRNA	90.3118	-0.225519	0.433258	-0.520518	0.602702	0.91757
ENSSSCT00000090878	0.384294	0.908427	1.72759	0.454165	0.673994	1.93084	1.00677	1.01967	0	1	1	0	1	1	0	0	-0.0126463	1.01322	1213	Annotated_lncRNA	30.3001	-0.0621822	0.749026	-0.0830174	0.933838	0.991674
ENSSSCT00000090886	0.671905	0.466415	0.301804	0.969094	0.453089	0.771278	0.480041	0.731153	1	0	0	1	0	1	0	0	-0.343446	0.605597	3180	Annotated_lncRNA	47.681	0.572778	0.487035	1.17605	0.239574	0.696226
ENSSSCT00000090904	1.64903	0.14601	0.567547	0.989416	0	0.243234	0.787527	0.410883	1	0	1	1	0	0	0	0	0.916669	0.599205	992	Annotated_lncRNA	13.2042	-1.08763	1.26063	-0.862767	0.388266	0.818893
ENSSSCT00000090916	0.253371	0.377867	0.719479	0.209936	0.265311	0.551289	0.450239	0.342179	0	0	1	0	0	1	0	0	0.315801	0.396209	5002	Annotated_lncRNA	46.1069	-0.44244	0.50648	-0.873557	0.382359	0.81702
ENSSSCT00000090918	0.994202	0.452175	0.651727	2.19836	1.99339	0.7372	0.699368	1.64298	1	0	1	1	1	1	0	0	-0.57433	1.17118	6654	Annotated_lncRNA	195.617	1.18806	0.506989	2.34336	0.019111	0.186581
ENSSSCT00000090919	2.60504	3.18634	2.1265	6.04027	2.65405	3.41554	2.63929	4.03662	1	1	1	1	1	1	0	0	-0.346162	3.33796	4898	Annotated_lncRNA	390.676	0.509659	0.347401	1.46706	0.142359	0.565894
ENSSSCT00000090934	2.80488	3.41954	3.13039	2.78379	2.85742	2.7493	3.11827	2.79684	1	1	1	1	1	1	0	0	0.114927	2.95755	1717	Annotated_lncRNA	124.971	-0.168991	0.331441	-0.509867	0.610145	0.9201
ENSSSCT00000090956	0.389714	0.249416	0.503019	0.587874	0.564855	0.92078	0.380716	0.69117	0	0	1	1	1	1	0	0	-0.449171	0.535943	5482	Annotated_lncRNA	70.1392	0.804112	0.394348	2.03909	0.0414411	0.304057
ENSSSCT00000091088	0.198821	4.5282	0.802648	0.51362	2.05051	0.544654	1.84322	1.03626	0	1	1	1	1	1	0	0	0.778727	1.43974	2480	Annotated_lncRNA	88.4358	-0.73479	0.939073	-0.782463	0.433942	0.84459
ENSSSCT00000091094	1.55916	1.39165	0.910948	1.55916	0.905413	1.33735	1.28725	1.26731	1	1	1	1	1	1	0	0	0.0157392	1.27728	2120	Annotated_lncRNA	67.6706	-0.0926137	0.400965	-0.230977	0.817333	0.971921
ENSSSCT00000091103	1.21855	2.47996	1.09631	0.389937	0.871337	0.267051	1.59827	0.509441	1	1	1	0	1	0	0	0	2.13731	1.05386	2529	Annotated_lncRNA	66.7631	-1.6237	0.582956	-2.78529	0.005348	0.0792641
ENSSSCT00000091148	0.540746	0.403592	0.295446	0.668817	1.01265	0.990975	0.413261	0.890814	1	0	0	1	1	1	0	0	-0.536086	0.652037	5775	Annotated_lncRNA	94.8612	1.1036	0.403863	2.7326	0.00628361	0.0894869
ENSSSCT00000091172	1.50356	0.864114	0.436876	3.53508	3.50381	3.38579	0.934849	3.47489	1	1	0	1	1	1	0	0	-0.73097	2.20487	3580	Annotated_lncRNA	196.941	1.88927	0.439038	4.30321	1.68e-05	0.000829169
ENSSSCT00000091205	1.23434	1.38124	0.731314	0.619465	1.02926	0.958559	1.11563	0.869095	1	1	1	1	1	1	0	0	0.283669	0.992363	8764	Annotated_lncRNA	210.541	-0.363263	0.355621	-1.02149	0.307024	0.766507
ENSSSCT00000091226	3.43061	3.81678	2.30326	2.9843	2.62452	3.04702	3.18355	2.88528	1	1	1	1	1	1	0	0	0.103377	3.03441	6037	Annotated_lncRNA	443.733	-0.154219	0.258819	-0.595856	0.551271	0.899609
ENSSSCT00000091235	0.61222	0.621919	0.951052	0.760637	1.083	1.37128	0.728397	1.07164	1	1	1	1	1	1	0	0	-0.320297	0.900018	3832	Annotated_lncRNA	85.591	0.51592	0.369172	1.3975	0.162262	0.596185
ENSSSCT00000091282	0.413519	0.841046	0.791229	11.8887	1.65205	8.35445	0.681931	7.29839	0	1	1	1	1	1	0	0	-0.906564	3.99016	1556	Annotated_lncRNA	149.151	3.38573	0.655052	5.16864	2.36e-07	2.31e-05
ENSSSCT00000091303	0.206684	0.514737	0.651361	0.398604	0.446105	0.571603	0.457594	0.472104	0	1	1	0	0	1	0	0	-0.030735	0.464849	2724	Annotated_lncRNA	31.0387	0.00320003	0.595859	0.00537045	0.995715	0.99823
ENSSSCT00000091322	1.18617	1.83361	1.28276	1.97161	1.15713	1.67587	1.43418	1.60154	1	1	1	1	1	1	0	0	-0.104497	1.51786	2259	Annotated_lncRNA	83.7575	0.127273	0.40477	0.314434	0.753192	0.958316
ENSSSCT00000091416	0.888899	1.36274	0.824392	1.33735	1.0076	1.04608	1.02534	1.13034	1	1	1	1	1	1	0	0	-0.0928922	1.07784	5131	Annotated_lncRNA	137.909	0.118569	0.313403	0.378327	0.705188	0.946551
ENSSSCT00000091434	0.473848	0.623591	0.321566	1.61108	0.792129	1.03422	0.473001	1.14581	0	1	0	1	1	1	0	0	-0.587191	0.809406	4876	Annotated_lncRNA	99.8662	1.25169	0.464931	2.69222	0.00709788	0.0962696
ENSSSCT00000091459	12.1234	7.42624	12.4022	21.2523	8.10429	9.41892	10.6506	12.9252	1	1	1	1	1	1	0	0	-0.175979	11.7879	2491	Annotated_lncRNA	729.525	0.283374	0.479479	0.591005	0.554517	0.901848
ENSSSCT00000091509	0.4083	0.207292	0.572181	1.95984	0.725523	1.56597	0.395924	1.41711	0	0	1	1	1	1	0	0	-0.720612	0.906517	3104	Annotated_lncRNA	67.4894	1.81328	0.538202	3.36914	0.00075402	0.0187817
ENSSSCT00000091606	4.80812	2.05409	3.15628	7.22711	1.87874	2.6061	3.3395	3.90398	1	1	1	1	1	1	0	0	-0.144593	3.62174	1419	Annotated_lncRNA	125.082	0.150144	0.52731	0.284736	0.775846	0.963993
ENSSSCT00000091610	0.319018	0	0.60715	0.574233	0	0.441563	0.308723	0.338599	0	0	1	1	0	0	0	0	-0.0882347	0.323661	644	Annotated_lncRNA	5.28858	-0.034915	1.65576	-0.0210869	0.983176	0.997492
ENSSSCT00000091640	0.607975	0	0	1.36794	0.588787	0.326949	0.202658	0.761227	1	0	0	1	1	0	0	0	-0.733774	0.481943	615	Annotated_lncRNA	6.85346	2.00169	1.5294	1.3088	0.190601	0.636081
MSTRG.100.1	1.9062	2.78714	2.87911	2.52111	1.78663	1.10735	2.52415	1.80503	1	1	1	1	1	1	0	0	0.3984	2.16459	654	novel_lncRNA	34.5818	-0.528886	0.522356	-1.0125	0.311299	0.767669
MSTRG.1000.1	1.01868	1.87983	3.95092	1.83363	1.36715	2.37055	2.28314	1.85711	1	1	1	1	1	1	0	0	0.229408	2.07013	208	novel_lncRNA	10.7077	-0.349796	0.818149	-0.427546	0.668982	0.937779
MSTRG.10007.1	1.1788	1.56309	4.22471	2.0208	0	0	2.3222	0.6736	1	1	1	1	0	0	0	0	2.44745	1.4979	244	novel_lncRNA	9.40598	-1.97456	1.50349	-1.31332	0.189076	0.63354
MSTRG.1001.7	12.599	24.3502	3.14724	0	2.41403	1.28221	13.3655	1.23208	1	1	1	0	1	1	0	0	9.8479	7.29877	345	novel_lncRNA	64.8108	-3.31065	1.03901	-3.18634	0.00144086	0.0313786
MSTRG.10013.1	3.90943	3.61293	4.47628	3.98163	2.61132	4.50088	3.99954	3.69794	1	1	1	1	1	1	0	0	0.0815591	3.84874	3446	novel_lncRNA	332.159	-0.165322	0.285788	-0.578477	0.562942	0.904628
MSTRG.10015.1	0.504787	1.95557	1.21206	2.86046	2.15113	1.21206	1.22414	2.07455	1	1	1	1	1	1	0	0	-0.409925	1.64935	239	novel_lncRNA	9.45102	0.761721	0.862804	0.882844	0.377321	0.815548
MSTRG.10018.1	1.60672	1.01078	3.1158	5.22183	1.17925	2.72632	1.9111	3.04246	1	1	1	1	1	1	0	0	-0.371858	2.47678	211	novel_lncRNA	12.5273	0.583758	0.815032	0.716239	0.473844	0.862025
MSTRG.1002.2	1.82944	1.26109	3.542	2.52337	2.90751	4.5191	2.21084	3.31666	1	1	1	1	1	1	0	0	-0.333413	2.76375	1148	novel_lncRNA	75.1022	0.559205	0.44067	1.26899	0.204445	0.652373
MSTRG.1002.3	1.62803	0.952295	1.87083	2.3084	2.08001	3.17411	1.48372	2.52084	1	1	1	1	1	1	0	0	-0.411419	2.00228	1691	novel_lncRNA	85.5791	0.704087	0.440893	1.59696	0.110275	0.510178
MSTRG.1002.4	2.78727	2.14807	4.36732	3.82883	2.40948	5.95774	3.10089	4.06535	1	1	1	1	1	1	0	0	-0.237239	3.58312	3186	novel_lncRNA	272.368	0.316351	0.395128	0.80063	0.423346	0.839212
MSTRG.10023.1	1.9214	0.555265	4.96309	2.8821	3.33159	2.29066	2.47992	2.83478	1	1	1	1	1	1	0	0	-0.125182	2.65735	222	novel_lncRNA	14.9011	0.219392	0.86451	0.253776	0.799668	0.967999
MSTRG.10024.4	1.54323	3.05961	0.899129	0.726225	1.58255	2.69739	1.83399	1.66872	1	1	1	1	1	1	0	0	0.0990371	1.75136	443	novel_lncRNA	18.5136	-0.0862525	0.746532	-0.115538	0.908019	0.987322
MSTRG.10028.3	1.26313	4.01226	1.45565	2.4745	2.1364	5.11988	2.24368	3.24359	1	1	1	1	1	1	0	0	-0.308273	2.74364	4093	novel_lncRNA	281.035	0.393958	0.547976	0.718933	0.472182	0.861394
MSTRG.10028.4	0.37245	2.29798	0.721102	0.351758	0.436617	1.76269	1.13051	0.850357	0	1	1	0	0	1	0	0	0.329457	0.990434	1750	novel_lncRNA	40.1333	-0.587406	0.786392	-0.746962	0.455086	0.852679
MSTRG.10038.1	2.12271	3.28384	2.49214	1.97109	2.03285	1.31166	2.6329	1.77186	1	1	1	1	1	1	0	0	0.485947	2.20238	271	novel_lncRNA	15.0267	-0.600378	0.641149	-0.936409	0.349063	0.798153
MSTRG.1005.1	4.01992	1.0132	2.05229	1.64958	0.978659	2.00754	2.36181	1.54526	1	1	1	1	1	1	0	0	0.52842	1.95353	6290	novel_lncRNA	288.924	-0.625087	0.452827	-1.38041	0.167461	0.601117
MSTRG.10059.1	1.81006	2.84994	2.60439	1.59161	1.26263	1.93469	2.42146	1.59631	1	1	1	1	1	1	0	0	0.516914	2.00888	1139	novel_lncRNA	57.0169	-0.629897	0.374539	-1.68179	0.0926089	0.479969
MSTRG.1006.1	4.84244	1.84493	2.36782	2.53346	1.43494	1.93469	3.0184	1.9677	1	1	1	1	1	1	0	0	0.533975	2.49305	2508	novel_lncRNA	154.806	-0.684558	0.48533	-1.4105	0.158392	0.587364
MSTRG.1007.1	9.36156	2.97714	5.88974	3.7875	2.03804	4.22675	6.07614	3.35076	1	1	1	1	1	1	0	0	0.81336	4.71345	1779	novel_lncRNA	205.929	-0.910943	0.428154	-2.12761	0.0333697	0.265965
MSTRG.1009.1	5.57824	2.36217	2.89364	2.96543	1.73526	2.5944	3.61135	2.4317	1	1	1	1	1	1	0	0	0.485115	3.02152	12235	novel_lncRNA	929.674	-0.621094	0.396517	-1.56637	0.117261	0.523305
MSTRG.10111.2	0.524662	2.88082	2.3456	0.786993	1.66784	3.12746	1.91703	1.86077	1	1	1	1	1	1	0	0	0.0302348	1.8889	271	novel_lncRNA	12.3014	-0.0799033	0.864612	-0.0924152	0.926368	0.990566
MSTRG.1012.1	0	1.14503	0.322587	2.95565	0.416375	0.0806467	0.489206	1.15089	0	1	0	1	0	0	0	0	-0.574932	0.820048	449	novel_lncRNA	8.61202	1.30193	1.50823	0.863213	0.38802	0.818665
MSTRG.10126.1	3.43308	2.65469	2.49658	2.62845	2.20474	3.06872	2.86145	2.63397	1	1	1	1	1	1	0	0	0.0863643	2.74771	790	novel_lncRNA	54.4517	-0.159461	0.381161	-0.418356	0.675687	0.939992
MSTRG.10140.1	2.37878	3.52246	7.10738	5.90291	3.03323	9.49546	4.33621	6.14386	1	1	1	1	1	1	0	0	-0.294222	5.24004	822	novel_lncRNA	99.5028	0.458729	0.470987	0.973974	0.33007	0.784214
MSTRG.10166.5	1.79804	0.699192	1.04547	3.06551	1.21599	0.484484	1.1809	1.58866	1	1	1	1	1	0	0	0	-0.25667	1.38478	1394	novel_lncRNA	47.9243	0.347954	0.701337	0.49613	0.619803	0.923431
MSTRG.10167.1	3.23815	1.19298	0.993678	3.2608	2.73683	1.22748	1.80827	2.40837	1	1	1	1	1	1	0	0	-0.249173	2.10832	2064	novel_lncRNA	105.896	0.475621	0.572703	0.830486	0.406264	0.82903
MSTRG.10185.1	0.455424	0.289549	0.542948	2.02664	2.448	1.16734	0.429307	1.88066	0	0	1	1	1	1	0	0	-0.771725	1.15498	1561	novel_lncRNA	46.6131	2.14692	0.568831	3.77427	0.000160477	0.00528285
MSTRG.10186.1	1.26878	2.11572	2.53324	1.32394	3.39797	1.68882	1.97258	2.13691	1	1	1	1	1	1	0	0	-0.076903	2.05474	729	novel_lncRNA	36.7255	0.0690883	0.583285	0.118447	0.905714	0.987079
MSTRG.1019.1	2.35428	2.12668	1.93156	2.35428	3.03811	2.28275	2.13751	2.55838	1	1	1	1	1	1	0	0	-0.164508	2.34794	234	novel_lncRNA	14.1364	0.274082	0.67515	0.405957	0.684774	0.942062
MSTRG.1020.1	3.33159	2.79969	1.38768	1.6041	2.41791	1.60116	2.50632	1.87439	1	1	1	1	1	1	0	0	0.337136	2.19035	333	novel_lncRNA	18.3012	-0.41466	0.638663	-0.649263	0.516169	0.886575
MSTRG.10201.1	2.19944	2.55603	1.89246	3.48245	1.42001	3.62721	2.21598	2.84322	1	1	1	1	1	1	0	0	-0.220612	2.5296	255	novel_lncRNA	15.3217	0.244268	0.646235	0.377987	0.705441	0.946551
MSTRG.10202.1	2.95395	3.52847	2.23037	5.41557	2.84554	3.87381	2.90426	4.04497	1	1	1	1	1	1	0	0	-0.282007	3.47462	361	novel_lncRNA	31.7381	0.448326	0.531462	0.843571	0.398909	0.824813
MSTRG.10206.1	0.832029	1.07444	1.24863	1.66406	0.966995	3.57942	1.0517	2.07016	1	1	1	1	1	1	0	0	-0.49197	1.56093	435	novel_lncRNA	16.5808	0.944268	0.746754	1.2645	0.206051	0.6559
MSTRG.10207.1	1.81616	3.89312	1.56532	0.605387	0.338532	0.391329	2.42487	0.445083	1	1	1	1	0	0	0	0	4.44812	1.43497	210	novel_lncRNA	7.82724	-2.54403	1.02498	-2.48204	0.0130634	0.146325
MSTRG.10208.1	0.526696	2.92471	1.69957	0.263348	0	1.35965	1.71699	0.541001	1	1	1	0	0	1	0	0	2.17373	1.129	275	novel_lncRNA	7.15161	-1.88686	1.26854	-1.48742	0.136903	0.558444
MSTRG.10212.1	3.08648	0.341607	0.94846	4.62972	0.512411	1.13815	1.45885	2.09343	1	0	1	1	1	1	0	0	-0.303129	1.77614	212	novel_lncRNA	8.34119	0.42964	1.12265	0.382702	0.701941	0.945764
MSTRG.10223.1	0	0.393202	3.24418	2.21099	0	3.85247	1.21246	2.02115	0	0	1	1	0	1	0	0	-0.400113	1.61681	209	novel_lncRNA	7.84531	0.705607	1.67814	0.42047	0.674142	0.939639
MSTRG.10225.1	1.96397	4.34773	1.26315	1.49636	0.65216	1.09473	2.52495	1.08108	1	1	1	1	1	1	0	0	1.33557	1.80302	430	novel_lncRNA	18.2987	-1.17903	0.696833	-1.69199	0.0906484	0.475831
MSTRG.1023.1	3.21196	4.51928	3.11437	0.414446	0.956001	2.91344	3.6152	1.42796	1	1	1	0	1	1	0	0	1.53172	2.52158	409	novel_lncRNA	26.0636	-1.44209	0.730738	-1.97347	0.0484423	0.336198
MSTRG.10232.1	2.88346	3.78246	3.66785	2.79988	3.22553	4.09936	3.44459	3.37492	1	1	1	1	1	1	0	0	0.0206418	3.40976	1733	novel_lncRNA	143.182	-0.0683319	0.287359	-0.237793	0.812042	0.970971
MSTRG.10238.4	2.43543	7.25872	7.07438	11.06	3.7561	7.44163	5.58951	7.41924	1	1	1	1	1	1	0	0	-0.24662	6.50438	1839	novel_lncRNA	297.56	0.334978	0.516148	0.648996	0.516341	0.886575
MSTRG.10238.5	1.77265	4.00705	6.02562	12.7076	3.15364	9.00704	3.93511	8.28944	1	1	1	1	1	1	0	0	-0.525287	6.11227	6407	novel_lncRNA	911.305	0.896792	0.527902	1.69879	0.0893595	0.472785
MSTRG.10238.6	0.328604	0.982378	1.02667	3.16139	1.37533	2.6072	0.779217	2.38131	0	1	1	1	1	1	0	0	-0.672778	1.58026	3137	novel_lncRNA	122.495	1.62405	0.492484	3.29766	0.000974926	0.0237425
MSTRG.10238.7	0.503733	0.975744	0.982745	4.28173	2.53693	3.77979	0.820741	3.53282	1	1	1	1	1	1	0	0	-0.767681	2.17678	479	novel_lncRNA	25.2081	2.07302	0.589948	3.51389	0.000441588	0.0118075
MSTRG.10260.1	2.70804	1.03115	2.99603	1.62482	1.03115	3.29564	2.24507	1.98387	1	1	1	1	1	1	0	0	0.131664	2.11447	468	novel_lncRNA	23.4364	-0.303596	0.654667	-0.463741	0.642833	0.931047
MSTRG.1027.1	1.7587	3.13294	2.07466	3.03775	5.27653	2.90453	2.3221	3.7396	1	1	1	1	1	1	0	0	-0.379052	3.03085	257	novel_lncRNA	19.6859	0.684222	0.626628	1.09191	0.274872	0.735876
MSTRG.10270.1	2.42753	1.62997	1.94947	3.43091	2.05627	3.56474	2.00232	3.01731	1	1	1	1	1	1	0	0	-0.336387	2.50982	1444	novel_lncRNA	86.4266	0.539288	0.323387	1.66762	0.0953903	0.483843
MSTRG.10294.1	1.11364	0	0	0	0.575238	0.557083	0.371213	0.37744	1	0	0	0	1	1	0	0	-0.0164994	0.374327	325	novel_lncRNA	3.03981	-0.0481224	2.28137	-0.0210937	0.983171	1
MSTRG.10296.1	1.82509	1.04855	1.13936	2.20011	1.38409	3.07869	1.33767	2.22096	1	1	1	1	1	1	0	0	-0.397709	1.77931	1695	novel_lncRNA	73.7553	0.661002	0.399184	1.65588	0.0977453	0.488428
MSTRG.10299.1	0.978659	2.79485	3.60912	2.93598	1.08688	2.52638	2.46088	2.18308	1	1	1	1	1	1	0	0	0.127248	2.32198	259	novel_lncRNA	14.2137	-0.155657	0.753655	-0.206537	0.836372	0.973829
MSTRG.10300.1	0.968441	2.71099	1.79525	0.968441	3.85247	2.39366	1.82489	2.40486	1	1	1	1	1	1	0	0	-0.241163	2.11487	297	novel_lncRNA	16.0054	0.414842	0.79687	0.520589	0.602653	0.91757
MSTRG.1031.1	4.71527	4.75186	2.73866	3.74803	6.56874	4.18006	4.06859	4.83228	1	1	1	1	1	1	0	0	-0.158038	4.45043	294	novel_lncRNA	33.5588	0.218701	0.559022	0.391221	0.695634	0.945764
MSTRG.10325.4	2.84597	2.44476	3.45391	5.69193	5.17714	3.78816	2.91488	4.88575	1	1	1	1	1	1	0	0	-0.403391	3.90031	325	novel_lncRNA	31.0192	0.680315	0.505345	1.34624	0.178226	0.617297
MSTRG.10346.1	1.61653	1.50805	2.42037	1.87518	1.07718	4.17305	1.84832	2.37514	1	1	1	1	1	1	0	0	-0.221805	2.11173	560	novel_lncRNA	27.3818	0.24195	0.569875	0.424568	0.671152	0.937779
MSTRG.10350.1	2.55131	2.2158	1.51012	1.3428	2.90823	2.78791	2.09241	2.34631	1	1	1	1	1	1	0	0	-0.108214	2.21936	306	novel_lncRNA	17.1652	0.169871	0.657848	0.258222	0.796235	0.96696
MSTRG.10352.1	2.3015	1.50877	2.28493	2.12446	2.33173	1.37096	2.03173	1.94238	1	1	1	1	1	1	0	0	0.0459996	1.98706	264	novel_lncRNA	12.9884	-0.0336035	0.711253	-0.0472455	0.962318	0.995928
MSTRG.10354.1	0.292558	1.01456	0	0	1.52184	0.697566	0.435705	0.739801	0	1	0	0	1	1	0	0	-0.41105	0.587753	243	novel_lncRNA	3.63017	0.768185	1.83645	0.418299	0.675728	1
MSTRG.10365.7	0.532254	0.27493	0.372754	0.768811	0.343663	0.266253	0.393313	0.459575	1	0	0	1	0	0	0	0	-0.144183	0.426444	680	novel_lncRNA	7.11094	0.154217	0.948181	0.162645	0.870798	0.979159
MSTRG.10370.1	2.85231	0.512681	1.58037	1.42615	1.70894	5.53129	1.64845	2.88879	1	1	1	1	1	1	0	0	-0.429363	2.26862	208	novel_lncRNA	11.3568	0.760655	0.918496	0.828152	0.407584	0.829762
MSTRG.10377.1	2.77209	2.98243	1.67721	1.47267	0.673452	2.68353	2.47724	1.60988	1	1	1	1	1	1	0	0	0.53877	2.04356	418	novel_lncRNA	20.6672	-0.784595	0.662395	-1.18448	0.236223	0.693767
MSTRG.10384.1	2.9912	9.90423	5.58383	2.20404	3.57202	3.13239	6.15975	2.96948	1	1	1	1	1	1	0	0	1.07435	4.56462	261	novel_lncRNA	29.9348	-1.05003	0.613768	-1.71079	0.0871198	0.464757
MSTRG.10395.1	2.85424	2.48774	1.33026	4.40028	2.67201	3.27448	2.22408	3.44892	1	1	1	1	1	1	0	0	-0.355139	2.8365	393	novel_lncRNA	26.8111	0.579483	0.535789	1.08155	0.279453	0.739773
MSTRG.10397.11	2.59822	2.04489	2.89983	2.37709	1.53367	3.95432	2.51432	2.62169	1	1	1	1	1	1	0	0	-0.0409578	2.56801	643	novel_lncRNA	40.8642	-0.0274186	0.476394	-0.0575545	0.954104	0.995502
MSTRG.10401.1	0.738474	1.418	1.34434	2.07094	1.0635	1.53226	1.16694	1.55557	1	1	1	1	1	1	0	0	-0.24983	1.36125	2505	novel_lncRNA	82.7494	0.384536	0.437442	0.879055	0.379371	0.816689
MSTRG.10405.1	2.30393	2.69287	3.3692	3.09708	2.81959	3.25933	2.78866	3.05867	1	1	1	1	1	1	0	0	-0.0882751	2.92367	1122	novel_lncRNA	82.765	0.106567	0.355805	0.299508	0.764552	0.962079
MSTRG.10408.4	5.08597	2.81616	3.92757	3.11534	1.80234	3.94628	3.94323	2.95465	1	1	1	1	1	1	0	0	0.334585	3.44894	2499	novel_lncRNA	210.429	-0.521791	0.396678	-1.3154	0.188375	0.632843
MSTRG.10410.1	3.16074	3.25978	1.60286	1.63486	0.112406	0.754289	2.67446	0.833853	1	1	1	1	0	1	0	0	2.20735	1.75416	377	novel_lncRNA	16.3426	-1.73425	0.846912	-2.04773	0.0405862	0.30248
MSTRG.10411.1	3.22064	1.75866	2.87129	1.78493	1.21753	2.18685	2.61686	1.72977	1	1	1	1	1	1	0	0	0.512836	2.17332	2409	novel_lncRNA	125.63	-0.633527	0.336806	-1.88099	0.0599737	0.378997
MSTRG.10415.1	2.93883	2.42655	4.00414	0.559777	1.94124	1.50155	3.12317	1.33419	1	1	1	1	1	1	0	0	1.34088	2.22868	254	novel_lncRNA	14.3052	-1.2661	0.743127	-1.70374	0.0884298	0.469999
MSTRG.10416.1	0.67873	4.53577	1.83344	0.509047	0.788829	0.305573	2.34931	0.534483	1	1	1	1	1	0	0	0	3.39548	1.4419	237	novel_lncRNA	8.01178	-2.10788	1.05288	-2.00201	0.0452832	0.320703
MSTRG.10417.1	3.76686	1.84312	1.21747	1.41257	0.263303	1.97839	2.27581	1.21809	1	1	1	1	0	1	0	0	0.868351	1.74695	270	novel_lncRNA	11.4845	-1.04374	0.888031	-1.17534	0.239859	0.696226
MSTRG.10420.1	0.778718	2.16208	3.85296	1.68722	1.72967	4.35552	2.26459	2.5908	1	1	1	1	1	1	0	0	-0.125913	2.4277	279	novel_lncRNA	15.4931	0.157532	0.743517	0.211874	0.832205	0.973102
MSTRG.10424.1	0.919916	2.05561	0.265268	1.37987	3.16247	1.06107	1.08026	1.86781	1	1	0	1	1	1	0	0	-0.42164	1.47403	268	novel_lncRNA	9.90458	0.852771	0.979357	0.870746	0.383893	0.81702
MSTRG.10425.1	2.30031	2.51123	1.43945	4.28694	1.94418	2.69897	2.08367	2.9767	1	1	1	1	1	1	0	0	-0.300008	2.53018	447	novel_lncRNA	27.0189	0.419377	0.536691	0.781412	0.43456	0.84459
MSTRG.10426.1	2.29921	2.64894	3.24361	2.35286	2.83499	3.30757	2.73059	2.83181	1	1	1	1	1	1	0	0	-0.0357431	2.7812	4638	novel_lncRNA	322.476	0.0226332	0.251673	0.0899309	0.928342	0.9909
MSTRG.10427.1	2.56751	2.82753	2.96991	3.30795	3.43104	3.07381	2.78832	3.27094	1	1	1	1	1	1	0	0	-0.147547	3.02963	4182	novel_lncRNA	309.569	0.188536	0.261218	0.721757	0.470444	0.860606
MSTRG.10428.1	2.15477	1.58149	2.78573	1.84053	1.16729	3.13395	2.174	2.04726	1	1	1	1	1	1	0	0	0.0619072	2.11063	944	novel_lncRNA	48.7892	-0.163885	0.456034	-0.359369	0.719319	0.953886
MSTRG.10432.1	3.28307	3.32442	4.23759	5.79366	2.57374	2.61733	3.61503	3.66158	1	1	1	1	1	1	0	0	-0.0127137	3.6383	375	novel_lncRNA	33.7495	0.0453642	0.572462	0.0792441	0.936838	0.992027
MSTRG.10436.1	0.97062	0.500517	0.839666	1.29416	1.50155	2.37905	0.770268	1.72492	1	1	1	1	1	1	0	0	-0.553448	1.24759	254	novel_lncRNA	7.99895	1.12266	0.882436	1.27222	0.203294	0.651483
MSTRG.1044.7	4.29228	2.5222	2.78327	4.43743	2.31335	4.40685	3.19925	3.71921	1	1	1	1	1	1	0	0	-0.139804	3.45923	2254	novel_lncRNA	184.966	0.159758	0.305092	0.523638	0.60053	0.917513
MSTRG.1044.8	4.46585	4.61198	6.42525	5.61802	4.57896	5.72142	5.16769	5.30613	1	1	1	1	1	1	0	0	-0.0260907	5.23691	3733	novel_lncRNA	490.285	0.015367	0.260478	0.0589952	0.952956	0.995502
MSTRG.10440.1	2.76476	3.7001	3.31928	3.0161	2.53165	3.09297	3.26138	2.88024	1	1	1	1	1	1	0	0	0.13233	3.07081	480	novel_lncRNA	35.924	-0.206406	0.434923	-0.474581	0.635086	0.929428
MSTRG.10441.1	1.90697	2.31048	1.84903	2.75451	2.31048	1.64358	2.02216	2.23619	1	1	1	1	1	1	0	0	-0.0957125	2.12918	200	novel_lncRNA	10.8894	0.12571	0.747336	0.16821	0.866418	0.978435
MSTRG.10442.1	1.77154	4.32839	7.13419	3.3305	3.69881	3.20124	4.41138	3.41019	1	1	1	1	1	1	0	0	0.293589	3.91078	511	novel_lncRNA	47.8433	-0.297353	0.541056	-0.549579	0.582608	0.911859
MSTRG.10443.1	3.34221	6.08284	3.74167	2.35921	5.88008	5.10228	4.38891	4.44719	1	1	1	1	1	1	0	0	-0.013105	4.41805	209	novel_lncRNA	23.3485	0.0289245	0.624692	0.046302	0.96307	0.996064
MSTRG.10445.1	0	1.55358	1.06177	4.16478	0	0	0.871785	1.38826	0	1	1	1	0	0	0	0	-0.372031	1.13002	303	novel_lncRNA	7.75251	0.298026	2.04926	0.145431	0.88437	0.98245
MSTRG.1045.1	2.50251	2.2434	3.10522	1.30233	1.50544	1.91793	2.61704	1.57523	1	1	1	1	1	1	0	0	0.66137	2.09614	1392	novel_lncRNA	73.3544	-0.779265	0.354399	-2.19883	0.0278897	0.23484
MSTRG.10450.1	1.79094	2.64912	3.22522	2.76782	2.08145	4.69122	2.55509	3.18016	1	1	1	1	1	1	0	0	-0.196553	2.86763	247	novel_lncRNA	17.348	0.278927	0.668151	0.417461	0.676341	0.940261
MSTRG.10453.1	0.751367	2.52098	2.18562	1.50273	0	0.582831	1.81932	0.695189	1	1	1	1	0	1	0	0	1.61702	1.25726	282	novel_lncRNA	8.83036	-1.59953	1.17241	-1.36431	0.17247	0.607952
MSTRG.10454.1	3.26065	2.95416	3.76563	1.63033	2.95416	3.32261	3.32681	2.6357	1	1	1	1	1	1	0	0	0.262212	2.98126	422	novel_lncRNA	30.5993	-0.384764	0.502589	-0.765564	0.443936	0.849494
MSTRG.10455.1	2.45266	3.37268	2.59325	2.78573	2.87303	2.30511	2.8062	2.65462	1	1	1	1	1	1	0	0	0.0570977	2.73041	1357	novel_lncRNA	93.1702	-0.103978	0.331132	-0.314006	0.753517	0.958316
MSTRG.10456.1	2.87932	2.12936	2.08956	2.57394	2.38849	2.71518	2.36608	2.5592	1	1	1	1	1	1	0	0	-0.0754614	2.46264	3214	novel_lncRNA	193.144	0.105408	0.293025	0.359723	0.719054	0.953886
MSTRG.1046.1	1.49122	1.68861	3.04767	1.33906	1.75897	3.44677	2.07583	2.1816	1	1	1	1	1	1	0	0	-0.0484802	2.12872	1168	novel_lncRNA	60.7378	0.00781089	0.468007	0.0166897	0.986684	0.998111
MSTRG.1047.1	1.80273	6.76897	3.37131	4.43749	4.02915	4.12049	3.981	4.19571	1	1	1	1	1	1	0	0	-0.0511727	4.08836	290	novel_lncRNA	28.3271	0.100755	0.579475	0.173872	0.861966	0.978435
MSTRG.10474.1	2.69737	1.07173	2.68424	3.54917	0.595408	1.58302	2.15112	1.9092	1	1	1	1	1	1	0	0	0.126712	2.03016	597	novel_lncRNA	29.1762	-0.270813	0.686918	-0.394244	0.693401	0.945432
MSTRG.10475.10	2.85376	2.62492	4.13542	4.11432	3.89363	5.29921	3.2047	4.43572	1	1	1	1	1	1	0	0	-0.277524	3.82021	8273	novel_lncRNA	761.565	0.442347	0.241816	1.82927	0.067359	0.404463
MSTRG.1048.1	2.96845	2.09469	2.36522	2.26539	3.38372	3.51404	2.47612	3.05439	1	1	1	1	1	1	0	0	-0.189324	2.76525	526	novel_lncRNA	36.8463	0.279239	0.481403	0.580054	0.561879	0.904628
MSTRG.10482.1	0.430766	0.500604	1.11193	0.861532	2.83676	1.29725	0.681099	1.66518	0	1	1	1	1	1	0	0	-0.590975	1.17314	217	novel_lncRNA	6.7207	1.39664	1.0984	1.27153	0.20354	0.651483
MSTRG.10484.1	3.19222	2.89223	3.18857	0.862763	1.49598	2.77714	3.09101	1.71196	1	1	1	1	1	1	0	0	0.805536	2.40148	412	novel_lncRNA	24.7014	-0.952531	0.576679	-1.65175	0.0985849	0.489126
MSTRG.1049.1	2.05177	2.26537	2.67883	1.53883	3.45767	2.03222	2.33199	2.3429	1	1	1	1	1	1	0	0	-0.00465832	2.33745	392	novel_lncRNA	22.5022	-0.0449262	0.596094	-0.0753677	0.939922	0.992418
MSTRG.10492.1	1.33376	2.33921	1.46958	0.970006	2.54262	3.11552	1.71418	2.20938	1	1	1	1	1	1	0	0	-0.224134	1.96178	699	novel_lncRNA	35.3522	0.3471	0.637083	0.544826	0.585873	0.912561
MSTRG.10496.1	1.07556	1.39358	1.15688	1.43407	2.58808	1.85101	1.20867	1.95772	1	1	1	1	1	1	0	0	-0.382612	1.5832	202	novel_lncRNA	7.92601	0.690189	0.863165	0.799602	0.423941	0.839212
MSTRG.105.1	2.61084	2.05154	2.04348	3.1703	2.46826	2.79635	2.23529	2.81163	1	1	1	1	1	1	0	0	-0.204987	2.52346	1322	novel_lncRNA	83.686	0.292425	0.331168	0.883011	0.37723	0.815548
MSTRG.1050.1	3.21433	1.61533	3.28894	1.47685	1.68264	2.69095	2.7062	1.95015	1	1	1	1	1	1	0	0	0.38769	2.32817	538	novel_lncRNA	30.3613	-0.46985	0.542659	-0.865829	0.386584	0.818239
MSTRG.10503.1	3.58349	3.70203	1.07556	2.58808	1.15688	2.33037	2.78702	2.02511	1	1	1	1	1	1	0	0	0.376234	2.40607	202	novel_lncRNA	11.6544	-0.442823	0.80404	-0.550748	0.581807	0.911822
MSTRG.10504.1	1.31063	2.71175	1.35553	1.13588	1.39252	1.69442	1.79264	1.40761	1	1	1	1	1	1	0	0	0.273537	1.60012	485	novel_lncRNA	19.9573	-0.405074	0.653729	-0.619637	0.535497	0.892131
MSTRG.10505.1	1.68682	2.24803	2.46754	3.37364	0.749343	2.03209	2.13413	2.05169	1	1	1	1	1	1	0	0	0.0401806	2.09291	322	novel_lncRNA	16.3242	-0.0690538	0.732644	-0.0942529	0.924908	0.990547
MSTRG.10516.1	0.771635	0.994768	0.500646	1.15745	2.9843	0.500646	0.755683	1.54747	1	1	1	1	1	1	0	0	-0.511665	1.15158	213	novel_lncRNA	6.24507	1.05614	1.09796	0.961907	0.336096	0.78726
MSTRG.1052.1	2.78085	1.53109	2.31985	2.38561	1.55297	3.0243	2.2106	2.32096	1	1	1	1	1	1	0	0	-0.0475494	2.26578	3311	novel_lncRNA	179.043	0.0277472	0.320102	0.0866823	0.930924	0.991441
MSTRG.10522.1	2.2965	3.23176	2.32122	2.64597	2.77008	5.05907	2.61649	3.49171	1	1	1	1	1	1	0	0	-0.250654	3.0541	712	novel_lncRNA	53.6452	0.34627	0.410022	0.844515	0.398382	0.824813
MSTRG.10526.1	2.47475	3.05595	2.22833	3.24811	1.61786	2.22833	2.58635	2.36477	1	1	1	1	1	1	0	0	0.0937	2.47556	260	novel_lncRNA	15.6029	-0.14779	0.631048	-0.234199	0.814831	0.971733
MSTRG.10527.1	3.17828	2.46846	2.73931	4.12	1.67855	2.73931	2.79535	2.84595	1	1	1	1	1	1	0	0	-0.0177803	2.82065	360	novel_lncRNA	25.0537	-0.0499125	0.526151	-0.0948635	0.924423	0.990547
MSTRG.1053.1	2.13002	2.757	2.78886	1.91549	2.04222	3.06577	2.55863	2.34116	1	1	1	1	1	1	0	0	0.092889	2.44989	2363	novel_lncRNA	139.437	-0.181243	0.280249	-0.646721	0.517813	0.886575
MSTRG.10530.1	0.74262	1.16646	1.6316	2.53547	1.11519	2.9971	1.18023	2.21592	1	1	1	1	1	1	0	0	-0.467387	1.69807	13224	novel_lncRNA	561.431	0.8311	0.45918	1.80997	0.0703011	0.414826
MSTRG.10531.1	0.816821	1.35828	1.57705	3.24736	0.725442	3.47979	1.25071	2.4842	1	1	1	1	1	1	0	0	-0.496532	1.86746	2346	novel_lncRNA	101.491	0.811095	0.545763	1.48617	0.137235	0.558444
MSTRG.10532.1	0.628512	0.565083	0.770115	1.44907	2.32087	2.58092	0.65457	2.11696	1	1	1	1	1	1	0	0	-0.690797	1.38576	2036	novel_lncRNA	70.1497	1.64795	0.402152	4.09784	4.17e-05	0.0017856
MSTRG.10533.1	0.592294	1.29367	0.689634	2.04239	3.08581	2.39073	0.858531	2.50631	1	1	1	1	1	1	0	0	-0.657452	1.68242	3938	novel_lncRNA	159.661	1.5579	0.369512	4.21611	2.49e-05	0.00113867
MSTRG.10535.1	2.05925	2.54548	2.10177	3.4682	2.81821	2.94248	2.2355	3.0763	1	1	1	1	1	1	0	0	-0.273315	2.6559	782	novel_lncRNA	52.5569	0.422017	0.407705	1.0351	0.30062	0.764167
MSTRG.10536.1	1.19952	1.33216	1.74179	3.9734	2.74759	2.70946	1.42449	3.14348	1	1	1	1	1	1	0	0	-0.546843	2.28399	483	novel_lncRNA	27.1485	1.16091	0.542509	2.13989	0.0323634	0.260458
MSTRG.10538.1	2.51442	2.56796	3.75747	7.44089	4.73203	2.72571	2.94662	4.96621	1	1	1	1	1	1	0	0	-0.406667	3.95641	18466	novel_lncRNA	1831.8	0.682092	0.414698	1.64479	0.100013	0.489875
MSTRG.10539.2	2.15968	1.50291	2.32635	0	0	1.96227	1.99632	0.65409	1	1	1	0	0	1	0	0	2.05205	1.3252	8505	novel_lncRNA	268.738	-1.76287	2.87455	-0.61327	0.539698	0.893948
MSTRG.10539.3	2.81045	2.75038	0	5.5251	4.35631	0	1.85361	3.2938	1	1	0	1	1	0	0	0	-0.437242	2.57371	2226	novel_lncRNA	154.333	0.858123	2.88088	0.297868	0.765804	0.962739
MSTRG.1054.1	2.94254	2.96388	2.29627	3.13871	2.96388	3.64312	2.73423	3.24857	1	1	1	1	1	1	0	0	-0.158328	2.9914	1640	novel_lncRNA	119.353	0.224306	0.302149	0.742369	0.457864	0.853235
MSTRG.10540.1	2.43057	1.80046	3.10659	5.93437	3.58768	3.1831	2.44587	4.23505	1	1	1	1	1	1	0	0	-0.42247	3.34046	2685	novel_lncRNA	224.145	0.77486	0.366932	2.11173	0.0347098	0.27297
MSTRG.10542.2	1.5229	1.69869	2.44635	2.94604	2.74745	2.06867	1.88931	2.58739	1	1	1	1	1	1	0	0	-0.269799	2.23835	5445	novel_lncRNA	300.789	0.496891	0.359207	1.3833	0.166574	0.600233
MSTRG.1055.1	4.88798	2.04796	2.11425	2.29124	2.2055	3.83208	3.01673	2.77627	1	1	1	1	1	1	0	0	0.0866118	2.8965	269	novel_lncRNA	19.6016	-0.141941	0.661762	-0.214489	0.830166	0.972975
MSTRG.10552.1	3.99471	0.618981	2.17687	0.665785	0.206327	0.458287	2.26352	0.443467	1	1	1	1	0	0	0	0	4.10415	1.35349	351	novel_lncRNA	11.0586	-2.38931	0.950807	-2.51293	0.0119734	0.138339
MSTRG.10555.1	2.2876	3.45803	2.09788	3.69536	1.4239	1.25873	2.61451	2.12599	1	1	1	1	1	1	0	0	0.22978	2.37025	202	novel_lncRNA	12.239	-0.275603	0.80648	-0.341735	0.73255	0.955883
MSTRG.10556.1	2.06711	3.71284	1.69207	1.50335	4.14965	1.35366	2.49068	2.33555	1	1	1	1	1	1	0	0	0.0664179	2.41311	214	novel_lncRNA	12.4057	-0.0896739	0.792299	-0.113182	0.909886	0.987459
MSTRG.10557.1	1.47399	2.57579	1.7865	2.08815	1.33941	2.85841	1.94543	2.09532	1	1	1	1	1	1	0	0	-0.0715381	2.02037	345	novel_lncRNA	17.377	0.00339977	0.627426	0.0054186	0.995677	0.99823
MSTRG.10558.1	0.831058	2.37333	4.44395	1.30595	1.84592	2.2986	2.54945	1.81682	1	1	1	1	1	1	0	0	0.403245	2.18313	305	novel_lncRNA	15.5988	-0.450828	0.74013	-0.60912	0.542445	0.89578
MSTRG.10559.1	1.96515	2.94797	3.09094	1.0719	1.47399	2.47276	2.66802	1.67288	1	1	1	1	1	1	0	0	0.594867	2.17045	230	novel_lncRNA	12.6797	-0.699811	0.73575	-0.951154	0.341526	0.793035
MSTRG.1056.1	3.56361	1.38045	3.06623	2.8783	1.48664	1.41518	2.6701	1.92671	1	1	1	1	1	1	0	0	0.385833	2.2984	341	novel_lncRNA	18.6765	-0.499518	0.639522	-0.78108	0.434755	0.84459
MSTRG.10561.1	0	0	1.85865	0.155903	0	4.08902	0.619549	1.41497	0	0	1	0	0	1	0	0	-0.562149	1.01726	228	novel_lncRNA	5.06088	1.03882	2.24608	0.462503	0.64372	0.93115
MSTRG.10564.1	3.69464	4.45911	1.66337	0	2.64244	0.511807	3.27238	1.05142	1	1	1	0	1	1	0	0	2.11235	2.1619	283	novel_lncRNA	14.71	-1.63706	1.12733	-1.45216	0.146458	0.571237
MSTRG.10569.4	5.45678	3.31112	5.03769	3.83136	1.70425	1.9419	4.60187	2.4925	1	1	1	1	1	1	0	0	0.846281	3.54718	1460	novel_lncRNA	128.824	-0.931064	0.393035	-2.36891	0.0178407	0.177082
MSTRG.10570.1	3.73912	3.1691	4.00068	2.60754	1.20207	1.77808	3.6363	1.86256	1	1	1	1	1	1	0	0	0.952307	2.74943	736	novel_lncRNA	49.7885	-0.98614	0.474893	-2.07655	0.0378428	0.288265
MSTRG.10571.1	4.80268	4.21937	2.61593	4.26905	2.01796	3.5392	3.87932	3.2754	1	1	1	1	1	1	0	0	0.184382	3.57736	231	novel_lncRNA	20.5355	-0.273422	0.585355	-0.467105	0.640425	0.930037
MSTRG.10572.1	3.85345	2.38961	2.37814	2.27522	1.07377	1.75086	2.87373	1.69995	1	1	1	1	1	1	0	0	0.69048	2.28684	5834	novel_lncRNA	318.723	-0.821088	0.292952	-2.80281	0.00506596	0.075943
MSTRG.10573.1	3.48001	7.32716	5.33418	3.23144	3.01707	2.66709	5.38045	2.97187	1	1	1	1	1	1	0	0	0.810463	4.17616	286	novel_lncRNA	29.9685	-0.843963	0.519055	-1.62596	0.103958	0.495122
MSTRG.10574.1	5.131	4.38329	3.67237	2.3243	2.95617	2.64569	4.39555	2.64205	1	1	1	1	1	1	0	0	0.663689	3.5188	917	novel_lncRNA	79.0085	-0.76822	0.356979	-2.152	0.0313974	0.25456
MSTRG.10578.1	4.23771	1.77729	3.49261	1.05943	0.710917	0.410896	3.16921	0.72708	1	1	1	1	1	0	0	0	3.35881	1.94814	200	novel_lncRNA	9.75529	-2.11606	0.882069	-2.39897	0.0164411	0.16829
MSTRG.10588.1	2.78711	2.8017	0	1.6304	1.76176	6.19952	1.86293	3.19723	1	1	0	1	1	1	0	0	-0.417328	2.53008	3287	novel_lncRNA	196.275	0.499321	1.83398	0.272261	0.785422	0.964318
MSTRG.1059.2	9.81282	5.86612	9.16245	9.25555	5.35929	8.86016	8.28047	7.825	1	1	1	1	1	1	0	0	0.0582063	8.05273	3858	novel_lncRNA	742.78	-0.132304	0.256254	-0.516301	0.605644	0.91972
MSTRG.10591.1	1.29044	3.25462	3.07689	1.52507	0.678046	3.07689	2.54065	1.76	1	1	1	1	1	1	0	0	0.443551	2.15033	303	novel_lncRNA	15.7592	-0.594823	0.735701	-0.808512	0.418796	0.834711
MSTRG.106.1	1.94688	2.72173	3.11475	2.88787	2.47678	3.08329	2.59446	2.81598	1	1	1	1	1	1	0	0	-0.078667	2.70522	1306	novel_lncRNA	89.0503	0.078184	0.36332	0.215193	0.829617	0.972909
MSTRG.10606.1	4.26004	0.591393	3.20752	1.59752	3.74549	3.43663	2.68632	2.92654	1	1	1	1	1	1	0	0	-0.082085	2.80643	204	novel_lncRNA	14.1758	0.0554341	0.886773	0.0625122	0.950155	0.995071
MSTRG.10608.1	3.50022	3.76686	0.526605	0.913102	1.09867	0	2.59789	0.670589	1	1	1	1	1	0	0	0	2.87405	1.63424	270	novel_lncRNA	10.8594	-1.9352	1.18686	-1.63052	0.102992	0.493348
MSTRG.10609.1	4.20118	1.1392	2.43999	0.945265	0.650973	0.813331	2.59346	0.80319	1	1	1	1	1	1	0	0	2.22895	1.69832	445	novel_lncRNA	17.9341	-1.68117	0.693172	-2.42533	0.0152943	0.160824
MSTRG.10610.1	2.50394	1.01697	0.463909	0.372208	0.449815	0.847139	1.32828	0.556387	1	1	0	0	0	1	0	0	1.38732	0.942331	2101	novel_lncRNA	51.8622	-1.42919	0.704029	-2.03002	0.0423544	0.307609
MSTRG.10612.1	2.59693	2.47534	2.17466	0.826295	0	0.457823	2.41564	0.428039	1	1	1	1	0	0	0	0	4.6435	1.42184	359	novel_lncRNA	12.766	-2.67116	0.922633	-2.89515	0.00378979	0.0622228
MSTRG.10615.1	2.32613	2.85717	2.98858	1.95094	1.73811	2.69803	2.72396	2.12903	1	1	1	1	1	1	0	0	0.279439	2.42649	3378	novel_lncRNA	198.03	-0.405047	0.250616	-1.6162	0.10605	0.501338
MSTRG.10619.1	3.69164	6.78696	1.66621	3.21012	2.97964	3.05472	4.04827	3.0815	1	1	1	1	1	1	0	0	0.313736	3.56488	256	novel_lncRNA	22.5416	-0.375308	0.637575	-0.58865	0.556096	0.901953
MSTRG.10624.1	4.38856	1.53002	6.04165	9.21597	1.19001	5.09764	3.98674	5.16787	1	1	1	1	1	1	0	0	-0.228553	4.57731	213	novel_lncRNA	22.1892	0.229227	0.781924	0.293157	0.769402	0.963186
MSTRG.10625.1	0.705275	1.63054	3.1951	0.28211	2.60886	2.52245	1.84364	1.80447	1	1	1	0	1	1	0	0	0.0217043	1.82406	252	novel_lncRNA	11.2256	-0.0359521	0.988131	-0.0363839	0.970976	0.996398
MSTRG.10626.1	3.1541	3.20752	6.21257	3.1541	3.89484	3.72754	4.19139	3.59216	1	1	1	1	1	1	0	0	0.166817	3.89178	204	novel_lncRNA	19.7226	-0.299615	0.635814	-0.471231	0.637476	0.929756
MSTRG.10627.1	4.55668	2.03847	7.65827	3.64534	2.29328	4.71278	4.75114	3.55047	1	1	1	1	1	1	0	0	0.338173	4.15081	279	novel_lncRNA	28.357	-0.459942	0.604247	-0.761182	0.446548	0.849494
MSTRG.10628.7	2.05847	2.18219	3.14003	1.77777	2.39002	3.74388	2.46023	2.63722	1	1	1	1	1	1	0	0	-0.0671134	2.54873	387	novel_lncRNA	23.5012	0.043725	0.525538	0.0832005	0.933692	0.991674
MSTRG.10629.4	0.840236	1.33155	1.27646	2.97157	1.66972	2.14516	1.14942	2.26215	1	1	1	1	1	1	0	0	-0.491892	1.70578	2005	novel_lncRNA	85.1627	0.922721	0.390231	2.36455	0.0180519	0.178478
MSTRG.1063.1	2.36473	1.07769	1.91499	1.39102	2.26315	2.87248	1.7858	2.17555	1	1	1	1	1	1	0	0	-0.179149	1.98067	336	novel_lncRNA	16.3274	0.328406	0.682343	0.481292	0.630309	0.928526
MSTRG.10630.1	1.0374	1.40595	2.04707	2.99296	2.08136	3.75296	1.49681	2.94242	1	1	1	1	1	1	0	0	-0.491302	2.21961	2981	novel_lncRNA	162.957	0.945173	0.338713	2.79049	0.00526291	0.0781799
MSTRG.10631.1	1.16664	1.67492	1.85377	2.67641	2.75165	3.92382	1.56511	3.11729	1	1	1	1	1	1	0	0	-0.497927	2.3412	1172	novel_lncRNA	66.8796	0.957024	0.416771	2.29629	0.0216595	0.201042
MSTRG.10632.1	0.934217	0.653016	1.38391	1.86843	1.24073	3.06977	0.990381	2.05964	1	1	1	1	1	1	0	0	-0.519149	1.52501	1633	novel_lncRNA	60.4481	0.988557	0.450811	2.19284	0.028319	0.237539
MSTRG.10639.2	2.29608	1.75574	3.74099	4.32868	2.42459	6.02446	2.5976	4.25924	1	1	1	1	1	1	0	0	-0.390125	3.42842	962	novel_lncRNA	77.6693	0.654543	0.424004	1.54372	0.122656	0.532487
MSTRG.10642.1	0.191114	4.53337	1.32264	1.14669	3.15365	3.47192	2.01571	2.59075	0	1	1	1	1	1	0	0	-0.221961	2.30323	215	novel_lncRNA	12.38	0.411959	1.05497	0.390493	0.696172	0.945764
MSTRG.10646.1	0	0.773726	2.06229	0.399471	1.23796	3.09344	0.94534	1.57696	0	1	1	0	1	1	0	0	-0.400529	1.26115	234	novel_lncRNA	7.30429	0.669167	1.34647	0.496979	0.619204	0.923431
MSTRG.10653.1	3.08037	3.60764	3.81732	1.98603	3.23282	3.769	3.50178	2.99595	1	1	1	1	1	1	0	0	0.168837	3.24886	877	novel_lncRNA	71.2261	-0.270178	0.37426	-0.721897	0.470358	0.860606
MSTRG.10655.1	2.45811	2.6283	2.39042	4.4246	2.97113	1.32801	2.49228	2.90791	1	1	1	1	1	1	0	0	-0.142932	2.7001	409	novel_lncRNA	26.8387	0.177714	0.60082	0.295786	0.767394	0.962929
MSTRG.10656.1	0.404877	0.67922	0.130859	0	2.37727	0.392576	0.404985	0.923282	0	1	0	0	1	0	0	0	-0.561363	0.664134	314	novel_lncRNA	6.0935	1.38868	1.57657	0.88082	0.378415	0.815997
MSTRG.10657.1	1.42701	0.594306	0.920948	0.535129	1.18861	3.68379	0.980755	1.80251	1	1	1	1	1	1	0	0	-0.455895	1.39163	203	novel_lncRNA	6.50328	0.655915	1.06005	0.618756	0.536077	0.892131
MSTRG.10660.1	1.4545	3.18766	1.10098	1.63631	1.31257	1.10098	1.91438	1.34995	1	1	1	1	1	1	0	0	0.418109	1.63216	226	novel_lncRNA	9.13035	-0.503691	0.826829	-0.609184	0.542403	0.89578
MSTRG.10662.5	1.89921	1.25155	1.35239	3.47098	0.964032	1.42752	1.50105	1.95418	1	1	1	1	1	1	0	0	-0.231876	1.72761	2141	novel_lncRNA	86.2984	0.270585	0.458838	0.589718	0.555379	0.901953
MSTRG.10662.6	0.980973	0.86715	1.92623	2.30817	2.00112	1.51347	1.25812	1.94092	1	1	1	1	1	1	0	0	-0.351792	1.59952	616	novel_lncRNA	24.9746	0.647193	0.593809	1.0899	0.275757	0.736739
MSTRG.10670.1	0.490423	0.759969	0.735983	2.12517	2.84989	0.735983	0.662125	1.90368	0	1	1	1	1	1	0	0	-0.652186	1.2829	246	novel_lncRNA	7.64268	1.47837	0.967774	1.5276	0.126613	0.540932
MSTRG.10672.1	4.23771	4.73945	3.28717	3.53143	5.21339	3.97199	4.08811	4.23894	1	1	1	1	1	1	0	0	-0.0355817	4.16352	300	novel_lncRNA	32.3185	0.0647017	0.542695	0.119223	0.905099	0.986963
MSTRG.10679.1	2.95595	3.44698	2.67075	1.92137	3.44698	2.47998	3.02456	2.61611	1	1	1	1	1	1	0	0	0.156129	2.82033	245	novel_lncRNA	17.184	-0.22653	0.644174	-0.351659	0.725094	0.95513
MSTRG.1068.1	1.57604	2.78644	1.26602	1.01317	1.50932	0.973859	1.87617	1.16545	1	1	1	1	1	1	0	0	0.609821	1.52081	365	novel_lncRNA	13.8936	-0.681301	0.69556	-0.9795	0.327333	0.782046
MSTRG.10680.1	2.2081	1.56817	3.32484	1.47207	1.28304	2.53321	2.36704	1.76277	1	1	1	1	1	1	0	0	0.34279	2.0649	254	novel_lncRNA	12.6963	-0.464386	0.720466	-0.644564	0.51921	0.886575
MSTRG.10681.1	1.01147	0.918669	0.344529	1.37271	2.67249	0.689059	0.758222	1.57809	1	1	0	1	1	1	0	0	-0.519531	1.16815	492	novel_lncRNA	15.1351	1.06067	0.865612	1.22534	0.220445	0.673298
MSTRG.10683.2	1.27666	2.78203	0.862152	1.7554	3.2457	2.15538	1.64028	2.3855	1	1	1	1	1	1	0	0	-0.312394	2.01289	504	novel_lncRNA	24.2353	0.577444	0.614061	0.940369	0.347028	0.796911
MSTRG.10685.1	5.46194	2.84367	3.83503	5.46194	5.37137	6.02647	4.04688	5.61993	1	1	1	1	1	1	0	0	-0.279906	4.8334	225	novel_lncRNA	27.3374	0.471185	0.51553	0.913982	0.360726	0.809287
MSTRG.10686.1	1.78572	2.20355	3.45734	3.17461	2.4239	4.99394	2.4822	3.53082	1	1	1	1	1	1	0	0	-0.296989	3.00651	365	novel_lncRNA	25.862	0.463874	0.510511	0.908646	0.363537	0.809627
MSTRG.10687.1	1.15281	1.2314	0.961661	2.09977	2.50526	2.4932	1.11529	2.36607	1	1	1	1	1	1	0	0	-0.528632	1.74068	998	novel_lncRNA	43.6516	1.06776	0.416621	2.5629	0.0103803	0.124831
MSTRG.107.1	2.72161	2.28805	4.22788	2.47419	2.00204	4.52285	3.07918	2.99969	1	1	1	1	1	1	0	0	0.0264979	3.03944	431	novel_lncRNA	32.2819	-0.108586	0.511515	-0.212283	0.831886	0.973102
MSTRG.10700.3	4.85795	6.61638	7.27215	1.62438	1.55264	2.1051	6.24883	1.76071	1	1	1	1	1	1	0	0	2.54905	4.00477	2649	novel_lncRNA	261.627	-1.86509	0.327834	-5.68912	1.28e-08	1.55e-06
MSTRG.10700.4	1.16902	0.030643	0	0	1.44022	0	0.399889	0.480073	1	0	0	0	1	0	0	0	-0.167025	0.439981	1160	novel_lncRNA	14.5623	0.65249	3.7384	0.174537	0.861443	0.978435
MSTRG.10701.1	0.400668	0.500598	0.775736	0.701169	0.444976	0.387868	0.559001	0.511338	0	1	1	1	0	0	0	0	0.0932124	0.535169	723	novel_lncRNA	9.4706	-0.076572	0.804649	-0.095162	0.924186	0.990547
MSTRG.10704.5	2.47323	1.94341	3.78099	0.706636	0.52634	0.860346	2.73254	0.697774	1	1	1	1	1	1	0	0	2.91609	1.71516	3140	novel_lncRNA	138.874	-2.03896	0.431198	-4.72858	2.26e-06	0.000145014
MSTRG.10706.1	1.13944	1.37277	3.6518	0.37633	0.554778	0.710571	2.05467	0.547226	1	1	1	0	1	1	0	0	2.7547	1.30095	8942	novel_lncRNA	288.987	-1.91413	0.537491	-3.56124	0.000369114	0.0103336
MSTRG.10711.1	1.10342	1.1844	1.59736	2.75855	0.728862	4.32228	1.29506	2.60323	1	1	1	1	1	1	0	0	-0.502517	1.94915	451	novel_lncRNA	21.2111	0.914722	0.705667	1.29625	0.194889	0.641645
MSTRG.10714.1	4.66896	3.737	1.8244	1.71783	2.61078	4.52134	3.41012	2.94998	1	1	1	1	1	1	0	0	0.15598	3.18005	913	novel_lncRNA	70.5484	-0.214061	0.53421	-0.400706	0.688636	0.942827
MSTRG.10716.1	0.479741	0.536541	1.08539	1.59914	0.402406	2.94605	0.700556	1.6492	0	1	1	1	0	1	0	0	-0.575214	1.17488	265	novel_lncRNA	7.29014	1.09202	1.01	1.08121	0.279603	0.739773
MSTRG.10718.1	1.86128	0.939596	1.96562	4.5686	1.50335	4.80485	1.58883	3.6256	1	1	1	1	1	1	0	0	-0.561774	2.60722	214	novel_lncRNA	13.2411	1.10892	0.770697	1.43885	0.150192	0.578769
MSTRG.10721.1	2.11318	3.26909	1.21872	1.52618	2.6637	1.92963	2.20033	2.03984	1	1	1	1	1	1	0	0	0.0786768	2.12008	350	novel_lncRNA	18.5747	-0.0885573	0.6476	-0.136747	0.891231	0.983862
MSTRG.10722.1	0.412395	0.639007	2.12901	1.37465	2.13002	3.54836	1.06014	2.35101	0	1	1	1	1	1	0	0	-0.549071	1.70557	340	novel_lncRNA	14.2887	1.12045	0.875259	1.28013	0.2005	0.648949
MSTRG.10723.1	2.11463	1.51321	2.76112	2.8195	2.44442	1.32053	2.12965	2.19482	1	1	1	1	1	1	0	0	-0.0296914	2.16224	353	novel_lncRNA	19.6062	0.0619506	0.659331	0.0939598	0.925141	0.990547
MSTRG.10724.1	0.916575	2.13051	2.37276	3.20801	1.19841	4.2297	1.80662	2.87871	1	1	1	1	1	1	0	0	-0.372422	2.34266	351	novel_lncRNA	20.0182	0.64151	0.727094	0.882293	0.377618	0.815548
MSTRG.1073.1	2.63348	1.60859	4.24892	1.05339	0	2.20944	2.83033	1.08761	1	1	1	1	0	1	0	0	1.60234	1.95897	275	novel_lncRNA	12.5874	-1.54157	1.02104	-1.5098	0.131095	0.547704
MSTRG.10732.1	3.55659	2.82406	2.08292	6.13747	3.52196	2.39604	2.82119	4.01849	1	1	1	1	1	1	0	0	-0.297948	3.41984	2611	novel_lncRNA	221.763	0.469342	0.405812	1.15655	0.247456	0.707047
MSTRG.10733.4	6.50227	3.40845	7.78897	10.5952	4.54369	4.57943	5.8999	6.57279	1	1	1	1	1	1	0	0	-0.102375	6.23634	13269	novel_lncRNA	1964.5	0.0936235	0.398223	0.235103	0.814129	0.971733
MSTRG.10735.1	2.45992	3.2701	1.90624	4.42786	2.27486	4.10574	2.54542	3.60282	1	1	1	1	1	1	0	0	-0.293492	3.07412	289	novel_lncRNA	22.2525	0.456131	0.582406	0.783184	0.433519	0.844479
MSTRG.10736.1	1.21863	3.82403	1.31674	6.58059	2.26609	1.5362	2.1198	3.46096	1	1	1	1	1	1	0	0	-0.387511	2.79038	330	novel_lncRNA	21.8169	0.738395	0.772906	0.955349	0.339401	0.791198
MSTRG.1074.1	3.84043	2.8881	1.92607	2.51614	1.11081	1.79767	2.88487	1.80821	1	1	1	1	1	1	0	0	0.59543	2.34654	320	novel_lncRNA	18.7361	-0.753545	0.621898	-1.21169	0.225633	0.681161
MSTRG.10745.10	1.62322	1.45605	2.17574	0.936475	1.17871	2.57865	1.75167	1.56461	1	1	1	1	1	1	0	0	0.119556	1.65814	580	novel_lncRNA	22.7319	-0.264967	0.561818	-0.471624	0.637195	0.929756
MSTRG.10748.1	2.62973	3.05115	1.80099	4.49246	2.0341	2.46451	2.49396	2.99702	1	1	1	1	1	1	0	0	-0.167855	2.74549	375	novel_lncRNA	25.4729	0.228587	0.548542	0.416718	0.676885	0.940261
MSTRG.10760.1	1.56001	2.83376	4.38384	3.4543	1.54569	1.85981	2.92587	2.2866	1	1	1	1	1	1	0	0	0.279572	2.60623	319	novel_lncRNA	20.766	-0.316987	0.665102	-0.476599	0.633648	0.929428
MSTRG.10762.1	2.75361	3.13072	2.41474	3.91492	2.36543	2.31772	2.76636	2.86602	1	1	1	1	1	1	0	0	-0.0347751	2.81619	3359	novel_lncRNA	229.551	0.0222465	0.318338	0.0698834	0.944286	0.993424
MSTRG.10766.1	3.90573	2.9485	3.02965	2.53872	2.12948	3.219	3.29463	2.62907	1	1	1	1	1	1	0	0	0.253155	2.96185	217	novel_lncRNA	16.094	-0.368538	0.598961	-0.615295	0.53836	0.893765
MSTRG.1077.1	5.9668	10.6292	9.26773	12.7473	15.3844	12.7871	8.62126	13.6396	1	1	1	1	1	1	0	0	-0.367925	11.1304	303	novel_lncRNA	85.0224	0.636417	0.388818	1.6368	0.101672	0.491942
MSTRG.10775.1	1.88282	3.26065	1.95356	1.4398	0.815163	1.04825	2.36567	1.10107	1	1	1	1	1	1	0	0	1.14852	1.73337	844	novel_lncRNA	36.1755	-1.204	0.521661	-2.30802	0.0209982	0.19786
MSTRG.10777.1	2.44853	3.416	5.43554	2.61739	3.2208	4.63028	3.76669	3.48949	1	1	1	1	1	1	0	0	0.0794387	3.62809	421	novel_lncRNA	37.6728	-0.138619	0.475132	-0.291748	0.77048	0.963335
MSTRG.10803.1	3.11866	3.23144	1.60089	1.28416	0.461634	0.355754	2.65033	0.700515	1	1	1	1	0	0	0	0	2.78341	1.67542	231	novel_lncRNA	9.85858	-2.00308	0.908431	-2.20499	0.027455	0.233579
MSTRG.10812.2	3.10883	3.23969	4.86119	3.91686	2.50962	5.12634	3.73657	3.85094	1	1	1	1	1	1	0	0	-0.0296991	3.79375	2644	novel_lncRNA	239.136	-0.00616712	0.294713	-0.0209258	0.983305	0.997492
MSTRG.10819.1	3.219	3.12458	2.8939	2.77718	2.08305	2.21138	3.07916	2.3572	1	1	1	1	1	1	0	0	0.306278	2.71818	1302	novel_lncRNA	88.9851	-0.424538	0.314261	-1.35091	0.176724	0.614502
MSTRG.10822.11	2.50048	0.871761	1.82876	3.35481	0.82333	1.70325	1.73367	1.96046	1	1	1	1	1	1	0	0	-0.115686	1.84706	2243	novel_lncRNA	95.6179	0.0825156	0.509633	0.161912	0.871375	0.979159
MSTRG.10826.1	0.651023	0.752556	1.08659	0.520818	2.85971	0.776138	0.830057	1.38556	1	1	1	1	1	1	0	0	-0.400921	1.10781	273	novel_lncRNA	7.81685	0.78566	1.03723	0.757456	0.448777	0.849494
MSTRG.10831.1	0.451006	0.87361	0.67683	0.375839	0.87361	1.28598	0.667148	0.845141	0	1	1	0	1	1	0	0	-0.210607	0.756145	535	novel_lncRNA	9.83057	0.33762	0.842374	0.400796	0.68857	0.942827
MSTRG.10835.1	1.25444	1.5305	1.08363	3.01065	1.45397	1.17209	1.28952	1.8789	1	1	1	1	1	1	0	0	-0.313684	1.58421	1858	novel_lncRNA	73.9131	0.482729	0.484049	0.997272	0.318632	0.774101
MSTRG.10839.1	5.67346	4.96468	3.86691	6.70499	4.25544	6.54401	4.83502	5.83481	1	1	1	1	1	1	0	0	-0.17135	5.33492	239	novel_lncRNA	31.8185	0.239819	0.468328	0.512074	0.608599	0.919734
MSTRG.10848.2	0.42879	0.996616	0.614904	1.4293	1.32882	2.82856	0.680103	1.86223	0	1	1	1	1	1	0	0	-0.63479	1.27117	327	novel_lncRNA	10.0793	1.35407	0.845923	1.6007	0.109442	0.508841
MSTRG.10860.1	2.61917	4.03687	2.67645	2.74389	1.87426	3.41991	3.11083	2.67935	1	1	1	1	1	1	0	0	0.161037	2.89509	285	novel_lncRNA	20.5608	-0.261797	0.561239	-0.466463	0.640884	0.930297
MSTRG.10862.1	2.26095	3.53864	2.823	2.44182	2.69778	2.38869	2.8742	2.50943	1	1	1	1	1	1	0	0	0.145358	2.69181	1334	novel_lncRNA	87.2301	-0.216652	0.330729	-0.655073	0.512421	0.885767
MSTRG.10863.1	5.32007	2.76981	5.69206	4.58627	2.69287	4.18011	4.59398	3.81975	1	1	1	1	1	1	0	0	0.202692	4.20686	462	novel_lncRNA	48.0117	-0.304772	0.434519	-0.7014	0.483053	0.867065
MSTRG.10865.1	4.79377	2.72642	3.8324	5.10893	6.6871	5.93058	3.7842	5.90887	1	1	1	1	1	1	0	0	-0.359574	4.84653	2183	novel_lncRNA	262.156	0.60794	0.389419	1.56114	0.11849	0.527328
MSTRG.10873.1	1.3613	2.22653	1.43159	1.66382	3.2812	1.95217	1.67314	2.29906	1	1	1	1	1	1	0	0	-0.27225	1.9861	309	novel_lncRNA	15.7702	0.49519	0.746997	0.662908	0.507389	0.884168
MSTRG.10882.1	0	3.51324	0.787679	0.792844	0.458248	2.36304	1.43364	1.20471	0	1	1	1	0	1	0	0	0.190028	1.31917	269	novel_lncRNA	8.36362	-0.308374	1.34985	-0.22845	0.819296	0.972059
MSTRG.10883.1	1.3025	1.51379	0.733004	0.976876	3.02757	2.49221	1.1831	2.16555	1	1	1	1	1	1	0	0	-0.453675	1.67432	247	novel_lncRNA	10.0128	0.874254	0.839006	1.04201	0.297406	0.761355
MSTRG.10887.1	4.20854	4.73246	3.2403	3.55851	4.85828	3.09485	4.06043	3.83721	1	1	1	1	1	1	0	0	0.0581721	3.94882	5085	novel_lncRNA	520.965	-0.0543825	0.408471	-0.133137	0.894085	0.98489
MSTRG.1089.1	1.49727	1.57533	2.08516	2.56113	2.40676	2.54288	1.71926	2.50359	1	1	1	1	1	1	0	0	-0.313283	2.11142	919	novel_lncRNA	47.3625	0.538865	0.405891	1.32761	0.184307	0.626566
MSTRG.10891.1	0.295608	1.52436	1.0229	1.47804	4.57307	0.511451	0.947623	2.18752	0	1	1	1	1	1	0	0	-0.566805	1.56757	278	novel_lncRNA	11.1808	1.22672	1.06278	1.15426	0.248395	0.708109
MSTRG.10896.1	1.86094	2.16264	1.35486	4.36604	3.04988	1.66278	1.79281	3.02623	1	1	1	1	1	1	0	0	-0.407576	2.40952	653	novel_lncRNA	38.6207	0.718742	0.558456	1.28702	0.198088	0.645227
MSTRG.10898.6	4.39186	2.58294	4.47042	5.34215	4.15646	5.51148	3.81508	5.00336	1	1	1	1	1	1	0	0	-0.237498	4.40922	1384	novel_lncRNA	153.963	0.338845	0.370019	0.91575	0.359798	0.808866
MSTRG.109.2	1.49405	2.0258	2.24213	3.11259	1.8811	3.69951	1.92066	2.89774	1	1	1	1	1	1	0	0	-0.337187	2.4092	323	novel_lncRNA	18.9799	0.557552	0.613785	0.908384	0.363675	0.809627
MSTRG.1090.1	1.79058	1.66882	1.15745	2.9843	5.34022	1.15745	1.53895	3.16066	1	1	1	1	1	1	0	0	-0.513092	2.34981	213	novel_lncRNA	13.5155	1.1405	0.885377	1.28815	0.197692	0.645227
MSTRG.10900.6	7.23523	7.12353	5.98301	7.73127	2.75443	9.02971	6.78059	6.50514	1	1	1	1	1	1	0	0	0.0423445	6.64286	2117	novel_lncRNA	338.948	-0.172614	0.42007	-0.410918	0.681133	0.940953
MSTRG.10910.3	1.60791	1.32066	2.08043	4.36432	1.12396	4.00483	1.66967	3.16437	1	1	1	1	1	1	0	0	-0.472355	2.41702	3866	novel_lncRNA	215.976	0.784527	0.432663	1.81325	0.0697929	0.413563
MSTRG.10913.1	0.570422	0.414345	1.15565	0.427816	0.82869	0.128406	0.713472	0.461637	1	0	1	0	1	0	0	0	0.545526	0.587555	564	novel_lncRNA	8.32844	-0.745538	1.02331	-0.728552	0.466276	0.859148
MSTRG.10915.1	0.394818	0.993518	0.255215	0.263212	0.551954	2.29693	0.54785	1.03737	0	1	0	0	1	1	0	0	-0.471884	0.792608	322	novel_lncRNA	6.25228	0.751301	1.19008	0.631306	0.527841	0.889334
MSTRG.10916.1	0.963774	1.07035	1.89559	2.61596	0.764538	2.66567	1.30991	2.01539	1	1	1	1	1	1	0	0	-0.350048	1.66265	789	novel_lncRNA	30.888	0.582575	0.595628	0.978085	0.328032	0.782286
MSTRG.10918.1	0.391114	2.72714	2.01915	0.586671	0.909047	1.17784	1.71247	0.891185	0	1	1	1	1	1	0	0	0.921563	1.30183	239	novel_lncRNA	7.95683	-1.01405	1.04675	-0.968767	0.332661	0.785589
MSTRG.1092.1	2.52654	2.31632	3.0121	2.72983	2.51774	2.52739	2.61832	2.59166	1	1	1	1	1	1	0	0	0.0102896	2.60499	1224	novel_lncRNA	80.6418	-0.035827	0.35193	-0.101802	0.918914	0.989923
MSTRG.10924.1	12.3106	7.4971	12.2994	12.2866	8.30195	12.9414	10.7024	11.1767	1	1	1	1	1	1	0	0	-0.0424339	10.9395	8833	novel_lncRNA	2393.93	0.0219538	0.249637	0.087943	0.929922	0.991129
MSTRG.10929.1	0.949573	0.77336	1.71591	1.70923	2.88252	0.57197	1.14628	1.72124	1	1	1	1	1	1	0	0	-0.334038	1.43376	572	novel_lncRNA	20.9534	0.721564	0.802278	0.899395	0.368442	0.811317
MSTRG.1093.1	1.32074	2.2702	4.06238	3.37522	2.11886	2.79289	2.55111	2.76232	1	1	1	1	1	1	0	0	-0.076462	2.65671	280	novel_lncRNA	18.8749	0.0306596	0.682219	0.044941	0.964154	0.99637
MSTRG.10931.1	1.28279	0.561736	1.58363	1.56166	2.11731	0.863801	1.14272	1.51426	1	1	1	1	1	1	0	0	-0.245359	1.32849	838	novel_lncRNA	27.9453	0.491627	0.675572	0.72772	0.466785	0.859446
MSTRG.10933.1	1.71908	3.1253	3.88465	1.24242	1.55362	1.86314	2.90968	1.55306	1	1	1	1	1	1	0	0	0.87351	2.23137	4549	novel_lncRNA	251.481	-0.914267	0.335419	-2.72574	0.00641568	0.0903019
MSTRG.10944.14	4.32635	7.77844	6.06557	2.831	4.42072	2.10465	6.05678	3.11879	1	1	1	1	1	1	0	0	0.942031	4.58779	2770	novel_lncRNA	308.702	-0.974806	0.377756	-2.58051	0.00986531	0.121939
MSTRG.10950.7	2.472	3.77675	1.62646	2.20714	1.25892	2.99612	2.62507	2.15406	1	1	1	1	1	1	0	0	0.218663	2.38956	480	novel_lncRNA	28.7346	-0.406964	0.582478	-0.698676	0.484754	0.868132
MSTRG.10952.1	0.535129	3.16963	1.61166	0.891881	0.792408	1.15119	1.77214	0.945158	1	1	1	1	1	1	0	0	0.874967	1.35865	203	novel_lncRNA	6.61034	-0.921962	1.02097	-0.903025	0.366513	0.810646
MSTRG.10965.3	5.84129	3.28364	5.94238	3.66021	1.00836	2.06031	5.02244	2.24296	1	1	1	1	1	1	0	0	1.2392	3.6327	1639	novel_lncRNA	151.013	-1.25676	0.503637	-2.49537	0.0125824	0.142116
MSTRG.10966.1	16.4555	6.93661	11.3789	7.28315	2.65161	4.28769	11.5903	4.74082	1	1	1	1	1	1	0	0	1.4448	8.16558	1707	novel_lncRNA	330.098	-1.35794	0.379705	-3.57631	0.000348478	0.00993116
MSTRG.10967.1	1.53404	2.02661	1.7766	1.88468	2.4826	1.51533	1.77908	1.96087	1	1	1	1	1	1	0	0	-0.0927072	1.86998	811	novel_lncRNA	38.6336	0.149402	0.48416	0.308579	0.757642	0.960207
MSTRG.10968.1	26.0023	9.00976	16.5782	13.5664	4.31718	4.3627	17.1968	7.41543	1	1	1	1	1	1	0	0	1.31905	12.3061	498	novel_lncRNA	153.178	-1.30328	0.599705	-2.1732	0.0297655	0.245278
MSTRG.10973.5	3.31802	3.64734	5.09116	3.2503	3.21492	6.16183	4.01884	4.20902	1	1	1	1	1	1	0	0	-0.045184	4.11393	2139	novel_lncRNA	208.775	-0.000517069	0.284606	-0.00181679	0.99855	0.999313
MSTRG.10976.1	1.96288	3.77885	1.58485	0.91601	1.21463	1.01883	2.44219	1.04982	1	1	1	1	1	1	0	0	1.32629	1.74601	314	novel_lncRNA	13.6715	-1.21093	0.710474	-1.70439	0.0883076	0.469946
MSTRG.10983.1	0.738526	3.02434	0.181556	0.316511	0.490434	1.27089	1.31481	0.692613	1	1	0	0	0	1	0	0	0.89833	1.00371	443	novel_lncRNA	11.3295	-1.05579	1.14105	-0.925284	0.354818	0.803982
MSTRG.10994.1	1.26353	3.52748	1.93269	2.26483	1.3228	1.47794	2.24123	1.68852	1	1	1	1	1	1	0	0	0.327334	1.96488	1491	novel_lncRNA	73.3588	-0.387012	0.496018	-0.780238	0.435251	0.84459
MSTRG.10997.1	4.74147	4.89832	2.52998	2.45854	2.65326	3.00435	4.05659	2.70538	1	1	1	1	1	1	0	0	0.499451	3.38099	229	novel_lncRNA	18.7416	-0.588936	0.588666	-1.00046	0.317088	0.773162
MSTRG.10998.7	3.07189	2.38816	2.51361	3.62633	1.82254	3.60333	2.65789	3.0174	1	1	1	1	1	1	0	0	-0.119147	2.83764	2828	novel_lncRNA	197.674	0.103238	0.28977	0.356277	0.721633	0.95441
MSTRG.10999.1	1.9538	2.89315	3.36245	3.12608	1.59123	0.336245	2.73647	1.68452	1	1	1	1	1	0	0	0	0.624481	2.21049	278	novel_lncRNA	15.3823	-0.579966	0.883319	-0.656577	0.511453	0.885767
MSTRG.11000.6	2.38961	4.08744	3.3277	2.79759	4.56831	3.78147	3.26825	3.71579	1	1	1	1	1	1	0	0	-0.120444	3.49202	705	novel_lncRNA	62.2942	0.172386	0.437786	0.393768	0.693752	0.945645
MSTRG.11018.1	1.59322	1.11973	1.36105	3.39127	1.05801	1.88981	1.358	2.11303	1	1	1	1	1	1	0	0	-0.357322	1.73551	4107	novel_lncRNA	166.467	0.530641	0.373275	1.42158	0.155148	0.584222
MSTRG.11019.1	1.08445	0.975007	3.59128	2.93203	1.20715	2.059	1.88358	2.06606	1	1	1	1	1	1	0	0	-0.0883236	1.97482	885	novel_lncRNA	43.3801	0.151376	0.641524	0.235963	0.813461	0.971733
MSTRG.11020.1	3.18883	2.26484	3.50938	3.18883	3.08842	5.42358	2.98768	3.90028	1	1	1	1	1	1	0	0	-0.233982	3.44398	227	novel_lncRNA	19.2643	0.326919	0.627383	0.521083	0.602309	0.917513
MSTRG.11024.1	1.6025	1.94158	6.21523	2.49277	0.597409	4.83407	3.2531	2.64142	1	1	1	1	1	1	0	0	0.231575	2.94726	238	novel_lncRNA	16.7739	-0.43655	0.867327	-0.503328	0.614734	0.921917
MSTRG.11030.1	0.848018	0.847617	2.40805	2.62886	0.941797	2.40805	1.3679	1.9929	1	1	1	1	1	1	0	0	-0.313616	1.6804	427	novel_lncRNA	16.9019	0.554464	0.719033	0.771124	0.440633	0.848433
MSTRG.11035.1	0.760918	0.784761	0.329128	2.28275	1.56952	3.12672	0.624936	2.32633	1	1	0	1	1	1	0	0	-0.731364	1.47563	216	novel_lncRNA	7.89512	1.89354	0.920401	2.0573	0.0396573	0.298191
MSTRG.11036.1	1.43609	0.80917	3.59461	2.08885	0.606878	1.90964	1.94662	1.53512	1	1	1	1	1	1	0	0	0.268057	1.74087	358	novel_lncRNA	14.7003	-0.458597	0.812663	-0.564314	0.572541	0.908887
MSTRG.11038.4	2.87016	2.80736	1.71088	2.4286	1.7227	3.68497	2.4628	2.61209	1	1	1	1	1	1	0	0	-0.0571526	2.53744	644	novel_lncRNA	40.8559	-0.00905301	0.490766	-0.0184467	0.985282	0.997772
MSTRG.1104.1	1.13016	1.25875	1.06002	1.36561	2.46278	1.14482	1.14964	1.65774	1	1	1	1	1	1	0	0	-0.306498	1.40369	854	novel_lncRNA	29.1697	0.493263	0.537161	0.918278	0.358473	0.807182
MSTRG.11043.1	0.363752	0.762787	2.1162	1.27313	0	3.8797	1.08091	1.71761	0	1	1	1	0	1	0	0	-0.370688	1.39926	233	novel_lncRNA	7.51323	0.469393	1.3622	0.344585	0.730406	0.955883
MSTRG.11049.1	1.35366	1.50335	0.87361	2.70732	0.845637	0.982811	1.24354	1.51192	1	1	1	1	1	1	0	0	-0.17751	1.37773	428	novel_lncRNA	14.8184	0.270817	0.802318	0.337544	0.735707	0.957419
MSTRG.11051.1	2.88911	3.50936	2.66594	3.14592	3.57557	2.27716	3.02147	2.99955	1	1	1	1	1	1	0	0	0.00730762	3.01051	640	novel_lncRNA	48.4913	-0.0317781	0.417169	-0.0761756	0.939279	0.992298
MSTRG.11054.1	0.916434	0.532506	0.788524	0.458217	0.355004	3.1541	0.745821	1.32244	1	1	1	0	0	1	0	0	-0.436026	1.03413	204	novel_lncRNA	4.90054	0.740315	1.24065	0.596716	0.550697	0.899609
MSTRG.11055.1	0.220001	4.34147	1.42381	0.204287	1.54404	0.524562	1.99509	0.757629	0	1	1	0	1	1	0	0	1.63334	1.37636	2262	novel_lncRNA	76.8473	-1.29636	0.939193	-1.38029	0.167498	0.601117
MSTRG.11064.6	2.54145	1.56373	2.01917	2.98994	5.38618	3.36528	2.04145	3.9138	1	1	1	1	1	1	0	0	-0.478397	2.97762	269	novel_lncRNA	19.6201	0.878282	0.623442	1.40876	0.158905	0.588462
MSTRG.11068.1	1.23279	1.68035	0	0.462296	2.19738	0	0.971046	0.886559	1	1	0	0	1	0	0	0	0.0952983	0.928802	275	novel_lncRNA	7.2191	0.0568331	1.71282	0.033181	0.97353	0.996398
MSTRG.11070.1	0.767465	3.02192	1.71103	0.907004	1.16228	2.61157	1.83347	1.56028	1	1	1	1	1	1	0	0	0.175088	1.69688	519	novel_lncRNA	20.6681	-0.324064	0.696659	-0.465168	0.641811	0.930674
MSTRG.11075.1	0.98615	1.86459	0.42655	0.493075	2.54263	0.42655	1.09243	1.15408	1	1	0	0	1	0	0	0	-0.0534216	1.12326	250	novel_lncRNA	7.10628	0.146629	1.13604	0.129069	0.897303	0.985216
MSTRG.11082.1	2.68271	1.55055	3.39817	3.35338	1.55055	4.19773	2.54381	3.03389	1	1	1	1	1	1	0	0	-0.161536	2.78885	212	novel_lncRNA	14.6692	0.182087	0.706326	0.257795	0.796565	0.967068
MSTRG.11113.4	2.54357	3.11196	3.88587	1.5178	2.52847	3.10009	3.18047	2.38212	1	1	1	1	1	1	0	0	0.335142	2.78129	4342	novel_lncRNA	290.861	-0.450819	0.315484	-1.42898	0.15301	0.581422
MSTRG.11122.1	3.49557	3.00098	2.70576	4.46732	2.25857	3.27478	3.06743	3.33356	1	1	1	1	1	1	0	0	-0.0798309	3.2005	3463	novel_lncRNA	265.501	0.0461939	0.268475	0.17206	0.86339	0.978435
MSTRG.11123.1	0.777809	0.719292	1.11275	0.544466	0.179823	0	0.869949	0.24143	1	1	1	1	0	0	0	0	2.60332	0.55569	457	novel_lncRNA	6.52004	-1.76282	1.21001	-1.45686	0.145155	0.570238
MSTRG.11126.1	1.43624	0.600919	1.70706	4.02147	0.600919	0.413833	1.24807	1.67874	1	1	1	1	1	0	0	0	-0.256542	1.46341	700	novel_lncRNA	25.2243	0.312259	0.937233	0.333171	0.739005	0.957595
MSTRG.11127.1	0.206718	1.56055	1.20262	4.96122	2.77431	1.20262	0.989963	2.97939	0	1	1	1	1	1	0	0	-0.667729	1.98467	205	novel_lncRNA	10.3703	1.53058	1.00754	1.51912	0.128734	0.544789
MSTRG.11128.2	2.90564	3.33697	5.31309	2.8506	2.37132	4.38969	3.8519	3.20387	1	1	1	1	1	1	0	0	0.202263	3.52788	3290	novel_lncRNA	275.875	-0.307109	0.282791	-1.086	0.277481	0.7369
MSTRG.11131.1	0.80686	2.54677	3.90834	0.836744	0.717725	0.179989	2.42065	0.578153	1	1	1	1	1	0	0	0	3.18688	1.4994	1564	novel_lncRNA	59.4106	-2.09235	0.756636	-2.76533	0.0056865	0.0835253
MSTRG.11135.3	3.2948	3.43024	7.91896	2.70343	1.62356	3.33629	4.88133	2.55443	1	1	1	1	1	1	0	0	0.910931	3.71788	3366	novel_lncRNA	309.274	-0.96406	0.412117	-2.33929	0.0193206	0.18751
MSTRG.11137.1	1.54938	3.06235	2.25704	2.35861	1.11254	1.38621	2.28959	1.61912	1	1	1	1	1	1	0	0	0.414095	1.95435	4075	novel_lncRNA	192.498	-0.515837	0.398139	-1.29562	0.195106	0.641645
MSTRG.11144.1	1.09009	0.571477	2.90666	0.681304	0.914363	3.1709	1.52274	1.58886	1	1	1	1	1	1	0	0	-0.0416118	1.5558	311	novel_lncRNA	11.6976	0.00295891	0.938196	0.00315383	0.997484	0.999134
MSTRG.11154.8	3.63539	4.05512	6.03006	3.52378	3.08118	5.94774	4.57352	4.18423	1	1	1	1	1	1	0	0	0.0930375	4.37888	2271	novel_lncRNA	236.214	-0.184441	0.279433	-0.660054	0.509219	0.884802
MSTRG.11165.1	1.86002	4.53418	2.77931	3.21277	0.871957	1.60907	3.05783	1.89793	1	1	1	1	1	1	0	0	0.611141	2.47788	243	novel_lncRNA	14.9205	-0.737963	0.747919	-0.986689	0.323795	0.779157
MSTRG.11166.1	0	1.42936	0.352761	0.614975	2.22344	0	0.594039	0.94614	0	1	0	1	1	0	0	0	-0.372144	0.77009	228	novel_lncRNA	4.94761	0.766065	1.82986	0.418646	0.675475	0.939992
MSTRG.11169.1	1.14459	2.76871	1.31402	1.22937	2.45018	3.13343	1.74244	2.271	1	1	1	1	1	1	0	0	-0.232742	2.00672	1677	novel_lncRNA	82.9953	0.340755	0.492466	0.691935	0.488978	0.870934
MSTRG.11169.2	1.34387	0	0.981744	1.41994	0.0294692	0	0.775205	0.483136	1	0	1	1	0	0	0	0	0.604527	0.629171	1586	novel_lncRNA	25.2938	-0.842636	2.79953	-0.300992	0.763421	0.961459
MSTRG.1117.1	4.3242	3.32487	4.54222	4.46834	2.47854	5.80006	4.06376	4.24898	1	1	1	1	1	1	0	0	-0.0435912	4.15637	588	novel_lncRNA	60.0052	-0.0142786	0.384973	-0.0370898	0.970413	0.996398
MSTRG.11173.1	1.21279	3.46347	4.47255	1.5593	0.38483	1.34176	3.0496	1.0953	1	1	1	1	0	1	0	0	1.78427	2.07245	209	novel_lncRNA	10.1885	-1.46747	0.889933	-1.64897	0.0991545	0.489126
MSTRG.11174.1	1.26429	2.999	0.984347	0.379288	0.782347	0.546859	1.74921	0.569498	1	1	1	0	1	1	0	0	2.0715	1.15936	325	novel_lncRNA	9.36474	-1.59386	0.891744	-1.78735	0.0738804	0.424553
MSTRG.11178.1	2.00521	2.42093	1.72534	2.64019	1.48881	2.80367	2.05049	2.31089	1	1	1	1	1	1	0	0	-0.112683	2.18069	2797	novel_lncRNA	146.994	0.0807564	0.334677	0.241296	0.809326	0.970549
MSTRG.11179.1	1.96637	1.22394	2.34427	1.66385	2.62274	3.42624	1.84486	2.57094	1	1	1	1	1	1	0	0	-0.282419	2.2079	235	novel_lncRNA	12.9311	0.410968	0.705017	0.58292	0.559947	0.902834
MSTRG.11180.1	1.69026	2.48112	1.34624	2.71648	1.41778	2.80954	1.83921	2.3146	1	1	1	1	1	1	0	0	-0.205391	2.0769	702	novel_lncRNA	36.2327	0.222885	0.502946	0.443159	0.657651	0.93654
MSTRG.11181.2	2.98089	3.31542	1.87083	2.27951	1.68785	4.14617	2.72238	2.70451	1	1	1	1	1	1	0	0	0.00660851	2.71345	703	novel_lncRNA	47.5601	-0.0211812	0.499963	-0.0423655	0.966207	0.996398
MSTRG.11182.1	1.92418	3.284	1.60763	3.79259	1.87966	2.99931	2.27194	2.89052	1	1	1	1	1	1	0	0	-0.214004	2.58123	1676	novel_lncRNA	104.544	0.229946	0.435694	0.527768	0.59766	0.915962
MSTRG.11183.1	0.660977	2.80156	2.45157	1.02819	1.27344	1.92623	1.97137	1.40929	1	1	1	1	1	1	0	0	0.398843	1.69033	484	novel_lncRNA	19.9534	-0.490722	0.678526	-0.723217	0.469546	0.860606
MSTRG.11184.1	4.26769	7.24918	4.72952	5.25254	3.81536	4.87732	5.41546	4.6484	1	1	1	1	1	1	0	0	0.165015	5.03193	245	novel_lncRNA	29.7808	-0.224927	0.478001	-0.470558	0.637956	0.929756
MSTRG.11185.1	4.2963	3.43992	1.70418	4.68687	1.80186	3.02965	3.1468	3.17279	1	1	1	1	1	1	0	0	-0.00819309	3.1598	217	novel_lncRNA	16.9861	-0.0822581	0.679822	-0.120999	0.903691	0.986352
MSTRG.11186.1	2.0734	3.86522	0.382316	0.518349	0.493432	1.33811	2.10698	0.783296	1	1	0	1	0	1	0	0	1.68989	1.44514	489	novel_lncRNA	17.5549	-1.61497	0.915135	-1.76473	0.0776086	0.434914
MSTRG.11187.1	1.83507	2.55086	0.966295	1.75528	2.71543	2.00161	1.78407	2.15744	1	1	1	1	1	1	0	0	-0.17306	1.97076	515	novel_lncRNA	25.4087	0.291713	0.577477	0.505151	0.613453	0.921515
MSTRG.11190.1	1.65596	1.62803	2.11269	2.32406	1.23872	3.38521	1.79889	2.316	1	1	1	1	1	1	0	0	-0.223275	2.05744	8185	novel_lncRNA	401.067	0.267109	0.347791	0.768017	0.442477	0.849494
MSTRG.11191.1	2.15298	1.93756	2.11886	2.74541	2.43865	2.98018	2.0698	2.72141	1	1	1	1	1	1	0	0	-0.23944	2.39561	2460	novel_lncRNA	148.42	0.352182	0.293623	1.19944	0.230358	0.687194
MSTRG.11192.1	2.86608	5.93335	2.74199	5.46347	3.331	6.45174	3.84714	5.08207	1	1	1	1	1	1	0	0	-0.242998	4.4646	449	novel_lncRNA	48.0753	0.422861	0.482204	0.876933	0.380523	0.816689
MSTRG.11193.1	1.37687	2.95146	1.63172	1.52986	1.41157	0.593351	1.98668	1.17826	1	1	1	1	1	1	0	0	0.686117	1.58247	277	novel_lncRNA	11.4328	-0.768408	0.840986	-0.913699	0.360875	0.809343
MSTRG.11195.1	1.32527	1.69826	2.00005	2.85442	1.44918	3.31588	1.67453	2.53983	1	1	1	1	1	1	0	0	-0.340693	2.10718	1776	novel_lncRNA	89.0374	0.548917	0.375008	1.46375	0.143263	0.567411
MSTRG.11196.1	1.14748	1.71221	1.52068	3.0274	1.78775	1.79525	1.46012	2.20346	1	1	1	1	1	1	0	0	-0.337351	1.83179	1683	novel_lncRNA	76.876	0.543879	0.39023	1.39374	0.163396	0.596185
MSTRG.11197.1	2.39244	2.58173	2.20556	3.75956	1.65495	2.13204	2.39324	2.51552	1	1	1	1	1	1	0	0	-0.0486075	2.45438	547	novel_lncRNA	32.2144	-0.0238606	0.484858	-0.0492116	0.960751	0.995928
MSTRG.11199.1	1.81125	3.66404	0.674795	1.58485	0.91601	2.42926	2.05003	1.64337	1	1	1	1	1	1	0	0	0.247452	1.8467	314	novel_lncRNA	14.404	-0.399965	0.820238	-0.48762	0.625819	0.926436
MSTRG.11200.1	1.42895	2.53066	0.428888	2.44963	2.76791	2.08317	1.46283	2.43357	1	1	0	1	1	1	0	0	-0.398894	1.9482	591	novel_lncRNA	27.3997	0.783241	0.644623	1.21504	0.224352	0.679172
MSTRG.11202.1	1.3255	2.41986	0.604814	5.26303	2.22366	2.49486	1.45006	3.32718	1	1	1	1	1	1	0	0	-0.564178	2.38862	1087	novel_lncRNA	64.7098	1.08405	0.614816	1.76321	0.0778656	0.435608
MSTRG.11205.1	0.713505	2.97153	0.920948	0.535129	0.99051	2.76284	1.53533	1.42949	1	1	1	1	1	1	0	0	0.0740357	1.48241	203	novel_lncRNA	7.02282	-0.260234	1.05397	-0.246909	0.804979	0.969735
MSTRG.11217.1	1.95665	3.86044	2.94376	2.29693	2.1057	2.06063	2.92028	2.15442	1	1	1	1	1	1	0	0	0.355484	2.53735	483	novel_lncRNA	30.8163	-0.467425	0.497074	-0.940354	0.347036	0.796911
MSTRG.11228.1	1.18324	1.1459	3.18154	2.21858	1.03131	2.03619	1.8369	1.76203	1	1	1	1	1	1	0	0	0.0424905	1.79946	316	novel_lncRNA	13.6162	-0.154687	0.750766	-0.20604	0.83676	0.973829
MSTRG.11230.1	4.84716	4.4825	5.13662	3.37506	4.10896	4.62296	4.82209	4.03566	1	1	1	1	1	1	0	0	0.194871	4.42888	990	novel_lncRNA	110.519	-0.301061	0.313382	-0.960685	0.336711	0.787501
MSTRG.11251.1	1.03944	1.74376	2.71346	1.67909	1.87789	2.94605	1.83222	2.16768	1	1	1	1	1	1	0	0	-0.154754	1.99995	530	novel_lncRNA	26.5727	0.202742	0.587573	0.345049	0.730058	0.955883
MSTRG.11252.1	3.36841	2.33807	1.99271	2.10525	1.40284	3.80427	2.56639	2.43745	1	1	1	1	1	1	0	0	0.0529	2.50192	258	novel_lncRNA	15.6026	-0.224166	0.678302	-0.330481	0.741037	0.957595
MSTRG.11254.1	2.05712	2.23037	1.68831	2.05712	3.04637	2.60092	1.99193	2.56813	1	1	1	1	1	1	0	0	-0.224364	2.28003	779	novel_lncRNA	44.803	0.356124	0.429614	0.828939	0.407139	0.829762
MSTRG.1126.7	2.54608	1.79647	2.32581	1.58716	2.59915	2.91712	2.22279	2.36781	1	1	1	1	1	1	0	0	-0.0612488	2.2953	1075	novel_lncRNA	62.1764	0.0255429	0.426309	0.0599164	0.952222	0.995502
MSTRG.11267.1	2.99639	1.28301	2.84003	0.630819	1.83287	0.284003	2.37314	0.915896	1	1	1	1	1	0	0	0	1.59106	1.64452	255	novel_lncRNA	10.5637	-1.48333	0.963424	-1.53965	0.123646	0.534586
MSTRG.1128.1	2.32036	1.74144	1.18414	1.58762	1.33169	0.592069	1.74865	1.17046	1	1	1	1	1	1	0	0	0.493985	1.45955	347	novel_lncRNA	12.9921	-0.568458	0.77244	-0.735926	0.461776	0.856462
MSTRG.11284.3	0.788611	1.09477	3.33642	0.63527	0.632536	1.58338	1.73993	0.950397	1	1	1	1	1	1	0	0	0.830745	1.34517	1653	novel_lncRNA	50.9884	-0.900342	0.590957	-1.52353	0.127626	0.542308
MSTRG.11292.1	0.730186	1.16383	0	2.85436	2.53304	1.89501	0.631339	2.42747	1	1	0	1	1	1	0	0	-0.739919	1.52941	619	novel_lncRNA	23.378	1.98962	0.924141	2.15294	0.0313235	0.254276
MSTRG.1130.1	2.36779	1.75469	0.974366	1.64716	1.83445	0.70863	1.69895	1.39674	1	1	1	1	1	1	0	0	0.216362	1.54785	454	novel_lncRNA	17.4832	-0.234032	0.732509	-0.319494	0.749352	0.957595
MSTRG.11312.1	0.709411	3.34948	0.958158	4.83286	2.3704	3.47332	1.67235	3.55886	1	1	1	1	1	1	0	0	-0.530089	2.61561	907	novel_lncRNA	56.2711	1.14968	0.604205	1.9028	0.0570671	0.368434
MSTRG.11313.1	1.21916	1.66651	1.51049	4.80891	1.13626	4.15931	1.46538	3.36816	1	1	1	1	1	1	0	0	-0.56493	2.41677	1877	novel_lncRNA	108.364	1.05204	0.481672	2.18415	0.0289514	0.240742
MSTRG.11315.1	1.0134	1.78199	1.7925	3.80026	1.93831	4.25112	1.5293	3.3299	1	1	1	1	1	1	0	0	-0.540737	2.4296	3859	novel_lncRNA	222.466	1.08159	0.354379	3.05206	0.00227279	0.0437912
MSTRG.11320.1	0.672375	3.46722	0.452402	0.522958	0.770493	0.387773	1.53067	0.560408	1	1	0	1	1	0	0	0	1.73134	1.04554	550	novel_lncRNA	14.0386	-1.3961	0.939827	-1.48548	0.137416	0.558444
MSTRG.11324.7	3.00839	2.51355	3.29906	4.60106	2.68112	4.83862	2.94033	4.04027	1	1	1	1	1	1	0	0	-0.272243	3.4903	2377	novel_lncRNA	198.468	0.389576	0.275956	1.41173	0.158029	0.587364
MSTRG.11336.1	1.79094	1.04073	2.93201	1.62813	2.36529	1.83251	1.92123	1.94197	1	1	1	1	1	1	0	0	-0.0106839	1.9316	494	novel_lncRNA	23.8246	-0.0824558	0.648003	-0.127246	0.898746	0.985216
MSTRG.11338.3	2.86183	3.64691	5.06949	4.07261	3.50842	5.70985	3.85941	4.43029	1	1	1	1	1	1	0	0	-0.128858	4.14485	770	novel_lncRNA	79.6492	0.148256	0.385228	0.384853	0.700347	0.945764
MSTRG.11351.4	0.698725	3.10397	4.2441	0.57542	2.14539	2.65256	2.68227	1.79112	1	1	1	1	1	1	0	0	0.497531	2.2367	881	novel_lncRNA	45.9399	-0.573555	0.715233	-0.801913	0.422603	0.839185
MSTRG.11362.1	2.86671	3.74495	2.72794	2.19781	2.36523	2.8106	3.1132	2.45788	1	1	1	1	1	1	0	0	0.266619	2.78554	430	novel_lncRNA	30.1143	-0.358334	0.46943	-0.763339	0.445261	0.849494
MSTRG.11367.1	0.907536	0.703114	2.14739	1.13442	0.703114	4.09956	1.25268	1.97903	1	1	1	1	1	1	0	0	-0.367024	1.61586	206	novel_lncRNA	7.81887	0.558456	1.03262	0.540815	0.588635	0.912776
MSTRG.1137.2	2.90375	6.1345	3.70054	2.80362	3.35661	3.34242	4.24626	3.16755	1	1	1	1	1	1	0	0	0.340551	3.70691	355	novel_lncRNA	32.9462	-0.431747	0.498111	-0.86677	0.386068	0.817775
MSTRG.11374.1	2.75983	1.68013	2.48503	1.44563	1.52739	3.0767	2.30833	2.01657	1	1	1	1	1	1	0	0	0.14468	2.16245	306	novel_lncRNA	16.3795	-0.247418	0.689734	-0.358714	0.719809	0.953886
MSTRG.11379.2	6.0179	4.46964	6.01499	7.36993	4.81431	8.35415	5.50084	6.84613	1	1	1	1	1	1	0	0	-0.196504	6.17349	3197	novel_lncRNA	487.977	0.259131	0.23262	1.11397	0.265294	0.728127
MSTRG.11383.1	1.97134	1.72843	4.95504	2.07509	0.691371	3.08016	2.88494	1.94888	1	1	1	1	1	1	0	0	0.480308	2.41691	349	novel_lncRNA	19.5795	-0.618189	0.706294	-0.875257	0.381434	0.81702
MSTRG.11384.1	3.30606	0.487093	0.817146	1.73174	0.324729	1.22572	1.53677	1.09406	1	0	1	1	0	1	0	0	0.404639	1.31541	261	novel_lncRNA	8.54459	-0.552063	1.07801	-0.512114	0.608571	0.919734
MSTRG.11386.1	0.816386	1.73936	0.35122	2.24506	0	3.33659	0.96899	1.86055	1	1	0	1	0	1	0	0	-0.479192	1.41477	229	novel_lncRNA	7.37961	0.68692	1.34226	0.511762	0.608817	0.919734
MSTRG.11387.1	1.53939	1.6177	1.66839	1.95922	2.58832	3.8373	1.60849	2.79495	1	1	1	1	1	1	0	0	-0.4245	2.20172	254	novel_lncRNA	13.8395	0.731431	0.653062	1.12	0.262713	0.724325
MSTRG.11388.1	0.965153	1.12171	1.44842	4.18233	0.560857	1.7381	1.17843	2.16043	1	1	1	1	1	1	0	0	-0.45454	1.66943	250	novel_lncRNA	10.1351	0.81563	0.943155	0.864789	0.387154	0.818409
MSTRG.11390.1	2.17933	4.4683	8.00607	4.19102	3.16505	6.27502	4.88457	4.5437	1	1	1	1	1	1	0	0	0.0750203	4.71413	216	novel_lncRNA	23.7973	-0.106962	0.596734	-0.179246	0.857744	0.978423
MSTRG.11395.1	3.10922	3.89731	1.55177	0.526176	0.394665	1.13796	2.85277	0.686268	1	1	1	1	0	1	0	0	3.15693	1.76952	1718	novel_lncRNA	75.5328	-2.05054	0.533334	-3.84475	0.000120674	0.0042964
MSTRG.11397.12	0.80437	6.82225	1.66347	0.832593	2.32875	0.837807	3.0967	1.33305	1	1	1	1	1	1	0	0	1.32302	2.21487	3312	novel_lncRNA	195.62	-1.18366	0.82376	-1.4369	0.150746	0.578874
MSTRG.114.4	6.16207	7.3101	8.29308	5.36791	5.67808	6.89045	7.25508	5.97881	1	1	1	1	1	1	0	0	0.213466	6.61695	2417	novel_lncRNA	400.576	-0.309135	0.225589	-1.37034	0.17058	0.60666
MSTRG.1140.1	0.727868	1.26891	0.819239	2.91147	1.69188	0.983087	0.938672	1.86215	1	1	1	1	1	1	0	0	-0.495919	1.40041	221	novel_lncRNA	7.44156	0.972124	0.918112	1.05883	0.289677	0.75096
MSTRG.11405.2	4.9194	5.39377	6.40534	5.20051	3.94954	7.73411	5.57284	5.62805	1	1	1	1	1	1	0	0	-0.00981047	5.60045	1206	novel_lncRNA	167.79	-0.0553891	0.309423	-0.179007	0.857932	0.978435
MSTRG.11407.1	1.4823	1.07788	1.50327	0.811734	0.509543	0.159438	1.35448	0.493572	1	1	1	1	1	0	0	0	1.74425	0.924027	2052	novel_lncRNA	47.7192	-1.3851	0.665182	-2.08229	0.0373158	0.28558
MSTRG.11410.1	1.99234	2.50235	1.07508	2.9392	1.58685	3.70305	1.85659	2.74303	1	1	1	1	1	1	0	0	-0.323162	2.29981	2083	novel_lncRNA	118.487	0.548969	0.438957	1.25062	0.211073	0.66128
MSTRG.11411.1	0	0	1.38671	0	0	0.554686	0.462238	0.184895	0	0	1	0	0	1	0	0	1.5	0.323567	290	novel_lncRNA	2.25009	-1.47525	2.9228	-0.504737	0.613744	1
MSTRG.11412.1	1.95015	2.97157	4.4385	3.45708	2.56169	4.75554	3.12007	3.59144	1	1	1	1	1	1	0	0	-0.131247	3.35575	401	novel_lncRNA	33.089	0.176368	0.493242	0.357568	0.720666	0.95414
MSTRG.11419.1	4.4683	4.29184	3.85712	4.13595	2.61802	3.45811	4.20575	3.40403	1	1	1	1	1	1	0	0	0.235523	3.80489	1089	novel_lncRNA	101.19	-0.340179	0.339427	-1.00221	0.31624	0.772806
MSTRG.11421.1	3.04623	2.05146	2.65549	3.40156	2.01311	3.42715	2.58439	2.94727	1	1	1	1	1	1	0	0	-0.123124	2.76583	20394	novel_lncRNA	1393.83	0.131168	0.232625	0.563858	0.572851	0.908887
MSTRG.11424.1	1.22191	1.18335	2.10273	6.41504	2.08269	2.47071	1.50266	3.65614	1	1	1	1	1	1	0	0	-0.589003	2.5794	765	novel_lncRNA	46.0912	1.16538	0.546201	2.13362	0.0328742	0.263275
MSTRG.11425.1	1.26949	1.11173	1.46761	2.61593	2.22346	2.06382	1.28294	2.30107	1	1	1	1	1	1	0	0	-0.442458	1.79201	924	novel_lncRNA	41.9805	0.828281	0.448342	1.84743	0.064685	0.39529
MSTRG.11427.1	0.362295	0.631596	0.978659	2.17377	1.26319	3.75153	0.657517	2.39616	0	1	1	1	1	1	0	0	-0.725596	1.52684	222	novel_lncRNA	8.26116	1.81277	0.966481	1.87564	0.0607044	0.382592
MSTRG.11428.1	1.06833	0.896114	0.863226	3.38305	0.448057	6.04258	0.942557	3.29123	1	1	1	1	0	1	0	0	-0.713616	2.11689	238	novel_lncRNA	11.5862	1.62352	0.94795	1.71267	0.0867738	0.463964
MSTRG.11429.1	1.86172	1.86084	3.84478	1.48937	0.723658	2.04254	2.52244	1.41852	1	1	1	1	1	1	0	0	0.778218	1.97048	389	novel_lncRNA	18.0894	-0.872363	0.637024	-1.36943	0.170864	0.60734
MSTRG.11436.1	2.58481	2.29811	3.23845	4.63483	1.74656	3.08424	2.70712	3.15521	1	1	1	1	1	1	0	0	-0.142015	2.93117	461	novel_lncRNA	33.8135	0.144135	0.533921	0.269956	0.787194	0.964771
MSTRG.11437.1	3.49695	2.57033	4.01183	5.40234	1.68461	2.66169	3.3597	3.24955	1	1	1	1	1	1	0	0	0.0338986	3.30463	2085	novel_lncRNA	162.664	-0.158065	0.398023	-0.397126	0.691274	0.945021
MSTRG.11438.1	1.78337	1.35872	1.78786	2.55347	1.45243	2.51267	1.64332	2.17285	1	1	1	1	1	1	0	0	-0.243705	1.90809	877	novel_lncRNA	42.0027	0.349486	0.458915	0.761548	0.44633	0.849494
MSTRG.11442.1	2.70676	6.06697	11.838	7.7336	2.24702	4.17812	6.87058	4.71958	1	1	1	1	1	1	0	0	0.45576	5.79508	208	novel_lncRNA	29.9247	-0.623134	0.747241	-0.833913	0.40433	0.828693
MSTRG.11445.1	0.987154	2.1292	1.77759	3.66657	0.887168	2.05106	1.63131	2.2016	1	1	1	1	1	1	0	0	-0.259033	1.91646	601	novel_lncRNA	28.1694	0.292191	0.638736	0.457452	0.647346	0.931904
MSTRG.11446.1	2.47869	3.23154	3.19934	3.1253	2.51342	6.25957	2.96985	3.9661	1	1	1	1	1	1	0	0	-0.25119	3.46798	336	novel_lncRNA	27.4343	0.317998	0.505653	0.628887	0.529423	0.889408
MSTRG.11462.14	2.43386	5.82311	2.98582	4.18774	2.37954	2.95742	3.7476	3.1749	1	1	1	1	1	1	0	0	0.180382	3.46125	8762	novel_lncRNA	752.476	-0.263528	0.375208	-0.702352	0.482459	0.867065
MSTRG.11463.1	3.8392	5.96732	3.52905	0	1.14543	5.10891	4.44519	2.08478	1	1	1	0	1	1	0	0	1.13221	3.26499	1960	novel_lncRNA	158.08	-1.17835	1.78083	-0.661688	0.508171	0.884168
MSTRG.11464.2	1.92908	3.47302	3.05663	0	2.05224	3.98426	2.81958	2.01217	1	1	1	0	1	1	0	0	0.401264	2.41587	2702	novel_lncRNA	166.331	-0.526492	1.78562	-0.294851	0.768108	0.962989
MSTRG.11481.1	2.57747	1.59752	0.443545	0.343663	0.266253	1.18279	1.53951	0.597567	1	1	0	0	0	1	0	0	1.5763	1.06854	272	novel_lncRNA	6.93327	-1.41412	1.10182	-1.28344	0.199337	0.647105
MSTRG.11483.1	2.13933	3.42413	2.15809	1.81021	1.14138	1.76571	2.57385	1.57243	1	1	1	1	1	1	0	0	0.636861	2.07314	216	novel_lncRNA	11.2404	-0.739177	0.726463	-1.0175	0.308915	0.766554
MSTRG.11484.1	3.40242	4.13741	2.63812	2.15802	2.48977	1.74457	3.39265	2.13078	1	1	1	1	1	1	0	0	0.592208	2.76172	2553	novel_lncRNA	170.933	-0.686762	0.29703	-2.3121	0.0207723	0.196822
MSTRG.11485.3	2.83277	2.80815	2.16407	2.83277	1.8241	2.71896	2.60166	2.45861	1	1	1	1	1	1	0	0	0.0581849	2.53014	1481	novel_lncRNA	93.8134	-0.147554	0.334754	-0.440784	0.65937	0.93654
MSTRG.1149.1	0.542478	0.602468	1.57544	1.62743	2.86172	1.92554	0.906796	2.13823	1	1	1	1	1	1	0	0	-0.575913	1.52251	267	novel_lncRNA	9.96219	1.31455	0.850713	1.54523	0.122291	0.532195
MSTRG.11491.1	1.37621	2.83866	0.340152	0.196601	0.608284	0.340152	1.51834	0.381679	1	1	0	0	1	0	0	0	2.97805	0.950009	209	novel_lncRNA	4.87139	-1.93805	1.27383	-1.52143	0.128151	0.543092
MSTRG.11496.1	4.61403	3.39223	4.03816	5.83534	2.81561	4.3311	4.01481	4.32735	1	1	1	1	1	1	0	0	-0.0722248	4.17108	23612	novel_lncRNA	2349.01	0.0359259	0.231827	0.154968	0.876846	0.980469
MSTRG.11497.1	4.30091	3.1364	4.61279	5.45074	2.99651	4.23832	4.0167	4.22853	1	1	1	1	1	1	0	0	-0.0500946	4.12261	4828	novel_lncRNA	493.381	0.0243799	0.263782	0.0924242	0.926361	0.990566
MSTRG.11498.9	1.85741	1.83815	2.39744	2.15166	1.73603	2.34996	2.031	2.07922	1	1	1	1	1	1	0	0	-0.0231898	2.05511	1969	novel_lncRNA	98.2105	0.00584372	0.313627	0.0186327	0.985134	0.997772
MSTRG.11499.1	3.3707	2.51851	1.55788	1.83385	2.08579	2.06358	2.48237	1.99441	1	1	1	1	1	1	0	0	0.244662	2.23839	8716	novel_lncRNA	489.292	-0.322948	0.333798	-0.967498	0.333295	0.785589
MSTRG.11500.1	3.42777	1.97381	2.51093	3.01088	1.83026	2.82978	2.6375	2.55697	1	1	1	1	1	1	0	0	0.0314946	2.59724	1009	novel_lncRNA	62.6775	-0.0840828	0.362634	-0.231867	0.816641	0.971921
MSTRG.11505.1	0.181147	1.26319	0	2.35492	0.210532	0	0.481447	0.855149	0	1	0	1	0	0	0	0	-0.437003	0.668298	222	novel_lncRNA	3.41126	0.949508	2.03563	0.466444	0.640898	1
MSTRG.11508.1	0.175112	3.08456	0.848958	0.700448	0	1.01875	1.36954	0.573066	0	1	1	1	0	1	0	0	1.38985	0.971304	242	novel_lncRNA	5.99342	-1.54008	1.46054	-1.05447	0.29167	0.753784
MSTRG.11511.1	2.95595	3.04835	5.31425	1.68911	1.99315	4.49667	3.77285	2.72631	1	1	1	1	1	1	0	0	0.383865	3.24958	343	novel_lncRNA	26.2009	-0.54995	0.544578	-1.00987	0.31256	0.76856
MSTRG.11514.3	1.02298	2.63758	1.47493	1.70496	3.34093	0.884959	1.71183	1.97695	1	1	1	1	1	1	0	0	-0.134107	1.84439	241	novel_lncRNA	11.2381	0.214619	0.858186	0.250084	0.802522	0.968907
MSTRG.11519.1	0.106223	0.164593	0.63978	6.05471	0.246889	3.47309	0.303532	3.25823	0	0	1	1	0	1	0	0	-0.906842	1.78088	440	novel_lncRNA	16.8545	3.18999	1.11162	2.86968	0.00410891	0.0665318
MSTRG.11529.1	1.95502	0.958757	1.27131	0.710917	1.23269	3.17828	1.39503	1.7073	1	1	1	1	1	1	0	0	-0.182901	1.55116	600	novel_lncRNA	22.9115	0.127269	0.702656	0.181126	0.856269	0.977791
MSTRG.11543.1	0.763088	0.295624	0.710007	1.52618	0.561685	0.732911	0.589573	0.940257	1	0	1	1	1	1	0	0	-0.372966	0.764915	1581	novel_lncRNA	29.7642	0.578601	0.666663	0.867906	0.385446	0.81717
MSTRG.11544.1	1.7081	0.136452	3.39127	2.92817	1.15985	2.91807	1.74527	2.33536	1	0	1	1	1	1	0	0	-0.252675	2.04032	521	novel_lncRNA	25.4476	0.37763	0.887508	0.425495	0.670476	0.937779
MSTRG.11565.1	1.87213	2.71081	1.62115	1.56406	2.52658	3.08936	2.06803	2.39334	1	1	1	1	1	1	0	0	-0.135921	2.23068	1528	novel_lncRNA	82.9189	0.141092	0.424653	0.332252	0.739699	0.957595
MSTRG.11566.1	2.48585	5.20288	1.89747	3.21698	2.78995	3.41544	3.1954	3.14079	1	1	1	1	1	1	0	0	0.0173872	3.16809	562	novel_lncRNA	44.1647	-0.0196652	0.492555	-0.0399248	0.968153	0.996398
MSTRG.11567.1	6.84808	6.89722	3.38805	4.62245	4.775	7.95456	5.71111	5.784	1	1	1	1	1	1	0	0	-0.0126016	5.74756	273	novel_lncRNA	38.34	-0.0178419	0.527571	-0.0338189	0.973022	0.996398
MSTRG.11570.1	4.03706	4.66668	5.86941	5.21864	4.32522	5.9868	4.85772	5.17689	1	1	1	1	1	1	0	0	-0.0616525	5.0173	361	novel_lncRNA	45.2275	0.0630841	0.395473	0.159515	0.873263	0.979412
MSTRG.11571.1	1.03825	3.13733	1.37113	1.93806	2.57422	2.24367	1.8489	2.25198	1	1	1	1	1	1	0	0	-0.178989	2.05044	581	novel_lncRNA	28.4788	0.313919	0.558794	0.561779	0.574267	0.908887
MSTRG.11580.1	1.09255	1.56005	2.1153	2.96551	2.8601	3.12259	1.5893	2.98273	1	1	1	1	1	1	0	0	-0.467165	2.28602	464	novel_lncRNA	25.7022	0.920927	0.515707	1.78576	0.0741384	0.424918
MSTRG.11582.1	2.68088	2.12683	2.31918	2.11377	3.24342	1.60558	2.37563	2.32092	1	1	1	1	1	1	0	0	0.0235703	2.34828	797	novel_lncRNA	47.5297	-0.057289	0.47762	-0.119947	0.904525	0.986963
MSTRG.11589.1	1.50768	1.29786	2.16208	4.188	0.778718	3.45933	1.65588	2.80868	1	1	1	1	1	1	0	0	-0.410444	2.23228	279	novel_lncRNA	14.3206	0.60907	0.753216	0.808627	0.41873	0.834711
MSTRG.11592.1	2.66483	3.37866	2.10864	4.68364	3.37866	3.19931	2.71738	3.75387	1	1	1	1	1	1	0	0	-0.276114	3.23562	498	novel_lncRNA	38.9203	0.452471	0.436006	1.03776	0.29938	0.763519
MSTRG.11593.1	2.01796	1.35413	3.13063	3.22873	2.20046	3.71763	2.16757	3.04894	1	1	1	1	1	1	0	0	-0.289073	2.60826	210	novel_lncRNA	13.4921	0.453306	0.675346	0.671221	0.50208	0.882246
MSTRG.11608.4	1.16629	3.20731	3.29747	1.72166	1.75785	2.68816	2.55702	2.05589	1	1	1	1	1	1	0	0	0.243755	2.30646	1304	novel_lncRNA	71.3562	-0.32699	0.445105	-0.734635	0.462562	0.856462
MSTRG.11610.1	2.33288	3.47279	1.92294	2.88309	2.79185	3.08432	2.57621	2.91976	1	1	1	1	1	1	0	0	-0.117664	2.74798	1867	novel_lncRNA	128.189	0.171389	0.321906	0.532419	0.594436	0.914556
MSTRG.11612.1	2.22471	2.40709	1.9472	2.53157	1.79789	2.8713	2.193	2.40025	1	1	1	1	1	1	0	0	-0.0863453	2.29663	2437	novel_lncRNA	135.766	0.0669304	0.309482	0.216266	0.82878	0.972909
MSTRG.11630.1	1.57326	1.9247	1.76454	3.47773	1.05858	1.4166	1.75417	1.98431	1	1	1	1	1	1	0	0	-0.11598	1.86924	1457	novel_lncRNA	66.0964	0.137194	0.524871	0.261387	0.793794	0.966331
MSTRG.11632.1	4.26355	4.00975	4.6351	6.71832	4.33486	4.25929	4.3028	5.10416	1	1	1	1	1	1	0	0	-0.157001	4.70348	328	novel_lncRNA	38.7486	0.21215	0.445722	0.475968	0.634097	0.929428
MSTRG.11650.10	2.27643	0.704329	0.98465	1.70732	1.52605	4.23399	1.3218	2.48912	1	1	1	1	1	1	0	0	-0.468968	1.90546	361	novel_lncRNA	17.2604	0.883875	0.780634	1.13225	0.257528	0.717912
MSTRG.1166.3	2.98628	3.59292	1.9799	3.06246	2.62424	3.66917	2.85303	3.11862	1	1	1	1	1	1	0	0	-0.0851631	2.98583	2333	novel_lncRNA	175.306	0.071229	0.352734	0.201934	0.839968	0.974625
MSTRG.11661.1	1.037	3.10945	1.75543	1.41032	1.59088	3.43616	1.96729	2.14578	1	1	1	1	1	1	0	0	-0.0831834	2.05654	1939	novel_lncRNA	95.9147	0.147467	0.524777	0.281008	0.778704	0.964003
MSTRG.11666.1	2.50025	2.11853	2.62973	3.55968	1.91237	3.36935	2.41617	2.94713	1	1	1	1	1	1	0	0	-0.180161	2.68165	5000	novel_lncRNA	330.938	0.217026	0.249206	0.870868	0.383826	0.81702
MSTRG.11670.1	2.08461	3.17259	1.89344	3.31993	0.943202	4.1855	2.38355	2.81621	1	1	1	1	1	1	0	0	-0.153634	2.59988	469	novel_lncRNA	28.9908	0.122994	0.626473	0.196327	0.844354	0.975823
MSTRG.11672.1	3.20699	0.826871	0.866972	0.601311	1.44702	0.520183	1.63361	0.856173	1	1	1	1	1	1	0	0	0.90804	1.24489	205	novel_lncRNA	6.48213	-0.936394	1.09204	-0.857473	0.391183	0.820644
MSTRG.11673.1	2.01366	1.39586	3.82997	2.22562	0.656878	3.19164	2.41317	2.02472	1	1	1	1	1	1	0	0	0.191854	2.21894	441	novel_lncRNA	23.0462	-0.37568	0.697213	-0.538831	0.590003	0.912875
MSTRG.1168.1	2.20439	2.07041	1.31402	1.1022	1.75188	4.76332	1.86294	2.53913	1	1	1	1	1	1	0	0	-0.266309	2.20104	258	novel_lncRNA	13.8497	0.298785	0.772391	0.386831	0.698881	0.945764
MSTRG.11684.1	3.09874	3.56138	3.14671	2.65114	1.96076	2.75918	3.26894	2.45703	1	1	1	1	1	1	0	0	0.330445	2.86298	2336	novel_lncRNA	163.232	-0.441121	0.29373	-1.50179	0.133151	0.551882
MSTRG.11688.1	0.497384	0.667528	3.183	1.49215	0.166882	2.60427	1.4493	1.4211	0	1	1	1	0	1	0	0	0.0198448	1.4352	426	novel_lncRNA	14.3938	-0.178312	1.0377	-0.171835	0.863567	0.978435
MSTRG.11689.1	0.596874	1.87816	4.10885	1.59167	0.77336	1.79762	2.19463	1.38755	1	1	1	1	1	1	0	0	0.581658	1.79109	364	novel_lncRNA	15.078	-0.624858	0.802191	-0.77894	0.436015	0.844725
MSTRG.11696.1	1.30408	1.5501	1.26198	3.11653	2.32516	1.93122	1.37206	2.45763	1	1	1	1	1	1	0	0	-0.441717	1.91485	1859	novel_lncRNA	88.8603	0.804261	0.344178	2.33676	0.0194519	0.188226
MSTRG.11704.1	2.22562	2.78541	2.50421	4.62245	4.24444	2.35691	2.50508	3.74127	1	1	1	1	1	1	0	0	-0.330418	3.12317	273	novel_lncRNA	21.2217	0.564872	0.621298	0.90918	0.363255	0.809627
MSTRG.11708.3	2.33726	1.35089	1.27712	0.973859	1.91376	1.97373	1.65509	1.62045	1	1	1	1	1	1	0	0	0.0213771	1.63777	365	novel_lncRNA	15.2407	-0.12194	0.704856	-0.173	0.862652	0.978435
MSTRG.11720.1	1.83839	3.33844	0	1.26389	0.400612	1.55187	1.72561	1.07213	1	1	0	1	0	1	0	0	0.60952	1.39887	350	novel_lncRNA	11.4028	-0.599867	1.23839	-0.484392	0.628108	0.926455
MSTRG.11730.1	0.581837	1.62681	3.47898	1.35762	0.569384	1.31637	1.89588	1.08112	1	1	1	1	1	1	0	0	0.753615	1.4885	437	novel_lncRNA	16.0881	-0.899341	0.808582	-1.11224	0.266033	0.728127
MSTRG.11733.1	6.40184	4.33253	5.42265	5.40155	4.99907	3.6151	5.38567	4.67191	1	1	1	1	1	1	0	0	0.152778	5.02879	362	novel_lncRNA	45.6122	-0.207406	0.502268	-0.412939	0.679652	0.940631
MSTRG.11735.1	1.01456	3.48783	1.46279	1.69093	1.22074	1.46279	1.98839	1.45815	1	1	1	1	1	1	0	0	0.363637	1.72327	243	novel_lncRNA	10.3818	-0.452888	0.809481	-0.55948	0.575834	0.909426
MSTRG.11737.1	2.97648	2.42038	3.73044	3.56686	1.92963	3.64578	3.04243	3.04742	1	1	1	1	1	1	0	0	-0.00163719	3.04493	7600	novel_lncRNA	554.263	-0.0733256	0.279469	-0.262374	0.793033	0.966002
MSTRG.11737.2	3.05341	4.28422	4.24273	3.22187	3.62698	6.15071	3.86012	4.33319	1	1	1	1	1	1	0	0	-0.109173	4.09665	1688	novel_lncRNA	170.62	0.110145	0.302487	0.36413	0.715761	0.952458
MSTRG.11737.3	1.86299	4.82733	4.05622	3.87869	2.51128	3.98747	3.58218	3.45915	1	1	1	1	1	1	0	0	0.0355678	3.52066	5267	novel_lncRNA	449.346	-0.0663354	0.401886	-0.16506	0.868897	0.979159
MSTRG.11737.4	1.42914	0	0	0.00887665	0.796692	0.774625	0.47638	0.526731	1	0	0	0	1	1	0	0	-0.0955917	0.501556	4774	novel_lncRNA	61.3325	0.285198	3.12348	0.0913075	0.927248	0.990566
MSTRG.1174.1	0.340004	2.07682	0.438856	0.340004	0.566405	0.658283	0.951892	0.521564	0	1	0	0	1	1	0	0	0.825073	0.736728	213	novel_lncRNA	3.82219	-0.920305	1.31428	-0.700232	0.483782	1
MSTRG.11741.1	1.84817	1.15252	0.520546	3.00865	1.50714	1.48727	1.17374	2.00102	1	1	1	1	1	1	0	0	-0.413427	1.58738	956	novel_lncRNA	37.4231	0.742935	0.589658	1.25994	0.20769	0.656966
MSTRG.11743.1	3.76414	1.57965	4.18341	3.29363	2.55174	2.15918	3.17573	2.66818	1	1	1	1	1	1	0	0	0.190224	2.92196	298	novel_lncRNA	21.0787	-0.246728	0.615517	-0.400847	0.688533	0.942827
MSTRG.11744.1	2.15356	2.79711	4.81755	2.92787	2.93697	3.08669	3.25607	2.98385	1	1	1	1	1	1	0	0	0.0912342	3.11996	1469	novel_lncRNA	114.365	-0.121327	0.375419	-0.323177	0.746561	0.957595
MSTRG.11749.1	2.7158	1.09258	2.53943	2.08908	2.30656	3.76212	2.11594	2.71925	1	1	1	1	1	1	0	0	-0.221868	2.41759	385	novel_lncRNA	23.0957	0.282616	0.655019	0.431463	0.666132	0.937685
MSTRG.11751.1	0.774636	0.993755	1.59056	1.2303	2.3315	2.03239	1.11965	1.86473	1	1	1	1	1	1	0	0	-0.399564	1.49219	930	novel_lncRNA	35.8047	0.770657	0.577952	1.33343	0.182392	0.622317
MSTRG.11752.1	0.830731	0.964774	1.36636	0.86396	1.46561	3.74983	1.05396	2.02647	1	1	1	1	1	1	0	0	-0.479906	1.54021	7628	novel_lncRNA	269.003	0.818599	0.442823	1.84859	0.0645166	0.39463
MSTRG.11753.1	0	0	1.97477	0.96116	0	0	0.658257	0.320387	0	0	1	1	0	0	0	0	1.05457	0.489322	342	novel_lncRNA	4.4214	-1.31331	2.63246	-0.498889	0.617857	0.923403
MSTRG.11753.2	3.10498	0	0	11.7662	3.9249	12.2332	1.03499	9.3081	1	0	0	1	1	1	0	0	-0.888807	5.17154	286	novel_lncRNA	33.3502	3.20709	2.06693	1.55162	0.120754	0.531269
MSTRG.11756.1	1.04109	0.515769	1.24117	0.59491	1.03154	2.83696	0.932677	1.4878	1	1	1	1	1	1	0	0	-0.373118	1.21024	239	novel_lncRNA	6.98804	0.53685	0.991381	0.541517	0.588151	0.912776
MSTRG.11757.1	2.34716	2.18232	1.69076	2.34716	3.27349	4.50869	2.07341	3.37644	1	1	1	1	1	1	0	0	-0.385918	2.72493	257	novel_lncRNA	17.0526	0.683057	0.62898	1.08598	0.277489	0.7369
MSTRG.11758.1	1.80034	3.48489	1.20852	1.52336	0.348489	1.3428	2.16458	1.07155	1	1	1	1	0	1	0	0	1.02005	1.61806	306	novel_lncRNA	12.4727	-1.18774	0.844553	-1.40635	0.159619	0.590112
MSTRG.11759.1	1.21105	2.82445	2.34472	1.81657	1.88296	2.81367	2.12674	2.17107	1	1	1	1	1	1	0	0	-0.0204181	2.1489	299	novel_lncRNA	15.3605	-0.00247123	0.640276	-0.00385964	0.99692	0.999056
MSTRG.1176.1	1.82884	2.25358	2.75326	1.9951	2.05762	2.13686	2.27856	2.06319	1	1	1	1	1	1	0	0	0.104386	2.17088	1730	novel_lncRNA	95.225	-0.187991	0.361579	-0.519917	0.603122	0.917995
MSTRG.11763.1	6.11008	2.82798	6.96418	4.04693	1.96729	6.14486	5.30074	4.05303	1	1	1	1	1	1	0	0	0.307848	4.67689	589	novel_lncRNA	65.1655	-0.458744	0.49879	-0.919714	0.357722	0.807047
MSTRG.11765.1	2.9485	1.32547	1.95286	0.655223	0.378706	0.976431	2.07561	0.67012	1	1	1	1	0	1	0	0	2.09737	1.37287	217	novel_lncRNA	7.65812	-1.74055	0.951479	-1.82931	0.0673531	0.404463
MSTRG.11767.1	2.49922	1.58434	1.84121	2.38562	2.11246	3.27325	1.97492	2.59044	1	1	1	1	1	1	0	0	-0.237612	2.28268	354	novel_lncRNA	19.8218	0.34461	0.595134	0.579046	0.562558	0.904628
MSTRG.11775.1	1.53788	2.53216	1.54638	3.93014	1.67218	3.81073	1.87214	3.13768	1	1	1	1	1	1	0	0	-0.403336	2.50491	744	novel_lncRNA	45.772	0.620853	0.488435	1.27111	0.20369	0.651483
MSTRG.11794.1	3.21077	0.99051	3.22332	1.96214	2.37723	2.99308	2.47487	2.44415	1	1	1	1	1	1	0	0	0.0125683	2.45951	203	novel_lncRNA	12.1724	-0.0753406	0.775342	-0.0971708	0.922591	0.990547
MSTRG.11795.1	1.88918	1.6905	1.58622	3.05602	1.51859	1.05748	1.72197	1.87736	1	1	1	1	1	1	0	0	-0.0827734	1.79966	1479	novel_lncRNA	66.3295	0.0666282	0.473192	0.140806	0.888023	0.983839
MSTRG.11796.1	2.3438	0.854522	3.4402	3.03315	1.12156	2.07598	2.21284	2.0769	1	1	1	1	1	1	0	0	0.0654543	2.14487	678	novel_lncRNA	34.2159	-0.16777	0.608889	-0.275534	0.782906	0.964003
MSTRG.11797.6	2.25332	2.63202	3.26302	2.14714	2.26381	3.60058	2.71612	2.67051	1	1	1	1	1	1	0	0	0.0170796	2.69332	3013	novel_lncRNA	201.224	-0.0750221	0.278495	-0.269385	0.787634	0.964771
MSTRG.11800.1	5.9813	5.3246	4.81277	2.6725	5.3246	4.92736	5.37289	4.30815	1	1	1	1	1	1	0	0	0.247145	4.84052	316	novel_lncRNA	37.4796	-0.352226	0.49029	-0.718404	0.472508	0.861749
MSTRG.11808.1	7.09665	3.74167	6.68443	8.11045	2.38106	7.86403	5.84091	6.11852	1	1	1	1	1	1	0	0	-0.0453707	5.97972	209	novel_lncRNA	30.1726	-0.0325599	0.56052	-0.0580887	0.953678	0.995502
MSTRG.1183.1	6.71265	9.02087	8.97445	8.54338	7.34257	4.92715	8.23599	6.9377	1	1	1	1	1	1	0	0	0.187136	7.58684	202	novel_lncRNA	38.6522	-0.292583	0.464688	-0.629633	0.528935	0.889408
MSTRG.11834.1	0.701072	0.543156	0.402147	3.6222	0.271578	0.703758	0.548792	1.53251	1	1	0	1	0	1	0	0	-0.641901	1.04065	400	novel_lncRNA	9.1933	1.28127	1.0536	1.21608	0.223955	0.678286
MSTRG.11836.1	27.8947	24.3221	42.3771	26.3007	25.9804	38.0064	31.5313	30.0958	1	1	1	1	1	1	0	0	0.0476965	30.8136	223	novel_lncRNA	171.212	-0.111254	0.3219	-0.345617	0.729631	0.955883
MSTRG.1184.1	2.96155	2.92868	2.17543	3.24731	2.68714	2.08186	2.68855	2.67211	1	1	1	1	1	1	0	0	0.00615544	2.68033	1548	novel_lncRNA	100.822	-0.0381437	0.340642	-0.111976	0.910842	0.987459
MSTRG.11845.1	1.93111	0.809906	0.936218	3.86222	2.24974	1.24829	1.22574	2.45342	1	1	1	1	1	1	0	0	-0.500393	1.83958	395	novel_lncRNA	18.2756	1.00441	0.729281	1.37726	0.168432	0.601634
MSTRG.1185.1	1.70638	1.83024	0.708555	2.7302	2.81576	2.24376	1.41506	2.59657	1	1	1	1	1	1	0	0	-0.455029	2.00582	602	novel_lncRNA	30.0938	0.879888	0.532997	1.65083	0.0987735	0.489126
MSTRG.11858.1	2.01221	1.13379	1.14112	2.69819	1.13379	1.10177	1.42904	1.64458	1	1	1	1	1	1	0	0	-0.131063	1.53681	1022	novel_lncRNA	37.1902	0.144404	0.51943	0.278006	0.781008	0.964003
MSTRG.1186.1	2.65763	3.84015	4.09249	5.75821	3.58414	9.1091	3.53009	6.15048	1	1	1	1	1	1	0	0	-0.426046	4.84029	321	novel_lncRNA	37.9336	0.740542	0.476236	1.55499	0.119949	0.529457
MSTRG.11860.1	1.74847	0.609628	2.51898	0.874233	1.62567	1.25949	1.62569	1.25313	1	1	1	1	1	1	0	0	0.297303	1.43941	230	novel_lncRNA	8.35593	-0.487995	0.945284	-0.516242	0.605685	0.91972
MSTRG.1187.1	1.78806	1.49983	0.520121	0.536419	2.09976	0.173374	1.26934	0.936516	1	1	1	1	1	0	0	0	0.355382	1.10293	237	novel_lncRNA	7.14353	-0.2628	1.22033	-0.215351	0.829493	0.972909
MSTRG.1188.1	3.29185	1.95851	4.24892	4.34995	3.91702	4.24892	3.16643	4.17196	1	1	1	1	1	1	0	0	-0.241022	3.66919	308	novel_lncRNA	27.6036	0.390293	0.534507	0.730193	0.465272	0.858421
MSTRG.11881.1	3.93411	3.15574	4.96634	0.670256	0.270492	0.403357	4.01873	0.448035	1	1	1	1	0	0	0	0	7.96968	2.23338	1410	novel_lncRNA	80.9684	-3.24089	0.47754	-6.78665	1.15e-11	2.78e-09
MSTRG.11883.1	5.40915	4.10896	5.89595	3.70913	0	2.76373	5.13802	2.15762	1	1	1	1	0	1	0	0	1.38134	3.64782	230	novel_lncRNA	21.1377	-1.32119	0.972063	-1.35916	0.174096	0.610549
MSTRG.11884.1	4.34243	3.1817	2.29502	1.51041	0.548569	2.89003	3.27305	1.64967	1	1	1	1	1	1	0	0	0.984065	2.46136	426	novel_lncRNA	25.6695	-1.00316	0.700078	-1.43292	0.15188	0.579817
MSTRG.11886.1	2.27127	1.65446	1.91249	2.45058	2.20595	3.53521	1.94607	2.73058	1	1	1	1	1	1	0	0	-0.287304	2.33833	709	novel_lncRNA	41.2766	0.447724	0.421991	1.06098	0.288699	0.749909
MSTRG.1189.1	1.92025	2.28493	3.89484	3.56617	2.74191	6.0193	2.70001	4.10913	1	1	1	1	1	1	0	0	-0.342925	3.40457	264	novel_lncRNA	21.0736	0.557392	0.561958	0.991875	0.321258	0.776132
MSTRG.11892.1	2.44749	2.30574	1.93405	3.51827	2.54845	2.84	2.22909	2.96891	1	1	1	1	1	1	0	0	-0.249187	2.599	3492	novel_lncRNA	226.913	0.377998	0.256849	1.47167	0.141109	0.564434
MSTRG.11894.1	3.52111	2.98642	2.93398	4.63304	2.5844	3.06155	3.14717	3.42633	1	1	1	1	1	1	0	0	-0.0814745	3.28675	1261	novel_lncRNA	99.7729	0.062369	0.321339	0.194091	0.846105	0.975823
MSTRG.11898.1	1.38637	6.11219	2.45999	4.4654	3.29835	7.03403	3.31952	4.93259	1	1	1	1	1	1	0	0	-0.327024	4.12605	2205	novel_lncRNA	221.587	0.540605	0.511831	1.05622	0.290869	0.752432
MSTRG.11899.1	1.03262	2.40025	1.03311	1.43419	1.73351	2.8023	1.48866	1.99	1	1	1	1	1	1	0	0	-0.251932	1.73933	2804	novel_lncRNA	116.974	0.449327	0.445566	1.00844	0.313243	0.76856
MSTRG.11906.2	4.21788	1.92557	3.29233	3.06755	2.79578	3.59358	3.14526	3.1523	1	1	1	1	1	1	0	0	-0.00223508	3.14878	2172	novel_lncRNA	168.387	-0.063708	0.410068	-0.15536	0.876538	0.980469
MSTRG.11914.1	2.62634	1.04851	0.952775	1.69442	2.53389	3.15149	1.54254	2.45993	1	1	1	1	1	1	0	0	-0.372933	2.00124	485	novel_lncRNA	24.4619	0.66548	0.648006	1.02697	0.304436	0.766178
MSTRG.11916.13	3.276	1.74018	3.57665	4.75647	1.33335	3.33762	2.86428	3.14248	1	1	1	1	1	1	0	0	-0.0885303	3.00338	13796	novel_lncRNA	966.648	0.0232751	0.398564	0.0583974	0.953432	0.995502
MSTRG.11917.1	2.33775	2.2866	2.21533	3.71643	2.49448	4.64505	2.2799	3.61865	1	1	1	1	1	1	0	0	-0.36996	2.94927	593	novel_lncRNA	43.5141	0.603017	0.425743	1.41639	0.156662	0.585785
MSTRG.1192.1	2.52847	2.30892	1.68042	2.94988	2.02905	1.89725	2.1726	2.29206	1	1	1	1	1	1	0	0	-0.0521178	2.23233	668	novel_lncRNA	36.2249	0.0481373	0.461578	0.104289	0.91694	0.989449
MSTRG.11926.1	4.07908	3.96463	3.97607	2.50356	1.99136	2.7414	4.00659	2.41211	1	1	1	1	1	1	0	0	0.661034	3.20935	3927	novel_lncRNA	317.468	-0.777588	0.239124	-3.25181	0.00114672	0.0263585
MSTRG.11930.1	1.45423	1.61505	2.44014	2.90846	1.29204	2.44014	1.83647	2.21355	1	1	1	1	1	1	0	0	-0.170348	2.02501	249	novel_lncRNA	12.1267	0.258952	0.715779	0.361777	0.717519	0.953632
MSTRG.11933.1	1.29757	1.22671	1.02896	3.02765	0.557594	0.654792	1.18441	1.41335	1	1	1	1	1	1	0	0	-0.161982	1.29888	380	novel_lncRNA	12.1172	0.172561	0.870505	0.198231	0.842864	0.975701
MSTRG.11940.1	2.10651	2.65203	1.69921	0.921597	1.73402	2.71874	2.15258	1.79145	1	1	1	1	1	1	0	0	0.201585	1.97202	355	novel_lncRNA	17.4041	-0.280555	0.700449	-0.400536	0.688761	0.942827
MSTRG.11941.1	1.27911	3.26849	1.44467	1.27911	1.86771	3.04987	1.99743	2.06556	1	1	1	1	1	1	0	0	-0.0329874	2.03149	528	novel_lncRNA	26.3526	-0.0050906	0.601636	-0.00846126	0.993249	0.99823
MSTRG.11942.1	3.50084	4.59035	1.69736	4.30872	4.27737	2.74811	3.26285	3.77807	1	1	1	1	1	1	0	0	-0.136371	3.52046	448	novel_lncRNA	37.8362	0.219823	0.506238	0.434228	0.664123	0.937039
MSTRG.11948.1	3.5164	4.53777	5.85745	3.06558	3.93273	4.54608	4.63721	3.84813	1	1	1	1	1	1	0	0	0.205054	4.24267	470	novel_lncRNA	50.6424	-0.281811	0.453266	-0.621734	0.534117	0.891794
MSTRG.11950.1	1.54452	2.85887	2.65809	1.20129	0	2.21508	2.35383	1.13879	1	1	1	1	0	1	0	0	1.06695	1.74631	211	novel_lncRNA	8.60118	-1.19828	1.07635	-1.11328	0.265589	0.728127
MSTRG.11951.1	3.12616	2.05458	2.4746	3.35092	3.32948	2.65136	2.55178	3.11058	1	1	1	1	1	1	0	0	-0.179646	2.83118	4022	novel_lncRNA	287.275	0.24782	0.312602	0.792764	0.427915	0.839644
MSTRG.11952.1	2.9094	2.54491	1.5343	1.50163	2.39948	2.34182	2.32953	2.08098	1	1	1	1	1	1	0	0	0.119443	2.20526	498	novel_lncRNA	27.3247	-0.13394	0.583927	-0.229378	0.818575	0.972059
MSTRG.11959.1	2.42358	4.93609	3.71488	3.57767	3.73542	5.09076	3.69151	4.13461	1	1	1	1	1	1	0	0	-0.107168	3.91306	308	novel_lncRNA	29.873	0.139434	0.486404	0.286662	0.774371	0.963993
MSTRG.1196.1	2.54378	2.83757	2.56672	3.6431	3.00099	2.4286	2.64936	3.02423	1	1	1	1	1	1	0	0	-0.123957	2.83679	3146	novel_lncRNA	217.262	0.154578	0.286092	0.540309	0.588984	0.912776
MSTRG.11961.1	1.00103	3.07877	1.72555	1.89084	0.466481	3.2354	1.93512	1.86424	1	1	1	1	0	1	0	0	0.0380194	1.89968	381	novel_lncRNA	17.7203	-0.252832	0.81188	-0.311416	0.755485	0.959143
MSTRG.11965.1	1.51297	3.47258	3.38493	2.31989	2.80047	2.86417	2.79016	2.66151	1	1	1	1	1	1	0	0	0.0483378	2.72583	359	novel_lncRNA	23.6392	-0.0552627	0.559997	-0.0986839	0.921389	0.990547
MSTRG.11970.1	3.39466	2.91753	2.56958	2.97033	3.57397	2.14132	2.96059	2.89521	1	1	1	1	1	1	0	0	0.0225835	2.9279	581	novel_lncRNA	42.9202	-0.0560352	0.445839	-0.125685	0.899981	0.985216
MSTRG.11978.1	1.58434	0.306868	1.53361	1.3863	1.53434	4.77124	1.14161	2.56396	1	0	1	1	1	1	0	0	-0.554748	1.85278	236	novel_lncRNA	10.3272	1.16208	0.943327	1.23189	0.21799	0.669416
MSTRG.11979.1	1.09168	1.0325	1.617	1.76985	1.72083	3.17483	1.24706	2.22184	1	1	1	1	1	1	0	0	-0.438726	1.73445	2149	novel_lncRNA	91.5907	0.76988	0.364874	2.10999	0.0348592	0.273785
MSTRG.11981.1	1.37569	1.17099	1.37828	2.39293	2.12804	3.02698	1.30832	2.51598	1	1	1	1	1	1	0	0	-0.479997	1.91215	4151	novel_lncRNA	193.852	0.895054	0.325305	2.75143	0.00593352	0.0859966
MSTRG.11982.1	1.91596	1.08804	1.91544	3.5701	2.12616	4.76551	1.63981	3.48726	1	1	1	1	1	1	0	0	-0.529771	2.56353	3561	novel_lncRNA	221.93	1.02275	0.3322	3.07871	0.00207901	0.0410228
MSTRG.11983.1	1.12774	1.22523	1.32905	1.98581	2.34155	3.54412	1.22734	2.62383	1	1	1	1	1	1	0	0	-0.532233	1.92558	1477	novel_lncRNA	67.9316	1.03105	0.356409	2.89289	0.00381711	0.0625148
MSTRG.11994.1	0.560312	0.770493	0.80786	0.933854	2.69673	1.93886	0.712889	1.85648	1	1	1	1	1	1	0	0	-0.616	1.28469	220	novel_lncRNA	7.21863	1.36778	0.963879	1.41904	0.155887	0.584401
MSTRG.12008.1	2.32015	2.13184	2.76604	3.18277	2.54446	2.48234	2.40601	2.73652	1	1	1	1	1	1	0	0	-0.120778	2.57127	1195	novel_lncRNA	77.8699	0.172103	0.375675	0.458115	0.64687	0.931904
MSTRG.12009.3	3.78236	3.60969	2.63188	6.04582	4.72227	3.50917	3.34131	4.75909	1	1	1	1	1	1	0	0	-0.297909	4.0502	9452	novel_lncRNA	928.276	0.480774	0.298922	1.60836	0.107756	0.504582
MSTRG.12021.1	1.23045	1.1713	1.13442	3.69135	0.195217	1.81507	1.17872	1.90055	1	1	1	1	0	1	0	0	-0.379797	1.53964	206	novel_lncRNA	7.71689	0.642633	1.10391	0.582143	0.56047	0.903232
MSTRG.12039.1	1.21876	1.9752	1.6568	0	3.59128	0.602472	1.61692	1.39792	1	1	1	0	1	1	0	0	0.156664	1.50742	236	novel_lncRNA	9.22609	-0.163265	1.28928	-0.126633	0.899231	0.985216
MSTRG.1204.1	3.3962	1.75414	0.974059	1.29379	1.00236	1.25236	2.04146	1.18284	1	1	1	1	1	1	0	0	0.725903	1.61215	289	novel_lncRNA	11.1921	-0.787545	0.784983	-1.00326	0.315734	0.772068
MSTRG.12042.1	2.36972	1.27834	3.39017	3.79156	2.19144	3.57851	2.34608	3.18717	1	1	1	1	1	1	0	0	-0.263899	2.76662	225	novel_lncRNA	15.5941	0.403991	0.685322	0.58949	0.555532	0.901953
MSTRG.12048.1	2.57533	1.22793	1.96214	2.50929	2.76284	0.95134	1.9218	2.07449	1	1	1	1	1	1	0	0	-0.0736053	1.99815	609	novel_lncRNA	30.0145	0.0306208	0.635451	0.0481875	0.961567	0.995928
MSTRG.12049.1	3.3206	2.52004	1.37987	4.58558	1.06107	1.68651	2.40684	2.44439	1	1	1	1	1	1	0	0	-0.0153625	2.42561	268	novel_lncRNA	15.9698	-0.0891324	0.766556	-0.116276	0.907434	0.987322
MSTRG.1205.1	0.427682	1.58326	0.184008	1.14048	2.53321	1.28806	0.731649	1.65392	0	1	0	1	1	1	0	0	-0.557627	1.19278	254	novel_lncRNA	7.66381	1.1792	1.09507	1.07683	0.281557	0.742842
MSTRG.12050.1	2.41703	1.32948	1.39396	0.805678	2.65896	1.53335	1.71349	1.666	1	1	1	1	1	1	0	0	0.0285079	1.68974	255	novel_lncRNA	11.0026	-0.0410932	0.829367	-0.0495477	0.960483	0.995928
MSTRG.12051.1	2.55599	2.78179	1.67561	2.73856	1.36732	2.87996	2.3378	2.32861	1	1	1	1	1	1	0	0	0.00394369	2.33321	768	novel_lncRNA	43.0064	-0.101571	0.459912	-0.220849	0.82521	0.972432
MSTRG.12052.1	1.52165	3.44758	2.24947	3.28677	2.18112	3.1928	2.40624	2.8869	1	1	1	1	1	1	0	0	-0.166498	2.64657	584	novel_lncRNA	38.4493	0.253291	0.482592	0.524856	0.599683	0.917029
MSTRG.12053.1	3.95896	4.72224	1.71984	2.46567	2.98672	2.40777	3.46701	2.62005	1	1	1	1	1	1	0	0	0.323261	3.04353	1158	novel_lncRNA	84.6645	-0.394425	0.426345	-0.925131	0.354898	0.803982
MSTRG.12056.1	0.56882	0.954251	1.51673	0.56882	2.14707	1.10308	1.01327	1.27299	1	1	1	1	1	1	0	0	-0.204024	1.14313	298	novel_lncRNA	9.05838	0.428968	0.968237	0.44304	0.657737	0.93654
MSTRG.12058.1	1.13601	2.36557	4.03231	0.426004	1.26164	0.733147	2.5113	0.80693	1	1	1	0	1	1	0	0	2.11216	1.65911	255	novel_lncRNA	10.0881	-1.56621	0.892734	-1.7544	0.0793624	0.441719
MSTRG.12060.1	3.72333	0.959999	1.61049	1.06381	0.548571	0.805246	2.09794	0.805875	1	1	1	1	1	1	0	0	1.60331	1.45191	309	novel_lncRNA	11.3461	-1.43216	0.859085	-1.66708	0.0954983	0.483843
MSTRG.12061.1	3.24403	2.79257	1.96422	0.961195	1.21012	1.13718	2.66694	1.10283	1	1	1	1	1	1	0	0	1.41827	1.88489	389	novel_lncRNA	18.1038	-1.26428	0.628932	-2.0102	0.0444101	0.317037
MSTRG.12062.1	2.49125	1.19406	1.37635	0.972194	0.842863	0.579516	1.68722	0.798191	1	1	1	1	1	1	0	0	1.1138	1.2427	585	novel_lncRNA	18.9917	-1.12464	0.695894	-1.61611	0.106071	0.501338
MSTRG.12063.1	2.76707	4.5023	1.82713	1.84471	3.21593	1.16272	3.03216	2.07445	1	1	1	1	1	1	0	0	0.46167	2.55331	218	novel_lncRNA	13.3318	-0.544399	0.741059	-0.734623	0.462569	0.856462
MSTRG.12064.1	4.12619	2.80625	2.86546	1.44974	1.59021	2.75733	3.26597	1.93243	1	1	1	1	1	1	0	0	0.690086	2.5992	760	novel_lncRNA	49.5043	-0.797903	0.443578	-1.79879	0.0720525	0.419821
MSTRG.12065.1	1.07325	0.82917	3.43308	0.793269	1.45105	3.13194	1.7785	1.79208	1	1	1	1	1	1	0	0	-0.00758007	1.78529	776	novel_lncRNA	31.7188	-0.0358617	0.682063	-0.0525784	0.958068	0.995877
MSTRG.12066.1	3.34109	2.23674	2.48466	0.644772	1.63221	1.72405	2.6875	1.33368	1	1	1	1	1	1	0	0	1.0151	2.01059	701	novel_lncRNA	35.9109	-1.02163	0.56804	-1.79851	0.0720957	0.419821
MSTRG.12086.1	3.02757	3.66502	4.72157	2.64912	2.93201	4.39594	3.80472	3.32569	1	1	1	1	1	1	0	0	0.144038	3.56521	247	novel_lncRNA	21.6818	-0.230915	0.583484	-0.395752	0.692288	0.945304
MSTRG.12088.1	3.02518	4.22552	3.60656	3.78147	1.01995	4.5082	3.61909	3.10321	1	1	1	1	1	1	0	0	0.16624	3.36115	282	novel_lncRNA	23.399	-0.288207	0.637776	-0.451894	0.651345	0.934018
MSTRG.12089.1	0.687431	0	0.773726	0.343716	3.59524	0.464236	0.487052	1.46773	1	0	1	0	1	0	0	0	-0.668159	0.977391	234	novel_lncRNA	5.68516	1.44695	1.47568	0.980527	0.326826	0.781467
MSTRG.12090.1	1.28974	3.40004	1.4292	0.736993	1.39092	1.25055	2.03966	1.12616	1	1	1	1	1	1	0	0	0.811169	1.58291	230	novel_lncRNA	9.53934	-0.885635	0.902371	-0.981454	0.326369	0.781467
MSTRG.12093.1	2.49154	4.05837	3.85911	1.49492	5.34967	3.85911	3.46967	3.5679	1	1	1	1	1	1	0	0	-0.0275309	3.51879	218	novel_lncRNA	18.7742	0.0452976	0.698537	0.0648463	0.948296	0.994239
MSTRG.12094.1	0.871927	1.34887	1.98001	0.871927	3.03497	2.35715	1.40027	2.08802	1	1	1	1	1	1	0	0	-0.329378	1.74414	377	novel_lncRNA	16.9105	0.549628	0.770557	0.713286	0.475669	0.862832
MSTRG.12096.1	1.63379	2.44115	1.20494	2.62574	0.949336	2.25925	1.75996	1.94478	1	1	1	1	1	1	0	0	-0.0950324	1.85237	801	novel_lncRNA	35.458	0.00416212	0.544233	0.00764767	0.993898	0.99823
MSTRG.12097.1	1.90911	2.10177	3.63078	1.18183	1.62887	2.38439	2.54722	1.7317	1	1	1	1	1	1	0	0	0.470938	2.13946	782	novel_lncRNA	41.4261	-0.599727	0.469945	-1.27616	0.201897	0.651104
MSTRG.12098.1	0.687431	2.7963	3.0949	1.71858	3.59524	1.54745	2.19288	2.28709	1	1	1	1	1	1	0	0	-0.0411931	2.23998	234	novel_lncRNA	12.7899	0.0208296	0.843992	0.0246799	0.98031	0.997492
MSTRG.12099.1	1.29199	1.84232	4.25929	2.58397	0.758601	2.12964	2.46453	1.82407	1	1	1	1	1	1	0	0	0.351114	2.1443	328	novel_lncRNA	17.1721	-0.534265	0.736273	-0.725635	0.468063	0.860606
MSTRG.121.1	3.03157	4.67613	1.95648	2.02104	3.7409	4.34773	3.22139	3.36989	1	1	1	1	1	1	0	0	-0.0440671	3.29564	215	novel_lncRNA	17.3559	-0.0190183	0.683258	-0.0278347	0.977794	0.997492
MSTRG.12100.1	1.20852	3.42756	1.96025	3.17236	2.02538	1.69888	2.19878	2.29887	1	1	1	1	1	1	0	0	-0.0435416	2.24882	272	novel_lncRNA	15.2059	0.0350755	0.694635	0.0504949	0.959728	0.995928
MSTRG.12102.1	3.57325	2.82375	2.82856	4.5023	2.76838	3.25899	3.07518	3.50989	1	1	1	1	1	1	0	0	-0.123851	3.29254	654	novel_lncRNA	51.9133	0.14274	0.378757	0.376863	0.706275	0.946551
MSTRG.12104.1	0.830511	0.384015	0	0.830511	1.34405	3.56443	0.404842	1.913	1	0	0	1	1	1	0	0	-0.788373	1.15892	214	novel_lncRNA	5.95915	2.0135	1.27478	1.57949	0.114224	0.516647
MSTRG.12105.1	1.89727	3.02652	0.519205	2.99471	4.19389	1.35663	1.81433	2.84841	1	1	1	1	1	1	0	0	-0.363037	2.33137	2162	novel_lncRNA	119.987	0.693193	0.612178	1.13234	0.257492	0.717912
MSTRG.12106.10	2.93616	3.17964	2.39016	3.80167	2.90395	3.50557	2.83532	3.40373	1	1	1	1	1	1	0	0	-0.166996	3.11953	3868	novel_lncRNA	304.026	0.215947	0.288546	0.748397	0.454221	0.852387
MSTRG.12106.12	1.74958	2.46642	1.33537	3.6075	3.12213	2.85952	1.85046	3.19638	1	1	1	1	1	1	0	0	-0.421077	2.52342	6685	novel_lncRNA	418.992	0.767777	0.391094	1.96315	0.0496285	0.338863
MSTRG.12106.13	1.20751	1.3361	1.73817	1.31017	1.68399	1.70011	1.42726	1.56476	1	1	1	1	1	1	0	0	-0.0878711	1.49601	8405	novel_lncRNA	319.424	0.0935951	0.333682	0.280492	0.7791	0.964003
MSTRG.12108.1	2.66003	2.41787	2.74936	3.33331	2.85399	3.483	2.60909	3.22343	1	1	1	1	1	1	0	0	-0.190587	2.91626	16938	novel_lncRNA	1205.17	0.276602	0.235798	1.17305	0.240778	0.69701
MSTRG.12110.1	2.41796	1.85451	1.87846	3.08345	2.25767	2.9826	2.05031	2.77457	1	1	1	1	1	1	0	0	-0.261035	2.41244	5731	novel_lncRNA	345.369	0.395946	0.248248	1.59496	0.11072	0.510434
MSTRG.12118.1	1.33494	8.52478	6.89226	2.50302	0	5.59996	5.58399	2.70099	1	1	1	1	0	1	0	0	1.06739	4.14249	217	novel_lncRNA	20.5032	-1.1943	1.09827	-1.08744	0.276843	0.7369
MSTRG.12121.1	0.963037	0.496607	0.971957	1.28405	3.14518	1.94391	0.810534	2.12438	1	0	1	1	1	1	0	0	-0.618461	1.46746	256	novel_lncRNA	9.61704	1.35857	0.873379	1.55553	0.11982	0.529457
MSTRG.12124.1	1.35229	3.34969	1.72733	1.2557	2.12147	2.87888	2.1431	2.08535	1	1	1	1	1	1	0	0	0.0276949	2.11423	368	novel_lncRNA	19.1983	-0.0801181	0.6407	-0.125048	0.900486	0.985216
MSTRG.12131.1	4.06209	4.603	1.64593	2.43726	2.95064	2.92609	3.43701	2.77133	1	1	1	1	1	1	0	0	0.240201	3.10417	396	novel_lncRNA	29.5587	-0.29993	0.542617	-0.552748	0.580436	0.910982
MSTRG.12132.1	6.01759	6.19471	4.56551	2.5985	3.67094	2.76583	5.5926	3.01176	1	1	1	1	1	1	0	0	0.856924	4.30218	2169	novel_lncRNA	240.434	-0.873659	0.394865	-2.21255	0.0269284	0.231507
MSTRG.12136.1	4.59005	6.83731	4.77255	2.93253	3.47934	3.2444	5.39997	3.21876	1	1	1	1	1	1	0	0	0.677658	4.30936	1988	novel_lncRNA	211.294	-0.763619	0.346068	-2.20655	0.0273452	0.233558
MSTRG.12138.1	3.1465	3.24509	1.28093	0.925441	1.33622	0.320233	2.55751	0.86063	1	1	1	1	1	0	0	0	1.97167	1.70907	222	novel_lncRNA	9.47187	-1.57357	0.911512	-1.72633	0.0842875	0.454085
MSTRG.1214.1	4.40653	2.40656	2.48623	1.73372	2.3506	2.73485	3.09977	2.27305	1	1	1	1	1	1	0	0	0.363704	2.68641	647	novel_lncRNA	42.468	-0.4132	0.490131	-0.843041	0.399205	0.824813
MSTRG.12149.1	1.05582	3.05121	1.88809	1.93567	3.25462	2.72724	1.99837	2.63918	1	1	1	1	1	1	0	0	-0.242805	2.31877	202	novel_lncRNA	11.6936	0.409146	0.755388	0.541637	0.588068	0.912776
MSTRG.12157.2	9.11812	3.09755	2.08225	4.80752	4.78936	1.95944	4.76597	3.8521	1	1	1	1	1	1	0	0	0.237239	4.30904	21746	novel_lncRNA	2398.16	-0.243309	0.598055	-0.406834	0.68413	0.942062
MSTRG.12165.10	1.78309	2.21964	2.8579	3.19388	1.93675	3.49018	2.28688	2.8736	1	1	1	1	1	1	0	0	-0.204178	2.58024	1848	novel_lncRNA	114.257	0.298721	0.329304	0.907129	0.364339	0.809627
MSTRG.12170.1	6.22073	1.85716	1.6994	3.27407	1.013	1.98264	3.2591	2.0899	1	1	1	1	1	1	0	0	0.559451	2.6745	251	novel_lncRNA	16.7024	-0.691487	0.804538	-0.859483	0.390074	0.819819
MSTRG.12172.1	2.58551	1.38678	0.684506	2.98328	3.85217	2.90915	1.55227	3.2482	1	1	1	1	1	1	0	0	-0.522115	2.40023	235	novel_lncRNA	13.9998	1.12807	0.766742	1.47125	0.141223	0.564434
MSTRG.12175.1	1.82149	3.09643	3.57667	1.90185	2.47714	2.01188	2.83153	2.13029	1	1	1	1	1	1	0	0	0.329176	2.48091	1327	novel_lncRNA	82.4927	-0.396565	0.391386	-1.01323	0.310949	0.767669
MSTRG.12179.1	0	0	0.722754	2.70645	0.207292	2.0478	0.240918	1.65385	0	0	1	1	0	1	0	0	-0.854329	0.947383	388	novel_lncRNA	8.47025	2.90675	1.53022	1.89956	0.0574908	0.369238
MSTRG.1218.1	0.778949	1.20504	3.03235	2.53159	0.602518	1.01078	1.67211	1.38163	1	1	1	1	1	1	0	0	0.210246	1.52687	211	novel_lncRNA	8.17853	-0.405791	1.01337	-0.400437	0.688834	0.942827
MSTRG.12180.1	2.56803	1.35292	2.91667	3.49252	1.91	2.29798	2.27921	2.56683	1	1	1	1	1	1	0	0	-0.112056	2.42302	455	novel_lncRNA	26.3437	0.127976	0.533891	0.239705	0.810559	0.97059
MSTRG.12184.1	2.35875	3.36072	2.74667	2.74274	1.77548	4.44698	2.82205	2.9884	1	1	1	1	1	1	0	0	-0.0556657	2.90522	648	novel_lncRNA	46.3638	0.0124706	0.442503	0.0281819	0.977517	0.997492
MSTRG.12189.1	1.19332	3.7446	0.644695	2.62529	1.10951	0.752144	1.86087	1.49565	1	1	1	1	1	1	0	0	0.244188	1.67826	337	novel_lncRNA	13.209	-0.25203	0.885093	-0.28475	0.775836	0.963993
MSTRG.12191.1	9.33482	8.32718	10.2006	10.9647	8.70003	13.936	9.28752	11.2002	1	1	1	1	1	1	0	0	-0.170775	10.2439	286	novel_lncRNA	72.9572	0.221016	0.33441	0.660914	0.508667	0.884598
MSTRG.12193.2	5.40847	4.50493	5.37758	5.79322	4.98106	8.38562	5.09699	6.38663	1	1	1	1	1	1	0	0	-0.201928	5.74181	3294	novel_lncRNA	456.243	0.249756	0.26085	0.957471	0.33833	0.789878
MSTRG.12194.1	1.81731	1.87425	1.53659	2.79269	1.74718	2.53138	1.74272	2.35708	1	1	1	1	1	1	0	0	-0.260648	2.0499	4002	novel_lncRNA	204.704	0.397283	0.279604	1.42088	0.155353	0.584222
MSTRG.12220.1	2.74502	3.31406	4.76551	5.85863	1.84866	3.79738	3.6082	3.83489	1	1	1	1	1	1	0	0	-0.059114	3.72154	9637	novel_lncRNA	851.227	-0.0480898	0.386183	-0.124526	0.900899	0.985438
MSTRG.1223.2	1.8549	1.78536	1.81423	2.64228	2.31047	3.28547	1.81816	2.74607	1	1	1	1	1	1	0	0	-0.337905	2.28212	4695	novel_lncRNA	268.077	0.541647	0.256803	2.10919	0.0349279	0.273785
MSTRG.1223.4	5.4856	4.96876	3.00581	4.26224	4.12929	4.5468	4.48672	4.31278	1	1	1	1	1	1	0	0	0.0403328	4.39975	6180	novel_lncRNA	660.069	-0.0749154	0.289956	-0.258369	0.796122	0.96696
MSTRG.12233.1	0.814945	2.39251	0.395092	1.01868	0.683574	0.98773	1.20085	0.896662	1	1	0	1	1	1	0	0	0.339244	1.04876	208	novel_lncRNA	5.62086	-0.546536	1.12048	-0.48777	0.625713	0.926436
MSTRG.12234.6	1.18275	1.01042	1.99635	2.3655	0.606252	1.29176	1.39651	1.42117	1	1	1	1	1	1	0	0	-0.0173538	1.40884	398	novel_lncRNA	13.5821	0.0404955	0.779323	0.0519625	0.958559	0.995877
MSTRG.12235.1	3.70078	3.87288	3.86061	2.39462	2.13289	2.40111	3.81142	2.30954	1	1	1	1	1	1	0	0	0.650294	3.06048	755	novel_lncRNA	58.3853	-0.759649	0.361769	-2.09982	0.035745	0.278106
MSTRG.12236.1	1.52558	1.39684	3.57995	2.21902	0	1.78997	2.16745	1.33633	1	1	1	1	0	1	0	0	0.621944	1.75189	337	novel_lncRNA	13.7641	-0.91564	1.07407	-0.852498	0.393937	0.821874
MSTRG.12237.1	2.45347	2.99493	2.31658	1.92352	1.6336	3.13558	2.58833	2.2309	1	1	1	1	1	1	0	0	0.160218	2.40961	1811	novel_lncRNA	108.636	-0.286302	0.336511	-0.850795	0.394883	0.822224
MSTRG.12238.1	3.71733	0	0.912867	1.18279	1.17827	1.3693	1.5434	1.24345	1	0	1	1	1	1	0	0	0.24122	1.39343	238	novel_lncRNA	8.34454	-0.415898	1.27534	-0.326108	0.744343	0.957595
MSTRG.12239.1	2.37946	3.54825	3.14947	3.437	2.21766	4.28474	3.02573	3.31313	1	1	1	1	1	1	0	0	-0.0867476	3.16943	1122	novel_lncRNA	88.5306	0.0427168	0.369834	0.115503	0.908047	0.987322
MSTRG.12242.13	5.60645	5.6793	6.626	0	0.19697	1.15732	5.97059	0.451432	1	1	1	0	0	1	0	0	12.2259	3.21101	3675	novel_lncRNA	286.9	-4.00389	1.58637	-2.52394	0.0116048	0.135032
MSTRG.12242.14	3.11515	6.26035	2.9789	8.0081	8.37466	6.85839	4.11813	7.74705	1	1	1	1	1	1	0	0	-0.468426	5.93259	5131	novel_lncRNA	759.824	0.912302	0.338716	2.69342	0.0070724	0.096123
MSTRG.12246.1	0.771256	0.478025	0.663609	0.771256	0	3.0526	0.63763	1.27462	1	0	1	1	0	1	0	0	-0.499749	0.956125	303	novel_lncRNA	6.53128	0.843575	1.34954	0.625085	0.531915	0.890552
MSTRG.12248.1	2.71195	1.90333	2.13618	1.76761	2.74304	3.05993	2.25048	2.52352	1	1	1	1	1	1	0	0	-0.108198	2.387	1468	novel_lncRNA	88.5059	0.0956048	0.399631	0.239233	0.810925	0.97065
MSTRG.12249.1	3.58025	2.564	2.17376	1.7523	2.62261	2.42348	2.77267	2.26613	1	1	1	1	1	1	0	0	0.223525	2.5194	6380	novel_lncRNA	393.766	-0.326267	0.33849	-0.963889	0.335102	0.786274
MSTRG.12256.1	4.5552	2.08412	3.21221	4.27912	2.19991	2.67685	3.28384	3.05196	1	1	1	1	1	1	0	0	0.0759793	3.1679	307	novel_lncRNA	24.0821	-0.140526	0.56316	-0.249531	0.80295	0.968907
MSTRG.12257.1	3.62104	4.02147	2.86459	2.45296	2.33505	3.3169	3.50237	2.70164	1	1	1	1	1	1	0	0	0.296388	3.102	310	novel_lncRNA	23.5817	-0.44815	0.534531	-0.838398	0.401807	0.826966
MSTRG.12260.1	3.59524	2.30986	2.26349	3.94599	2.44573	1.96169	2.72286	2.78447	1	1	1	1	1	1	0	0	-0.0221263	2.75367	533	novel_lncRNA	35.4191	0.00674448	0.49041	0.0137527	0.989027	0.998121
MSTRG.12263.1	3.15686	3.11316	3.82734	2.81799	2.47403	3.42334	3.36578	2.90512	1	1	1	1	1	1	0	0	0.15857	3.13545	1993	novel_lncRNA	156.726	-0.254128	0.275165	-0.923549	0.355721	0.804117
MSTRG.1227.1	4.14446	2.52037	4.82225	1.65778	0.347637	0.301391	3.82903	0.768937	1	1	1	1	0	0	0	0	3.97963	2.29898	409	novel_lncRNA	23.369	-2.39167	0.749788	-3.1898	0.00142372	0.0312979
MSTRG.12271.5	1.79664	2.28376	3.83897	3.35848	0.881105	3.26496	2.63979	2.50152	1	1	1	1	1	1	0	0	0.0552771	2.57065	10178	novel_lncRNA	617.584	-0.115112	0.46809	-0.245919	0.805745	0.96979
[truncated: 4,771 more rows]

## Sheet: Annotated lncRNAs
Supplementary Table 2. Summary of identified lncRNAs
transcript_id	length	type
ENSSSCT00000001826	2733	Annotated_lncRNA
ENSSSCT00000005615	7316	Annotated_lncRNA
ENSSSCT00000008000	5595	Annotated_lncRNA
ENSSSCT00000009459	7299	Annotated_lncRNA
ENSSSCT00000010566	4805	Annotated_lncRNA
ENSSSCT00000012261	5939	Annotated_lncRNA
ENSSSCT00000014044	1914	Annotated_lncRNA
ENSSSCT00000017798	1413	Annotated_lncRNA
ENSSSCT00000017834	4343	Annotated_lncRNA
ENSSSCT00000022324	8516	Annotated_lncRNA
ENSSSCT00000027780	2616	Annotated_lncRNA
ENSSSCT00000028661	3212	Annotated_lncRNA
ENSSSCT00000035160	1957	Annotated_lncRNA
ENSSSCT00000036447	1091	Annotated_lncRNA
ENSSSCT00000037405	9030	Annotated_lncRNA
ENSSSCT00000037611	2769	Annotated_lncRNA
ENSSSCT00000037621	2844	Annotated_lncRNA
ENSSSCT00000038086	3642	Annotated_lncRNA
ENSSSCT00000038686	4273	Annotated_lncRNA
ENSSSCT00000038795	4700	Annotated_lncRNA
ENSSSCT00000039623	2025	Annotated_lncRNA
ENSSSCT00000040180	1273	Annotated_lncRNA
ENSSSCT00000040543	2916	Annotated_lncRNA
ENSSSCT00000040594	2009	Annotated_lncRNA
ENSSSCT00000041219	3054	Annotated_lncRNA
ENSSSCT00000041574	2903	Annotated_lncRNA
ENSSSCT00000041899	390	Annotated_lncRNA
ENSSSCT00000041955	7097	Annotated_lncRNA
ENSSSCT00000043535	4004	Annotated_lncRNA
ENSSSCT00000043574	5007	Annotated_lncRNA
ENSSSCT00000044309	867	Annotated_lncRNA
ENSSSCT00000044552	3882	Annotated_lncRNA
ENSSSCT00000044673	1811	Annotated_lncRNA
ENSSSCT00000045603	5488	Annotated_lncRNA
ENSSSCT00000045730	2318	Annotated_lncRNA
ENSSSCT00000046000	773	Annotated_lncRNA
ENSSSCT00000046345	2649	Annotated_lncRNA
ENSSSCT00000046651	7454	Annotated_lncRNA
ENSSSCT00000046804	3053	Annotated_lncRNA
ENSSSCT00000047046	6332	Annotated_lncRNA
ENSSSCT00000047639	1163	Annotated_lncRNA
ENSSSCT00000049318	1956	Annotated_lncRNA
ENSSSCT00000049491	7193	Annotated_lncRNA
ENSSSCT00000050094	1080	Annotated_lncRNA
ENSSSCT00000051515	3755	Annotated_lncRNA
ENSSSCT00000051883	2190	Annotated_lncRNA
ENSSSCT00000053234	2321	Annotated_lncRNA
ENSSSCT00000053319	5765	Annotated_lncRNA
ENSSSCT00000053672	1580	Annotated_lncRNA
ENSSSCT00000053775	6581	Annotated_lncRNA
ENSSSCT00000054554	1626	Annotated_lncRNA
ENSSSCT00000054603	5406	Annotated_lncRNA
ENSSSCT00000054955	2038	Annotated_lncRNA
ENSSSCT00000055372	7269	Annotated_lncRNA
ENSSSCT00000056775	1815	Annotated_lncRNA
ENSSSCT00000056826	1719	Annotated_lncRNA
ENSSSCT00000057137	1550	Annotated_lncRNA
ENSSSCT00000057527	4848	Annotated_lncRNA
ENSSSCT00000058797	2927	Annotated_lncRNA
ENSSSCT00000059380	1690	Annotated_lncRNA
ENSSSCT00000059401	1449	Annotated_lncRNA
ENSSSCT00000059571	7025	Annotated_lncRNA
ENSSSCT00000059713	771	Annotated_lncRNA
ENSSSCT00000059769	2488	Annotated_lncRNA
ENSSSCT00000061435	3020	Annotated_lncRNA
ENSSSCT00000064274	2583	Annotated_lncRNA
ENSSSCT00000065132	4551	Annotated_lncRNA
ENSSSCT00000065517	5422	Annotated_lncRNA
ENSSSCT00000065868	843	Annotated_lncRNA
ENSSSCT00000066182	2422	Annotated_lncRNA
ENSSSCT00000066444	3949	Annotated_lncRNA
ENSSSCT00000066468	6236	Annotated_lncRNA
ENSSSCT00000066477	1536	Annotated_lncRNA
ENSSSCT00000066496	4945	Annotated_lncRNA
ENSSSCT00000066501	1938	Annotated_lncRNA
ENSSSCT00000066537	2656	Annotated_lncRNA
ENSSSCT00000066540	3128	Annotated_lncRNA
ENSSSCT00000066609	1816	Annotated_lncRNA
ENSSSCT00000066611	4543	Annotated_lncRNA
ENSSSCT00000066667	2321	Annotated_lncRNA
ENSSSCT00000066678	2854	Annotated_lncRNA
ENSSSCT00000066708	3317	Annotated_lncRNA
ENSSSCT00000066736	1297	Annotated_lncRNA
ENSSSCT00000066740	2195	Annotated_lncRNA
ENSSSCT00000066742	2368	Annotated_lncRNA
ENSSSCT00000066755	642	Annotated_lncRNA
ENSSSCT00000066779	7660	Annotated_lncRNA
ENSSSCT00000066818	2313	Annotated_lncRNA
ENSSSCT00000066896	6486	Annotated_lncRNA
ENSSSCT00000066972	1688	Annotated_lncRNA
ENSSSCT00000066975	730	Annotated_lncRNA
ENSSSCT00000066977	5080	Annotated_lncRNA
ENSSSCT00000067032	3173	Annotated_lncRNA
ENSSSCT00000067062	3185	Annotated_lncRNA
ENSSSCT00000067074	4853	Annotated_lncRNA
ENSSSCT00000067107	5272	Annotated_lncRNA
ENSSSCT00000067125	770	Annotated_lncRNA
ENSSSCT00000067150	4923	Annotated_lncRNA
ENSSSCT00000067154	1495	Annotated_lncRNA
ENSSSCT00000067169	1459	Annotated_lncRNA
ENSSSCT00000067178	3433	Annotated_lncRNA
ENSSSCT00000067211	1784	Annotated_lncRNA
ENSSSCT00000067235	3889	Annotated_lncRNA
ENSSSCT00000067267	2203	Annotated_lncRNA
ENSSSCT00000067318	2952	Annotated_lncRNA
ENSSSCT00000067325	2654	Annotated_lncRNA
ENSSSCT00000067348	2160	Annotated_lncRNA
ENSSSCT00000067434	5038	Annotated_lncRNA
ENSSSCT00000067439	510	Annotated_lncRNA
ENSSSCT00000067507	3549	Annotated_lncRNA
ENSSSCT00000067535	1334	Annotated_lncRNA
ENSSSCT00000067542	2032	Annotated_lncRNA
ENSSSCT00000067559	3017	Annotated_lncRNA
ENSSSCT00000067568	799	Annotated_lncRNA
ENSSSCT00000067639	2671	Annotated_lncRNA
ENSSSCT00000067667	3337	Annotated_lncRNA
ENSSSCT00000067686	7892	Annotated_lncRNA
ENSSSCT00000067714	4285	Annotated_lncRNA
ENSSSCT00000067728	2926	Annotated_lncRNA
ENSSSCT00000067749	1776	Annotated_lncRNA
ENSSSCT00000067753	6291	Annotated_lncRNA
ENSSSCT00000067760	1711	Annotated_lncRNA
ENSSSCT00000067785	2780	Annotated_lncRNA
ENSSSCT00000067791	641	Annotated_lncRNA
ENSSSCT00000067818	444	Annotated_lncRNA
ENSSSCT00000067847	1570	Annotated_lncRNA
ENSSSCT00000067860	2297	Annotated_lncRNA
ENSSSCT00000067868	2189	Annotated_lncRNA
ENSSSCT00000067876	4613	Annotated_lncRNA
ENSSSCT00000067895	2248	Annotated_lncRNA
ENSSSCT00000067900	2705	Annotated_lncRNA
ENSSSCT00000067918	1041	Annotated_lncRNA
ENSSSCT00000067920	3182	Annotated_lncRNA
ENSSSCT00000068042	4486	Annotated_lncRNA
ENSSSCT00000068052	7003	Annotated_lncRNA
ENSSSCT00000068093	1378	Annotated_lncRNA
ENSSSCT00000068101	1328	Annotated_lncRNA
ENSSSCT00000068102	2647	Annotated_lncRNA
ENSSSCT00000068114	3625	Annotated_lncRNA
ENSSSCT00000068125	975	Annotated_lncRNA
ENSSSCT00000068134	1347	Annotated_lncRNA
ENSSSCT00000068138	2320	Annotated_lncRNA
ENSSSCT00000068145	4577	Annotated_lncRNA
ENSSSCT00000068146	3146	Annotated_lncRNA
ENSSSCT00000068163	1366	Annotated_lncRNA
ENSSSCT00000068179	220	Annotated_lncRNA
ENSSSCT00000068203	2421	Annotated_lncRNA
ENSSSCT00000068215	1039	Annotated_lncRNA
ENSSSCT00000068248	1422	Annotated_lncRNA
ENSSSCT00000068249	1220	Annotated_lncRNA
ENSSSCT00000068262	3485	Annotated_lncRNA
ENSSSCT00000068265	1278	Annotated_lncRNA
ENSSSCT00000068275	6459	Annotated_lncRNA
ENSSSCT00000068312	3472	Annotated_lncRNA
ENSSSCT00000068349	4682	Annotated_lncRNA
ENSSSCT00000068367	4542	Annotated_lncRNA
ENSSSCT00000068370	1731	Annotated_lncRNA
ENSSSCT00000068387	1627	Annotated_lncRNA
ENSSSCT00000068397	1311	Annotated_lncRNA
ENSSSCT00000068398	6067	Annotated_lncRNA
ENSSSCT00000068431	2262	Annotated_lncRNA
ENSSSCT00000068487	2655	Annotated_lncRNA
ENSSSCT00000068558	2013	Annotated_lncRNA
ENSSSCT00000068580	1226	Annotated_lncRNA
ENSSSCT00000068599	3322	Annotated_lncRNA
ENSSSCT00000068647	4739	Annotated_lncRNA
ENSSSCT00000068664	3472	Annotated_lncRNA
ENSSSCT00000068685	4481	Annotated_lncRNA
ENSSSCT00000068692	2464	Annotated_lncRNA
ENSSSCT00000068789	1167	Annotated_lncRNA
ENSSSCT00000068800	1936	Annotated_lncRNA
ENSSSCT00000068804	5765	Annotated_lncRNA
ENSSSCT00000068842	4380	Annotated_lncRNA
ENSSSCT00000068887	1140	Annotated_lncRNA
ENSSSCT00000068891	6147	Annotated_lncRNA
ENSSSCT00000068905	2969	Annotated_lncRNA
ENSSSCT00000068948	5166	Annotated_lncRNA
ENSSSCT00000068982	4185	Annotated_lncRNA
ENSSSCT00000069001	1089	Annotated_lncRNA
ENSSSCT00000069008	1061	Annotated_lncRNA
ENSSSCT00000069012	1088	Annotated_lncRNA
ENSSSCT00000069018	6203	Annotated_lncRNA
ENSSSCT00000069029	416	Annotated_lncRNA
ENSSSCT00000069044	634	Annotated_lncRNA
ENSSSCT00000069084	4059	Annotated_lncRNA
ENSSSCT00000069096	1665	Annotated_lncRNA
ENSSSCT00000069097	2546	Annotated_lncRNA
ENSSSCT00000069110	2825	Annotated_lncRNA
ENSSSCT00000069130	3212	Annotated_lncRNA
ENSSSCT00000069171	2546	Annotated_lncRNA
ENSSSCT00000069261	2454	Annotated_lncRNA
ENSSSCT00000069320	1527	Annotated_lncRNA
ENSSSCT00000069321	2169	Annotated_lncRNA
ENSSSCT00000069341	4926	Annotated_lncRNA
ENSSSCT00000069353	6750	Annotated_lncRNA
ENSSSCT00000069422	4551	Annotated_lncRNA
ENSSSCT00000069461	5904	Annotated_lncRNA
ENSSSCT00000069488	2072	Annotated_lncRNA
ENSSSCT00000069493	1826	Annotated_lncRNA
ENSSSCT00000069513	1805	Annotated_lncRNA
ENSSSCT00000069530	2594	Annotated_lncRNA
ENSSSCT00000069534	7791	Annotated_lncRNA
ENSSSCT00000069556	8415	Annotated_lncRNA
ENSSSCT00000069564	3243	Annotated_lncRNA
ENSSSCT00000069578	2272	Annotated_lncRNA
ENSSSCT00000069592	3072	Annotated_lncRNA
ENSSSCT00000069595	1344	Annotated_lncRNA
ENSSSCT00000069612	6898	Annotated_lncRNA
ENSSSCT00000069623	2867	Annotated_lncRNA
ENSSSCT00000069663	6152	Annotated_lncRNA
ENSSSCT00000069708	1107	Annotated_lncRNA
ENSSSCT00000069736	2804	Annotated_lncRNA
ENSSSCT00000069776	1307	Annotated_lncRNA
ENSSSCT00000069784	3915	Annotated_lncRNA
ENSSSCT00000069788	969	Annotated_lncRNA
ENSSSCT00000069804	2324	Annotated_lncRNA
ENSSSCT00000069827	2239	Annotated_lncRNA
ENSSSCT00000069868	2698	Annotated_lncRNA
ENSSSCT00000069898	2825	Annotated_lncRNA
ENSSSCT00000069933	3793	Annotated_lncRNA
ENSSSCT00000070013	5680	Annotated_lncRNA
ENSSSCT00000070020	5188	Annotated_lncRNA
ENSSSCT00000070060	6514	Annotated_lncRNA
ENSSSCT00000070078	1311	Annotated_lncRNA
ENSSSCT00000070118	1281	Annotated_lncRNA
ENSSSCT00000070131	7003	Annotated_lncRNA
ENSSSCT00000070154	2564	Annotated_lncRNA
ENSSSCT00000070156	1873	Annotated_lncRNA
ENSSSCT00000070177	1468	Annotated_lncRNA
ENSSSCT00000070224	1686	Annotated_lncRNA
ENSSSCT00000070241	1297	Annotated_lncRNA
ENSSSCT00000070347	1259	Annotated_lncRNA
ENSSSCT00000070381	2100	Annotated_lncRNA
ENSSSCT00000070424	411	Annotated_lncRNA
ENSSSCT00000070504	2949	Annotated_lncRNA
ENSSSCT00000070543	1537	Annotated_lncRNA
ENSSSCT00000070544	1558	Annotated_lncRNA
ENSSSCT00000070569	1924	Annotated_lncRNA
ENSSSCT00000070581	1543	Annotated_lncRNA
ENSSSCT00000070760	2360	Annotated_lncRNA
ENSSSCT00000070787	1001	Annotated_lncRNA
ENSSSCT00000070837	8902	Annotated_lncRNA
ENSSSCT00000070845	540	Annotated_lncRNA
ENSSSCT00000070888	1532	Annotated_lncRNA
ENSSSCT00000070904	1067	Annotated_lncRNA
ENSSSCT00000070916	3341	Annotated_lncRNA
ENSSSCT00000070994	1788	Annotated_lncRNA
ENSSSCT00000070996	1478	Annotated_lncRNA
ENSSSCT00000071033	4641	Annotated_lncRNA
ENSSSCT00000071042	2490	Annotated_lncRNA
ENSSSCT00000071054	7946	Annotated_lncRNA
ENSSSCT00000071081	1552	Annotated_lncRNA
ENSSSCT00000071091	1863	Annotated_lncRNA
ENSSSCT00000071149	5039	Annotated_lncRNA
ENSSSCT00000071153	1239	Annotated_lncRNA
ENSSSCT00000071166	3835	Annotated_lncRNA
ENSSSCT00000071184	586	Annotated_lncRNA
ENSSSCT00000071265	2672	Annotated_lncRNA
ENSSSCT00000071278	3130	Annotated_lncRNA
ENSSSCT00000071282	1015	Annotated_lncRNA
ENSSSCT00000071284	5796	Annotated_lncRNA
ENSSSCT00000071293	1694	Annotated_lncRNA
ENSSSCT00000071338	7745	Annotated_lncRNA
ENSSSCT00000071432	3083	Annotated_lncRNA
ENSSSCT00000071449	3263	Annotated_lncRNA
ENSSSCT00000071477	2286	Annotated_lncRNA
ENSSSCT00000071565	2352	Annotated_lncRNA
ENSSSCT00000071572	289	Annotated_lncRNA
ENSSSCT00000071582	4229	Annotated_lncRNA
ENSSSCT00000071609	1869	Annotated_lncRNA
ENSSSCT00000071622	3102	Annotated_lncRNA
ENSSSCT00000071657	4820	Annotated_lncRNA
ENSSSCT00000071674	1800	Annotated_lncRNA
ENSSSCT00000071698	1643	Annotated_lncRNA
ENSSSCT00000071796	2066	Annotated_lncRNA
ENSSSCT00000071809	3630	Annotated_lncRNA
ENSSSCT00000071851	4640	Annotated_lncRNA
ENSSSCT00000071863	766	Annotated_lncRNA
ENSSSCT00000071870	5024	Annotated_lncRNA
ENSSSCT00000071881	4581	Annotated_lncRNA
ENSSSCT00000071906	7061	Annotated_lncRNA
ENSSSCT00000071907	2049	Annotated_lncRNA
ENSSSCT00000071926	676	Annotated_lncRNA
ENSSSCT00000071927	4246	Annotated_lncRNA
ENSSSCT00000071957	2812	Annotated_lncRNA
ENSSSCT00000071991	3068	Annotated_lncRNA
ENSSSCT00000071999	2543	Annotated_lncRNA
ENSSSCT00000072019	580	Annotated_lncRNA
ENSSSCT00000072056	1303	Annotated_lncRNA
ENSSSCT00000072097	6065	Annotated_lncRNA
ENSSSCT00000072127	1353	Annotated_lncRNA
ENSSSCT00000072191	4978	Annotated_lncRNA
ENSSSCT00000072199	2533	Annotated_lncRNA
ENSSSCT00000072250	2217	Annotated_lncRNA
ENSSSCT00000072262	5096	Annotated_lncRNA
ENSSSCT00000072264	2532	Annotated_lncRNA
ENSSSCT00000072283	2674	Annotated_lncRNA
ENSSSCT00000072410	2664	Annotated_lncRNA
ENSSSCT00000072432	4759	Annotated_lncRNA
ENSSSCT00000072434	5350	Annotated_lncRNA
ENSSSCT00000072509	874	Annotated_lncRNA
ENSSSCT00000072596	4884	Annotated_lncRNA
ENSSSCT00000072653	3825	Annotated_lncRNA
ENSSSCT00000072665	4152	Annotated_lncRNA
ENSSSCT00000072684	4127	Annotated_lncRNA
ENSSSCT00000072712	1865	Annotated_lncRNA
ENSSSCT00000072747	375	Annotated_lncRNA
ENSSSCT00000072748	3545	Annotated_lncRNA
ENSSSCT00000072749	2438	Annotated_lncRNA
ENSSSCT00000072765	2733	Annotated_lncRNA
ENSSSCT00000072772	6306	Annotated_lncRNA
ENSSSCT00000072778	1750	Annotated_lncRNA
ENSSSCT00000072884	1860	Annotated_lncRNA
ENSSSCT00000072909	7006	Annotated_lncRNA
ENSSSCT00000072924	2366	Annotated_lncRNA
ENSSSCT00000072943	3643	Annotated_lncRNA
ENSSSCT00000072947	4766	Annotated_lncRNA
ENSSSCT00000072959	2600	Annotated_lncRNA
ENSSSCT00000072960	6576	Annotated_lncRNA
ENSSSCT00000073015	6271	Annotated_lncRNA
ENSSSCT00000073026	1987	Annotated_lncRNA
ENSSSCT00000073030	3792	Annotated_lncRNA
ENSSSCT00000073095	1304	Annotated_lncRNA
ENSSSCT00000073117	1360	Annotated_lncRNA
ENSSSCT00000073130	1673	Annotated_lncRNA
ENSSSCT00000073141	4879	Annotated_lncRNA
ENSSSCT00000073142	6396	Annotated_lncRNA
ENSSSCT00000073163	3015	Annotated_lncRNA
ENSSSCT00000073202	1656	Annotated_lncRNA
ENSSSCT00000073217	1300	Annotated_lncRNA
ENSSSCT00000073241	708	Annotated_lncRNA
ENSSSCT00000073304	1620	Annotated_lncRNA
ENSSSCT00000073357	5529	Annotated_lncRNA
ENSSSCT00000073366	2312	Annotated_lncRNA
ENSSSCT00000073368	2989	Annotated_lncRNA
ENSSSCT00000073403	2984	Annotated_lncRNA
ENSSSCT00000073420	7914	Annotated_lncRNA
ENSSSCT00000073422	2547	Annotated_lncRNA
ENSSSCT00000073428	3262	Annotated_lncRNA
ENSSSCT00000073461	2901	Annotated_lncRNA
ENSSSCT00000073472	2529	Annotated_lncRNA
ENSSSCT00000073476	2674	Annotated_lncRNA
ENSSSCT00000073489	1512	Annotated_lncRNA
ENSSSCT00000073514	527	Annotated_lncRNA
ENSSSCT00000073575	2387	Annotated_lncRNA
ENSSSCT00000073580	2100	Annotated_lncRNA
ENSSSCT00000073590	2714	Annotated_lncRNA
ENSSSCT00000073603	1489	Annotated_lncRNA
ENSSSCT00000073604	2119	Annotated_lncRNA
ENSSSCT00000073616	1083	Annotated_lncRNA
ENSSSCT00000073632	2703	Annotated_lncRNA
ENSSSCT00000073668	1653	Annotated_lncRNA
ENSSSCT00000073686	1373	Annotated_lncRNA
ENSSSCT00000073695	5763	Annotated_lncRNA
ENSSSCT00000073737	1016	Annotated_lncRNA
ENSSSCT00000073745	3755	Annotated_lncRNA
ENSSSCT00000073754	2500	Annotated_lncRNA
ENSSSCT00000073758	5714	Annotated_lncRNA
ENSSSCT00000073765	1865	Annotated_lncRNA
ENSSSCT00000073810	6337	Annotated_lncRNA
ENSSSCT00000073825	4849	Annotated_lncRNA
ENSSSCT00000073826	3487	Annotated_lncRNA
ENSSSCT00000073851	7556	Annotated_lncRNA
ENSSSCT00000073892	796	Annotated_lncRNA
ENSSSCT00000073899	867	Annotated_lncRNA
ENSSSCT00000073920	2044	Annotated_lncRNA
ENSSSCT00000073978	2931	Annotated_lncRNA
ENSSSCT00000073982	2087	Annotated_lncRNA
ENSSSCT00000073998	2558	Annotated_lncRNA
ENSSSCT00000074020	3549	Annotated_lncRNA
ENSSSCT00000074036	2375	Annotated_lncRNA
ENSSSCT00000074046	1543	Annotated_lncRNA
ENSSSCT00000074057	2398	Annotated_lncRNA
ENSSSCT00000074068	4093	Annotated_lncRNA
ENSSSCT00000074097	3943	Annotated_lncRNA
ENSSSCT00000074099	3085	Annotated_lncRNA
ENSSSCT00000074122	4206	Annotated_lncRNA
ENSSSCT00000074148	998	Annotated_lncRNA
ENSSSCT00000074162	2024	Annotated_lncRNA
ENSSSCT00000074164	1178	Annotated_lncRNA
ENSSSCT00000074190	3394	Annotated_lncRNA
ENSSSCT00000074197	2031	Annotated_lncRNA
ENSSSCT00000074247	2067	Annotated_lncRNA
ENSSSCT00000074263	3285	Annotated_lncRNA
ENSSSCT00000074268	1132	Annotated_lncRNA
ENSSSCT00000074298	4562	Annotated_lncRNA
ENSSSCT00000074301	741	Annotated_lncRNA
ENSSSCT00000074345	1845	Annotated_lncRNA
ENSSSCT00000074355	1553	Annotated_lncRNA
ENSSSCT00000074362	4480	Annotated_lncRNA
ENSSSCT00000074369	5330	Annotated_lncRNA
ENSSSCT00000074376	4513	Annotated_lncRNA
ENSSSCT00000074431	3609	Annotated_lncRNA
ENSSSCT00000074465	3381	Annotated_lncRNA
ENSSSCT00000074468	3142	Annotated_lncRNA
ENSSSCT00000074473	4905	Annotated_lncRNA
ENSSSCT00000074492	6667	Annotated_lncRNA
ENSSSCT00000074504	1717	Annotated_lncRNA
ENSSSCT00000074519	4675	Annotated_lncRNA
ENSSSCT00000074561	417	Annotated_lncRNA
ENSSSCT00000074562	1652	Annotated_lncRNA
ENSSSCT00000074576	3941	Annotated_lncRNA
ENSSSCT00000074637	1434	Annotated_lncRNA
ENSSSCT00000074640	1085	Annotated_lncRNA
ENSSSCT00000074659	1379	Annotated_lncRNA
ENSSSCT00000074687	6338	Annotated_lncRNA
ENSSSCT00000074751	1794	Annotated_lncRNA
ENSSSCT00000074754	3840	Annotated_lncRNA
ENSSSCT00000074760	3406	Annotated_lncRNA
ENSSSCT00000074769	5371	Annotated_lncRNA
ENSSSCT00000074786	6058	Annotated_lncRNA
ENSSSCT00000074822	344	Annotated_lncRNA
ENSSSCT00000074831	816	Annotated_lncRNA
ENSSSCT00000074873	2951	Annotated_lncRNA
ENSSSCT00000074890	821	Annotated_lncRNA
ENSSSCT00000074903	1512	Annotated_lncRNA
ENSSSCT00000074940	2050	Annotated_lncRNA
ENSSSCT00000074975	1098	Annotated_lncRNA
ENSSSCT00000074977	4176	Annotated_lncRNA
ENSSSCT00000074983	921	Annotated_lncRNA
ENSSSCT00000074996	1041	Annotated_lncRNA
ENSSSCT00000075001	2606	Annotated_lncRNA
ENSSSCT00000075007	3044	Annotated_lncRNA
ENSSSCT00000075031	2108	Annotated_lncRNA
ENSSSCT00000075041	700	Annotated_lncRNA
ENSSSCT00000075045	6358	Annotated_lncRNA
ENSSSCT00000075076	1474	Annotated_lncRNA
ENSSSCT00000075078	4290	Annotated_lncRNA
ENSSSCT00000075127	7224	Annotated_lncRNA
ENSSSCT00000075137	2852	Annotated_lncRNA
ENSSSCT00000075146	3402	Annotated_lncRNA
ENSSSCT00000075164	5278	Annotated_lncRNA
ENSSSCT00000075192	3053	Annotated_lncRNA
ENSSSCT00000075195	6418	Annotated_lncRNA
ENSSSCT00000075196	1665	Annotated_lncRNA
ENSSSCT00000075259	5718	Annotated_lncRNA
ENSSSCT00000075274	903	Annotated_lncRNA
ENSSSCT00000075287	1668	Annotated_lncRNA
ENSSSCT00000075300	2566	Annotated_lncRNA
ENSSSCT00000075350	3403	Annotated_lncRNA
ENSSSCT00000075388	3047	Annotated_lncRNA
ENSSSCT00000075396	4861	Annotated_lncRNA
ENSSSCT00000075404	5691	Annotated_lncRNA
ENSSSCT00000075416	2407	Annotated_lncRNA
ENSSSCT00000075481	1010	Annotated_lncRNA
ENSSSCT00000075493	5138	Annotated_lncRNA
ENSSSCT00000075541	6586	Annotated_lncRNA
ENSSSCT00000075650	5069	Annotated_lncRNA
ENSSSCT00000075669	1807	Annotated_lncRNA
ENSSSCT00000075672	8585	Annotated_lncRNA
ENSSSCT00000075688	1743	Annotated_lncRNA
ENSSSCT00000075710	1715	Annotated_lncRNA
ENSSSCT00000075734	6182	Annotated_lncRNA
ENSSSCT00000075748	5840	Annotated_lncRNA
ENSSSCT00000075755	1091	Annotated_lncRNA
ENSSSCT00000075763	5462	Annotated_lncRNA
ENSSSCT00000075805	898	Annotated_lncRNA
ENSSSCT00000075854	5549	Annotated_lncRNA
ENSSSCT00000075880	2894	Annotated_lncRNA
ENSSSCT00000075899	4452	Annotated_lncRNA
ENSSSCT00000075901	5785	Annotated_lncRNA
ENSSSCT00000075972	3274	Annotated_lncRNA
ENSSSCT00000075981	7909	Annotated_lncRNA
ENSSSCT00000076000	1046	Annotated_lncRNA
ENSSSCT00000076007	2526	Annotated_lncRNA
ENSSSCT00000076039	3784	Annotated_lncRNA
ENSSSCT00000076052	3522	Annotated_lncRNA
ENSSSCT00000076070	2084	Annotated_lncRNA
ENSSSCT00000076088	5568	Annotated_lncRNA
ENSSSCT00000076099	2734	Annotated_lncRNA
ENSSSCT00000076112	3037	Annotated_lncRNA
ENSSSCT00000076127	2241	Annotated_lncRNA
ENSSSCT00000076133	5114	Annotated_lncRNA
ENSSSCT00000076135	4640	Annotated_lncRNA
ENSSSCT00000076188	4449	Annotated_lncRNA
ENSSSCT00000076193	3044	Annotated_lncRNA
ENSSSCT00000076248	1641	Annotated_lncRNA
ENSSSCT00000076249	3633	Annotated_lncRNA
ENSSSCT00000076287	1042	Annotated_lncRNA
ENSSSCT00000076289	4518	Annotated_lncRNA
ENSSSCT00000076320	4817	Annotated_lncRNA
ENSSSCT00000076330	2053	Annotated_lncRNA
ENSSSCT00000076340	8099	Annotated_lncRNA
ENSSSCT00000076344	3527	Annotated_lncRNA
ENSSSCT00000076366	370	Annotated_lncRNA
ENSSSCT00000076402	2667	Annotated_lncRNA
ENSSSCT00000076448	4060	Annotated_lncRNA
ENSSSCT00000076471	6910	Annotated_lncRNA
ENSSSCT00000076482	3640	Annotated_lncRNA
ENSSSCT00000076497	1752	Annotated_lncRNA
ENSSSCT00000076505	1855	Annotated_lncRNA
ENSSSCT00000076521	1607	Annotated_lncRNA
ENSSSCT00000076541	1188	Annotated_lncRNA
ENSSSCT00000076551	3920	Annotated_lncRNA
ENSSSCT00000076608	3360	Annotated_lncRNA
ENSSSCT00000076618	4449	Annotated_lncRNA
ENSSSCT00000076626	4301	Annotated_lncRNA
ENSSSCT00000076633	2438	Annotated_lncRNA
ENSSSCT00000076778	2781	Annotated_lncRNA
ENSSSCT00000076781	2010	Annotated_lncRNA
ENSSSCT00000076844	5025	Annotated_lncRNA
ENSSSCT00000076846	3243	Annotated_lncRNA
ENSSSCT00000076871	1514	Annotated_lncRNA
ENSSSCT00000076899	4066	Annotated_lncRNA
ENSSSCT00000076902	2439	Annotated_lncRNA
ENSSSCT00000076935	3307	Annotated_lncRNA
ENSSSCT00000076938	2604	Annotated_lncRNA
ENSSSCT00000076945	2316	Annotated_lncRNA
ENSSSCT00000076965	422	Annotated_lncRNA
ENSSSCT00000076996	5942	Annotated_lncRNA
ENSSSCT00000077013	6400	Annotated_lncRNA
ENSSSCT00000077017	4111	Annotated_lncRNA
ENSSSCT00000077028	3380	Annotated_lncRNA
ENSSSCT00000077091	3012	Annotated_lncRNA
ENSSSCT00000077102	4929	Annotated_lncRNA
ENSSSCT00000077140	6608	Annotated_lncRNA
ENSSSCT00000077141	3138	Annotated_lncRNA
ENSSSCT00000077147	2305	Annotated_lncRNA
ENSSSCT00000077158	3455	Annotated_lncRNA
ENSSSCT00000077161	2563	Annotated_lncRNA
ENSSSCT00000077183	439	Annotated_lncRNA
ENSSSCT00000077200	2632	Annotated_lncRNA
ENSSSCT00000077218	2488	Annotated_lncRNA
ENSSSCT00000077236	6006	Annotated_lncRNA
ENSSSCT00000077243	1017	Annotated_lncRNA
ENSSSCT00000077252	4974	Annotated_lncRNA
ENSSSCT00000077258	3862	Annotated_lncRNA
ENSSSCT00000077290	1114	Annotated_lncRNA
ENSSSCT00000077323	825	Annotated_lncRNA
ENSSSCT00000077341	7070	Annotated_lncRNA
ENSSSCT00000077345	2444	Annotated_lncRNA
ENSSSCT00000077364	2581	Annotated_lncRNA
ENSSSCT00000077375	226	Annotated_lncRNA
ENSSSCT00000077429	2610	Annotated_lncRNA
ENSSSCT00000077448	3568	Annotated_lncRNA
ENSSSCT00000077492	2121	Annotated_lncRNA
ENSSSCT00000077511	6431	Annotated_lncRNA
ENSSSCT00000077513	2383	Annotated_lncRNA
ENSSSCT00000077576	843	Annotated_lncRNA
ENSSSCT00000077598	3146	Annotated_lncRNA
ENSSSCT00000077617	2156	Annotated_lncRNA
ENSSSCT00000077665	6597	Annotated_lncRNA
ENSSSCT00000077678	1554	Annotated_lncRNA
ENSSSCT00000077709	2509	Annotated_lncRNA
ENSSSCT00000077714	7487	Annotated_lncRNA
ENSSSCT00000077725	3055	Annotated_lncRNA
ENSSSCT00000077759	1432	Annotated_lncRNA
ENSSSCT00000077775	2371	Annotated_lncRNA
ENSSSCT00000077794	4947	Annotated_lncRNA
ENSSSCT00000077803	430	Annotated_lncRNA
ENSSSCT00000077811	2905	Annotated_lncRNA
ENSSSCT00000077830	2637	Annotated_lncRNA
ENSSSCT00000077869	2121	Annotated_lncRNA
ENSSSCT00000077879	5938	Annotated_lncRNA
ENSSSCT00000077915	4724	Annotated_lncRNA
ENSSSCT00000077934	1004	Annotated_lncRNA
ENSSSCT00000077966	1809	Annotated_lncRNA
ENSSSCT00000077976	4954	Annotated_lncRNA
ENSSSCT00000077993	7696	Annotated_lncRNA
ENSSSCT00000078010	6824	Annotated_lncRNA
ENSSSCT00000078028	1704	Annotated_lncRNA
ENSSSCT00000078040	2934	Annotated_lncRNA
ENSSSCT00000078049	4432	Annotated_lncRNA
ENSSSCT00000078085	930	Annotated_lncRNA
ENSSSCT00000078086	3873	Annotated_lncRNA
ENSSSCT00000078168	6296	Annotated_lncRNA
ENSSSCT00000078187	5205	Annotated_lncRNA
ENSSSCT00000078194	6138	Annotated_lncRNA
ENSSSCT00000078197	3858	Annotated_lncRNA
ENSSSCT00000078203	2804	Annotated_lncRNA
ENSSSCT00000078237	3734	Annotated_lncRNA
ENSSSCT00000078257	2908	Annotated_lncRNA
ENSSSCT00000078260	1249	Annotated_lncRNA
ENSSSCT00000078307	2477	Annotated_lncRNA
ENSSSCT00000078318	1840	Annotated_lncRNA
ENSSSCT00000078322	2548	Annotated_lncRNA
ENSSSCT00000078333	964	Annotated_lncRNA
ENSSSCT00000078353	2039	Annotated_lncRNA
ENSSSCT00000078371	2582	Annotated_lncRNA
ENSSSCT00000078395	3395	Annotated_lncRNA
ENSSSCT00000078468	3974	Annotated_lncRNA
ENSSSCT00000078474	1980	Annotated_lncRNA
ENSSSCT00000078505	2220	Annotated_lncRNA
ENSSSCT00000078513	5806	Annotated_lncRNA
ENSSSCT00000078520	6484	Annotated_lncRNA
ENSSSCT00000078570	1068	Annotated_lncRNA
ENSSSCT00000078597	6066	Annotated_lncRNA
ENSSSCT00000078617	2407	Annotated_lncRNA
ENSSSCT00000078634	1900	Annotated_lncRNA
ENSSSCT00000078643	2686	Annotated_lncRNA
ENSSSCT00000078668	4907	Annotated_lncRNA
ENSSSCT00000078681	5056	Annotated_lncRNA
ENSSSCT00000078715	1974	Annotated_lncRNA
ENSSSCT00000078723	4532	Annotated_lncRNA
ENSSSCT00000078756	2867	Annotated_lncRNA
ENSSSCT00000078829	2226	Annotated_lncRNA
ENSSSCT00000078832	1702	Annotated_lncRNA
ENSSSCT00000078833	1255	Annotated_lncRNA
ENSSSCT00000078846	960	Annotated_lncRNA
ENSSSCT00000078853	5179	Annotated_lncRNA
ENSSSCT00000078858	6207	Annotated_lncRNA
ENSSSCT00000078863	2930	Annotated_lncRNA
ENSSSCT00000078864	3985	Annotated_lncRNA
ENSSSCT00000078865	5870	Annotated_lncRNA
ENSSSCT00000078871	3165	Annotated_lncRNA
ENSSSCT00000078898	3187	Annotated_lncRNA
ENSSSCT00000078960	2527	Annotated_lncRNA
ENSSSCT00000078970	3245	Annotated_lncRNA
ENSSSCT00000078994	3690	Annotated_lncRNA
ENSSSCT00000079020	1359	Annotated_lncRNA
ENSSSCT00000079023	416	Annotated_lncRNA
ENSSSCT00000079043	1498	Annotated_lncRNA
ENSSSCT00000079091	2776	Annotated_lncRNA
ENSSSCT00000079134	2107	Annotated_lncRNA
ENSSSCT00000079143	4554	Annotated_lncRNA
ENSSSCT00000079197	1662	Annotated_lncRNA
ENSSSCT00000079230	396	Annotated_lncRNA
ENSSSCT00000079249	1746	Annotated_lncRNA
ENSSSCT00000079254	2443	Annotated_lncRNA
ENSSSCT00000079266	1944	Annotated_lncRNA
ENSSSCT00000079325	5514	Annotated_lncRNA
[truncated: 541 more rows]

## Sheet: Novel lncRNAs
Supplementary Table 2. Summary of identified lncRNAs
[truncated: 5,608 more rows]
