# Supplementary material for: Comprehensive Analysis of Long Noncoding RNA Modified by m6A Methylation in Oxidative and Glycolytic Skeletal Muscles
Source: Int J Mol Sci. 2022 Apr 21;23(9):4600. doi: 10.3390/ijms23094600 (PMC9105514; doi:10.3390/ijms23094600)
Supplement: Supplementary file 1 [file ijms-23-04600-s001.zip › Table S2.xls]

## Sheet: Table S3
Supplementary Table 2 Summary of differential expression lncRNAs
gene_id	name	EDL_1	EDL_2	EDL_3	SOL_1	SOL_2	SOL_3	length	baseMean	log2FoldChange	lfcSE	stat	pvalue	padj
MSTRG.19659.12		0	0	0	58399	2031	71297	444	20134.1	17.7309	2.16225	8.20022	2.4e-16	1.21e-13
MSTRG.19658.14		0	0	0	0	345	2299	2389	404.132	12.0922	3.90687	3.09511	0.00196743	0.039363
ENSSSCT00000074099		0	0	0	0	754	1141	3085	310.956	11.714	3.9069	2.9983	0.00271494	0.0499596
MSTRG.16205.3		0	0	0	449	279	674	4126	223.232	11.2368	1.24311	9.03925	1.58e-19	1.29e-16
ENSSSCT00000054603		0	0	0	363	238	171	5406	127.731	10.4302	1.2665	8.23544	1.79e-16	9.77e-14
MSTRG.16205.2		0	0	0	124	271	290	4163	113.691	10.262	1.28211	8.00396	1.2e-15	5.26e-13
MSTRG.18337.4		0	0	0	35	40	79	2809	24.7575	8.0648	1.34031	6.0171	1.78e-09	2.64e-07
ENSSSCT00000077364		0	0	0	50	15	49	2581	17.9755	7.60499	1.40619	5.40822	6.37e-08	6.73e-06
ENSSSCT00000091545		0	0	0	39	25	5	1712	11.6447	6.97302	1.60348	4.34869	1.37e-05	0.000701035
MSTRG.1111.1		0	0	0	28	13	17	318	9.39911	6.66727	1.48583	4.48723	7.22e-06	0.000397216
MSTRG.19840.1		0	0	0	14	16	12	229	7.01472	6.24088	1.55224	4.02057	5.81e-05	0.00229113
MSTRG.2900.1		0	0	0	10	21	7	398	6.59187	6.14769	1.65928	3.70503	0.00021137	0.00653152
MSTRG.18621.1		0	2	2	59	112	93	1821	44.9197	6.04531	0.901077	6.70898	1.96e-11	4.51e-09
MSTRG.16005.1		0	2	0	2	70	47	204	20.8322	5.93928	1.55116	3.82893	0.000128699	0.0044609
MSTRG.11463.2		1	1	1	103	60	1	1963	28.3172	5.7877	1.38785	4.17026	3.04e-05	0.00135586
MSTRG.7297.1		0	0	5	33	64	63	476	27.4594	4.99333	0.996634	5.01019	5.44e-07	4.34e-05
MSTRG.10500.1		3	0	0	27	14	35	406	12.5979	4.57763	1.18725	3.85566	0.000115418	0.00417822
MSTRG.14696.1		0	4	0	19	23	42	483	14.2146	4.34562	1.13249	3.83723	0.000124431	0.00435908
MSTRG.1112.1		3	4	9	124	44	121	1712	48.462	4.09867	0.647892	6.32617	2.51e-10	4.33e-08
MSTRG.5173.1		0	2	1	10	7	31	263	7.97375	3.90676	1.29606	3.01432	0.00257554	0.0480693
MSTRG.426.1		0	2	6	23	8	100	1214	21.219	3.9039	1.14368	3.41344	0.000641477	0.0164721
ENSSSCT00000085562		0	11	0	70	20	69	3794	26.855	3.77847	1.15561	3.26967	0.00107672	0.0252817
MSTRG.278.1		11	6	3	66	146	48	2138	48.5528	3.741	0.733232	5.10206	3.36e-07	2.86e-05
MSTRG.6707.12		178	119	136	2350	1096	2197	4808	976.123	3.63305	0.338326	10.7383	6.73e-27	4.41e-23
MSTRG.6376.1		27	39	45	768	270	312	6275	237.232	3.55801	0.476329	7.46966	8.04e-14	2.93e-11
MSTRG.1113.1		4	2	2	33	18	48	457	17.0556	3.54991	0.816468	4.34789	1.37e-05	0.000701035
ENSSSCT00000091282		16	28	34	460	55	359	1556	149.151	3.38573	0.655052	5.16864	2.36e-07	2.31e-05
MSTRG.1110.1		3	2	2	43	8	26	300	13.3305	3.37402	0.960017	3.51455	0.000440507	0.0118075
MSTRG.12554.1		0	6	24	98	103	105	1290	55.4711	3.33944	0.869756	3.83951	0.00012328	0.00434198
MSTRG.7143.1		6	8	50	167	328	117	2088	116.456	3.30947	0.7848	4.21697	2.48e-05	0.00113867
MSTRG.6711.1		6	15	16	159	105	107	1012	66.9899	3.29798	0.494219	6.67312	2.5e-11	5.19e-09
MSTRG.7184.1		4	13	22	173	25	212	990	69.848	3.28687	0.775231	4.23986	2.24e-05	0.00106174
MSTRG.17365.1		4	0	26	213	34	54	2270	53.1139	3.26465	1.08385	3.01209	0.00259457	0.048287
MSTRG.5049.1		0	19	7	53	89	101	1183	44.4352	3.2162	0.861556	3.73301	0.000189204	0.00598308
MSTRG.14695.3		0	17	43	196	117	254	2316	100.565	3.18544	0.889436	3.58142	0.000341729	0.00984821
ENSSSCT00000070760		30	71	35	626	95	593	2360	227.167	3.17066	0.621226	5.10387	3.33e-07	2.86e-05
ENSSSCT00000073472		2	7	18	9	53	196	2529	44.8368	3.16679	1.00297	3.15743	0.00159169	0.0333135
MSTRG.18338.1		14	15	35	238	285	20	2537	105.296	3.14307	0.832376	3.77601	0.000159358	0.00527249
MSTRG.1426.1		2	3	2	15	14	34	228	11.208	3.10118	0.911885	3.40085	0.000671764	0.0171235
ENSSSCT00000072410		93	58	63	1311	58	562	2664	337.324	3.06457	0.761696	4.02335	5.74e-05	0.00227802
MSTRG.1011.1		6	1	10	38	67	33	1100	26.4241	3.04176	0.796989	3.81657	0.000135322	0.00464135
MSTRG.4372.9		12	12	59	252	35	436	2975	124.607	3.00056	0.821915	3.6507	0.000261528	0.00775236
MSTRG.8735.8		307	874	272	7019	762	3895	11961	2071.69	2.91534	0.670664	4.34695	1.38e-05	0.000701035
MSTRG.4798.2		90	55	34	379	550	417	2525	255.809	2.9016	0.449008	6.46224	1.03e-10	1.93e-08
MSTRG.16666.7		9	9	17	228	23	18	5143	48.9523	2.87954	0.925334	3.1119	0.00185889	0.0377015
MSTRG.2905.1		20	6	8	147	50	63	736	47.7756	2.8723	0.661635	4.34121	1.42e-05	0.000714054
MSTRG.4351.1		62	73	71	771	224	591	1633	286.06	2.86619	0.429637	6.67118	2.54e-11	5.19e-09
MSTRG.7320.3		22	19	25	217	132	138	2780	90.7556	2.84738	0.406545	7.00385	2.49e-12	7.09e-10
ENSSSCT00000074046		29	33	90	434	454	182	1543	206.887	2.83681	0.573623	4.94543	7.6e-07	5.59e-05
MSTRG.2771.1		13	6	16	27	23	224	2453	47.5207	2.82654	0.86887	3.25312	0.00114145	0.0263585
MSTRG.18335.1		258	122	562	2634	2531	1282	11003	1243.02	2.78158	0.558647	4.97914	6.39e-07	4.81e-05
ENSSSCT00000090735		41	26	153	583	601	287	4967	285.15	2.7563	0.644604	4.27596	1.9e-05	0.00092354
MSTRG.6710.1		54	71	53	551	306	369	3674	229.363	2.74231	0.340791	8.04689	8.49e-16	3.97e-13
MSTRG.8153.2		106	113	129	1402	301	724	10027	443.917	2.72541	0.485945	5.60847	2.04e-08	2.35e-06
MSTRG.12783.1		9	9	33	180	73	90	1367	64.0929	2.7058	0.635422	4.25828	2.06e-05	0.000992305
ENSSSCT00000084501		2416	1900	1228	12657	16152	4730	2192	6692.73	2.62586	0.516223	5.08668	3.64e-07	3.06e-05
MSTRG.15980.1		174	87	285	2006	583	758	10065	631.218	2.55867	0.552602	4.63022	3.65e-06	0.000219532
MSTRG.7320.1		465	326	379	2716	2128	2149	13419	1346.33	2.54707	0.277193	9.1888	3.97e-20	4.34e-17
ENSSSCT00000078829		11587	9155	4406	59811	62073	22181	2226	28728.1	2.53162	0.520285	4.86584	1.14e-06	8.03e-05
ENSSSCT00000079436		75	36	201	628	631	554	4367	352.764	2.52484	0.559475	4.51288	6.4e-06	0.000358086
MSTRG.4226.7		47	50	39	327	171	302	1542	151.466	2.4965	0.345965	7.21606	5.35e-13	1.67e-10
MSTRG.7317.2		54	49	46	314	234	304	2390	163.835	2.47291	0.29197	8.46973	2.46e-17	1.61e-14
MSTRG.14695.2		83	47	72	432	288	443	4431	222.189	2.47066	0.335199	7.37071	1.7e-13	5.56e-11
MSTRG.2904.1		13	15	9	118	31	65	626	40.3346	2.46123	0.610801	4.02951	5.59e-05	0.00226209
MSTRG.18146.1		8	8	5	46	45	24	674	22.8681	2.45157	0.664428	3.68975	0.000224474	0.0069039
ENSSSCT00000084169		10	14	12	66	70	59	2456	38.425	2.42273	0.491634	4.92791	8.31e-07	6.05e-05
MSTRG.18337.1		191	93	715	1933	1975	1456	12137	1061.5	2.42197	0.634569	3.81672	0.00013524	0.00464135
MSTRG.15980.4		249	71	294	1824	369	1274	10957	649.643	2.40286	0.607511	3.95526	7.65e-05	0.00291184
MSTRG.7647.1		265	333	198	1484	1898	725	15831	834.687	2.393	0.459107	5.2123	1.87e-07	1.88e-05
MSTRG.7884.1		141	225	280	880	1397	1049	7736	666.4	2.37077	0.38595	6.14268	8.11e-10	1.33e-07
MSTRG.15981.1		97	28	155	686	237	603	7441	289.352	2.36582	0.587362	4.02787	5.63e-05	0.00226209
MSTRG.7320.2		51	51	41	235	248	255	2046	145.748	2.3419	0.315981	7.41152	1.25e-13	4.31e-11
ENSSSCT00000080345		4	10	3	37	18	32	1694	16.8204	2.30029	0.742362	3.09861	0.00194428	0.0391908
MSTRG.12475.1		5	6	6	30	14	42	463	16.4366	2.26001	0.71256	3.17168	0.00151562	0.0323022
MSTRG.15980.5		71	23	111	457	184	374	4788	196.724	2.23752	0.555769	4.02599	5.67e-05	0.00226636
ENSSSCT00000087745		95	65	35	202	357	366	5775	186.403	2.22345	0.473089	4.69986	2.6e-06	0.000163253
ENSSSCT00000088472		10	12	12	52	44	68	483	32.2799	2.2234	0.494374	4.49741	6.88e-06	0.000381881
ENSSSCT00000085092		399	200	178	1268	1248	1172	3775	740.939	2.21718	0.38969	5.68961	1.27e-08	1.55e-06
MSTRG.13883.1		16	12	15	27	110	58	1006	40.879	2.21638	0.672485	3.29581	0.0009814	0.0238117
ENSSSCT00000074561		29	13	43	172	155	66	417	80.5782	2.21485	0.595729	3.71788	0.0002009	0.00623744
MSTRG.7648.1		459	658	500	2891	3194	1232	18357	1514.79	2.20012	0.443136	4.96489	6.87e-07	5.12e-05
MSTRG.7882.1		57	78	77	173	406	392	5063	197.526	2.1903	0.439848	4.97968	6.37e-07	4.81e-05
MSTRG.10185.1		20	11	20	89	93	43	1561	46.6131	2.14692	0.568831	3.77427	0.000160477	0.00528285
MSTRG.4844.1		394	191	160	1046	1115	1104	5417	665.253	2.10027	0.407087	5.15927	2.48e-07	2.33e-05
MSTRG.2489.1		22	23	14	96	62	102	753	51.8759	2.08507	0.436329	4.77866	1.76e-06	0.000116772
ENSSSCT00000080632		89	20	111	542	226	185	1838	192.876	2.0739	0.636795	3.25678	0.00112682	0.0261766
MSTRG.10238.7		6	10	13	51	26	50	479	25.2081	2.07302	0.589948	3.51389	0.000441588	0.0118075
ENSSSCT00000074190		22	9	6	42	57	60	3394	32.5484	2.07131	0.629287	3.29152	0.000996459	0.0240265
MSTRG.17725.1		28	12	34	123	54	146	1254	63.6496	2.04442	0.536574	3.81014	0.000138886	0.00472889
ENSSSCT00000076320		45	35	23	137	103	204	4817	88.5909	2.04178	0.419845	4.86319	1.16e-06	8.05e-05
MSTRG.17722.1		42	17	62	243	60	208	1864	100.796	1.98722	0.603913	3.29058	0.000999827	0.0240265
MSTRG.361.2		561	194	467	2647	1362	868	8161	1010.81	1.96628	0.522897	3.76036	0.000169667	0.0054753
MSTRG.7181.1		73	118	268	1070	227	582	7574	374.673	1.96128	0.593307	3.30568	0.000947469	0.0232467
ENSSSCT00000077934		243	178	112	678	822	562	1004	435.593	1.9455	0.40385	4.81738	1.45e-06	9.82e-05
ENSSSCT00000091172		131	73	44	308	296	341	3580	196.941	1.88927	0.439038	4.30321	1.68e-05	0.000829169
MSTRG.18333.1		194	190	221	703	745	831	5603	476.278	1.88517	0.246464	7.64887	2.03e-14	7.81e-12
ENSSSCT00000073422		16	17	11	42	72	44	2547	34.1553	1.85291	0.563166	3.29017	0.00100126	0.0240265
MSTRG.1616.1		15	24	18	66	75	67	996	44.0602	1.85241	0.456614	4.05683	4.97e-05	0.0020889
MSTRG.6709.1		117	96	183	611	425	421	3539	305.604	1.84981	0.359862	5.14032	2.74e-07	2.53e-05
MSTRG.12486.1		11	19	15	63	34	69	780	34.1021	1.82283	0.51043	3.57117	0.000355395	0.0100353
MSTRG.2082.1		37	24	9	117	75	60	1133	53.3835	1.81524	0.597471	3.0382	0.00237995	0.0453228
ENSSSCT00000091509		35	16	38	168	56	104	3104	67.4894	1.81328	0.538202	3.36914	0.00075402	0.0187817
MSTRG.1615.9		249	159	223	739	748	766	8172	477.613	1.80808	0.29536	6.12161	9.26e-10	1.44e-07
MSTRG.6200.18		60	73	110	233	269	342	2636	178.873	1.76509	0.354139	4.98417	6.22e-07	4.8e-05
MSTRG.13335.2		200	190	307	1050	459	930	5219	506.927	1.74098	0.360923	4.8237	1.41e-06	9.62e-05
MSTRG.12273.1		84	213	179	622	248	788	5625	340.927	1.72039	0.467288	3.68165	0.000231727	0.00701976
MSTRG.1618.1		19	9	24	70	49	57	703	37.4967	1.7195	0.525431	3.27255	0.00106582	0.0251159
MSTRG.1646.1		18	16	32	48	59	115	825	46.7706	1.69339	0.532454	3.18035	0.00147097	0.0316985
MSTRG.16922.1		588	269	575	2654	978	1036	5791	998.917	1.65349	0.482656	3.42582	0.000612955	0.0158714
ENSSSCT00000075493		80	32	37	180	112	199	5138	104.203	1.65265	0.46213	3.57616	0.000348675	0.00993116
MSTRG.10532.1		36	28	37	83	115	124	2036	70.1497	1.64795	0.402152	4.09784	4.17e-05	0.0017856
MSTRG.16821.1		547	571	921	2249	1413	2996	6883	1406.42	1.64185	0.333816	4.91844	8.72e-07	6.28e-05
ENSSSCT00000083556		51	53	30	154	171	90	4650	92.5327	1.63557	0.472519	3.46139	0.000537401	0.0140821
MSTRG.1928.1		45	40	49	159	154	104	2179	92.1414	1.62946	0.397292	4.1014	4.11e-05	0.00176986
MSTRG.19265.9		99	128	164	504	148	636	3104	266.933	1.62422	0.478638	3.39341	0.000690276	0.0175271
MSTRG.10238.6		29	75	76	279	105	193	3137	122.495	1.62405	0.492484	3.29766	0.000974926	0.0237425
MSTRG.13225.8		64	43	73	167	194	193	1079	121.844	1.59894	0.361927	4.41785	9.97e-06	0.000526655
MSTRG.16204.18		528	417	880	2237	1283	2202	6661	1227.34	1.59167	0.357236	4.45551	8.37e-06	0.000449413
MSTRG.8202.1		301	186	393	1343	685	670	3217	588.756	1.5781	0.415123	3.80153	0.000143807	0.00483117
MSTRG.17376.2		62	50	77	232	158	188	1901	126.054	1.57347	0.337468	4.66256	3.12e-06	0.000193003
MSTRG.2127.1		114	91	105	423	255	266	5227	206.513	1.56889	0.333889	4.69882	2.62e-06	0.000163253
MSTRG.10533.1		58	109	75	200	260	260	3938	159.661	1.5579	0.369512	4.21611	2.49e-05	0.00113867
MSTRG.6201.1		69	66	68	156	145	315	3015	132.633	1.53474	0.376012	4.08162	4.47e-05	0.00189021
MSTRG.19556.1		31	44	64	148	99	169	1571	90.3102	1.53026	0.397322	3.85144	0.000117425	0.00422665
MSTRG.5650.1		226	275	329	1131	764	522	7222	539.574	1.52754	0.378202	4.03895	5.37e-05	0.00220038
MSTRG.17991.5		43	50	73	172	135	180	812	107.096	1.51336	0.345477	4.38048	1.18e-05	0.000615689
ENSSSCT00000005615		90	63	78	158	234	281	7316	149.567	1.51171	0.370251	4.08293	4.45e-05	0.00189021
MSTRG.13319.1		244	131	104	532	322	574	4196	310.616	1.50799	0.405344	3.72028	0.000199002	0.0062079
MSTRG.1929.1		157	124	155	448	452	340	6367	279.834	1.49602	0.323445	4.62527	3.74e-06	0.00022079
MSTRG.6458.1		863	577	638	2096	1078	3042	22232	1333.79	1.4936	0.368443	4.05382	5.04e-05	0.0021025
MSTRG.2333.1		106	138	97	360	261	347	2752	214.688	1.46334	0.284882	5.13667	2.8e-07	2.54e-05
MSTRG.16780.8		37	69	76	193	172	135	525	113.408	1.4478	0.41166	3.51698	0.000436481	0.0118068
MSTRG.4955.1		69	37	74	243	135	123	1404	112.414	1.44125	0.453408	3.1787	0.00147935	0.0317745
MSTRG.17991.8		77	31	93	201	163	193	1739	124.921	1.43137	0.449817	3.18211	0.00146208	0.0316108
MSTRG.14465.1		27	28	31	59	82	95	1262	53.2853	1.42914	0.421622	3.38963	0.00069986	0.0177019
MSTRG.1927.1		75	52	47	162	165	146	2195	107.693	1.42011	0.370637	3.83155	0.000127341	0.00443728
MSTRG.18325.1		177	110	151	570	302	336	3177	270.596	1.41902	0.36901	3.84548	0.000120318	0.0042964
MSTRG.8888.1		91	85	43	295	108	207	2602	134.479	1.40824	0.464135	3.03412	0.00241242	0.045808
MSTRG.16204.15		240	195	463	1052	574	839	3116	549.218	1.40758	0.398759	3.52991	0.000415698	0.0113943
MSTRG.1420.1		127	112	138	237	186	633	7713	229.273	1.39335	0.450255	3.09459	0.00197085	0.039363
MSTRG.7875.13		368	452	625	1174	1400	1236	8203	874.88	1.38855	0.315605	4.39964	1.08e-05	0.00056825
MSTRG.16807.1		99	127	65	380	214	183	4367	176.448	1.38687	0.429997	3.22531	0.00125835	0.0283083
MSTRG.3485.1		229	117	127	446	378	444	5336	287.382	1.38047	0.359454	3.84047	0.000122799	0.00434198
MSTRG.16065.5		292	218	357	1071	578	651	6464	520.409	1.36579	0.348899	3.91457	9.06e-05	0.00339032
MSTRG.18067.1		77	126	155	320	244	378	4470	212.372	1.35098	0.342389	3.94575	7.96e-05	0.00301233
MSTRG.16808.1		143	118	81	330	291	267	3974	204.22	1.35024	0.347153	3.88946	0.000100467	0.00369754
MSTRG.2538.1		95	74	110	358	138	219	3932	161.894	1.29828	0.407464	3.18624	0.00144136	0.0313786
MSTRG.13855.12		39	60	55	177	100	104	773	88.037	1.27323	0.404383	3.14857	0.00164073	0.0340141
MSTRG.12308.14		376	212	411	1196	561	744	4239	573.076	1.27135	0.389626	3.263	0.00110239	0.0257001
MSTRG.4986.7		197	273	377	891	359	876	7816	479.704	1.2561	0.393769	3.18994	0.00142304	0.0312979
ENSSSCT00000082451		91	84	51	161	201	178	3261	127.775	1.23969	0.383581	3.23188	0.0012298	0.0277808
MSTRG.1422.1		113	94	92	189	147	410	4973	168.407	1.23602	0.409546	3.01803	0.00254421	0.0476203
MSTRG.18225.1		59	54	60	165	88	169	2166	96.7152	1.2239	0.353391	3.46332	0.000533553	0.0140821
MSTRG.6457.1		268	238	242	665	385	742	7453	413.095	1.19597	0.283003	4.22599	2.38e-05	0.00110525
MSTRG.7142.1		383	413	332	876	659	1128	3808	618.914	1.18368	0.254097	4.65838	3.19e-06	0.000193317
MSTRG.14468.1		56	71	78	116	129	234	2738	111.591	1.17184	0.381199	3.0741	0.00211139	0.0415368
ENSSSCT00000084346		148	138	97	310	228	349	8534	208.03	1.15974	0.305176	3.80025	0.000144553	0.00483147
MSTRG.18642.18		263	196	271	623	367	691	2974	392.532	1.13968	0.301626	3.77846	0.0001578	0.00524744
MSTRG.13766.4		321	253	280	859	547	510	2432	458.189	1.13326	0.321215	3.52804	0.000418648	0.0114273
ENSSSCT00000066501		273	255	329	667	473	812	1938	458.513	1.13204	0.263348	4.29865	1.72e-05	0.000840082
MSTRG.11315.1		108	171	148	405	186	351	3859	222.466	1.08159	0.354379	3.05206	0.00227279	0.0437912
MSTRG.7395.1		77	75	68	178	151	145	2169	115.062	1.08048	0.316625	3.4125	0.000643696	0.0164721
MSTRG.12476.1		158	141	167	395	233	389	3585	242.163	1.06954	0.284199	3.76335	0.000167654	0.00543714
ENSSSCT00000076521		754	594	1172	2044	1469	1890	1607	1302.63	1.05947	0.323031	3.27978	0.00103886	0.0247457
MSTRG.18324.1		731	428	649	1619	853	1379	7620	925.121	1.03039	0.331552	3.10778	0.00188499	0.0381129
MSTRG.2742.1		90	79	65	141	159	189	2560	119.601	1.02959	0.329074	3.12875	0.00175553	0.0360516
MSTRG.11982.1		161	109	166	300	213	413	3561	221.93	1.02275	0.3322	3.07871	0.00207901	0.0410228
MSTRG.16366.2		297	274	380	154	143	172	3095	236.236	-1.05429	0.276761	-3.80937	0.000139319	0.00472889
ENSSSCT00000081663		8139	9641	8583	4266	4073	4120	2096	6471.59	-1.10515	0.220082	-5.02152	5.13e-07	4.15e-05
MSTRG.3019.1		270	380	275	139	156	139	3621	226.925	-1.10712	0.311787	-3.55089	0.000383936	0.0106575
MSTRG.16287.22		134	126	129	57	49	80	1259	95.3673	-1.11452	0.322781	-3.45287	0.000554665	0.0144765
MSTRG.18057.4		1154	1258	1849	558	584	857	7005	1038.54	-1.13307	0.300724	-3.76782	0.00016468	0.00536724
MSTRG.9816.1		571	582	379	266	250	187	6595	374.275	-1.138	0.342606	-3.32161	0.000895013	0.0220422
MSTRG.17002.1		103	102	160	68	50	50	1398	88.7315	-1.1488	0.382235	-3.00547	0.00265173	0.0492111
MSTRG.9803.10		112	154	110	42	61	69	715	91.3446	-1.15335	0.381538	-3.0229	0.00250366	0.0469957
ENSSSCT00000067267		103	101	94	50	31	58	2203	72.337	-1.15753	0.357986	-3.23346	0.00122301	0.0277775
ENSSSCT00000077252		359	434	602	268	195	168	4974	337.521	-1.16569	0.345386	-3.37502	0.000738104	0.0184554
ENSSSCT00000090824		151	117	105	48	64	55	1674	90.5445	-1.17737	0.382388	-3.07901	0.00207692	0.0410228
MSTRG.17114.1		191	116	176	94	52	74	2222	116.845	-1.18665	0.376	-3.156	0.0015995	0.0333705
MSTRG.9815.1		1435	1483	892	653	626	395	19040	919.998	-1.19229	0.373536	-3.19191	0.00141336	0.0312801
MSTRG.14547.1		252	223	268	152	69	114	1513	178.593	-1.2066	0.340098	-3.54781	0.000388446	0.0106921
ENSSSCT00000089899		889	1302	1620	405	505	775	3527	911.025	-1.21746	0.347866	-3.49978	0.000465641	0.0124001
ENSSSCT00000089730		133	89	140	46	54	58	4057	86.8653	-1.22535	0.378485	-3.23752	0.00120573	0.0275218
MSTRG.17269.1		66	66	81	30	23	39	645	50.5542	-1.26123	0.398552	-3.16452	0.00155339	0.0327212
MSTRG.13040.7		653	800	1097	440	261	348	5407	597.002	-1.32417	0.311418	-4.25207	2.12e-05	0.00101281
MSTRG.9807.1		274	442	228	87	156	130	4700	220.507	-1.34143	0.418559	-3.20487	0.00135123	0.0300066
MSTRG.17118.1		299	169	281	118	98	83	3215	175.432	-1.35009	0.376192	-3.58884	0.000332157	0.00962815
MSTRG.10966.1		601	327	483	266	125	182	1707	330.098	-1.35794	0.379705	-3.57631	0.000348478	0.00993116
MSTRG.740.1		140	104	122	50	51	43	1650	85.414	-1.36794	0.366174	-3.73577	0.000187142	0.00595128
MSTRG.8214.1		94	75	71	41	19	37	1169	55.8789	-1.36932	0.426145	-3.21326	0.00131236	0.0292424
ENSSSCT00000086039		88	64	62	34	25	25	5135	49.7945	-1.3848	0.430839	-3.21419	0.00130812	0.0292424
MSTRG.5294.1		4767	3488	2096	1325	1536	1113	20078	2408.29	-1.39164	0.392234	-3.54798	0.000388199	0.0106921
MSTRG.14461.2		75	165	171	43	45	72	1245	94.511	-1.40176	0.444354	-3.15461	0.00160711	0.0334228
ENSSSCT00000076551		186	200	268	65	86	101	3920	150.99	-1.40345	0.341393	-4.11096	3.94e-05	0.00170942
ENSSSCT00000077147		110	230	220	57	74	82	2305	128.593	-1.41437	0.408493	-3.46242	0.000535336	0.0140821
ENSSSCT00000076846		351	956	587	374	155	203	3243	434.371	-1.41466	0.458874	-3.0829	0.00204992	0.0408176
MSTRG.2147.7		916	928	912	386	363	289	5263	634.694	-1.42395	0.277727	-5.12714	2.94e-07	2.62e-05
ENSSSCT00000088030		108	95	75	39	27	39	2059	63.7492	-1.45287	0.385285	-3.77089	0.000162666	0.00532811
MSTRG.9830.1		608	1178	746	350	270	305	10361	574.645	-1.48235	0.327038	-4.53265	5.82e-06	0.000328958
MSTRG.17397.1		281	290	308	136	128	48	584	200.216	-1.48284	0.465539	-3.1852	0.00144655	0.0313786
ENSSSCT00000070241		223	122	162	62	47	79	1297	115.733	-1.48914	0.381143	-3.90703	9.34e-05	0.00345826
MSTRG.1734.1		502	379	271	117	164	133	5392	263.08	-1.48917	0.380403	-3.91472	9.05e-05	0.00339032
MSTRG.1733.2		114	98	74	29	37	37	2862	65.1264	-1.5001	0.40921	-3.66584	0.000246526	0.00737439
ENSSSCT00000076608		94	73	107	32	15	52	3360	61.5547	-1.55251	0.480221	-3.2329	0.00122542	0.0277775
ENSSSCT00000010566		1475	1965	1467	514	649	506	4805	1100.81	-1.56056	0.30496	-5.11726	3.1e-07	2.71e-05
MSTRG.18918.1		353	524	187	119	150	71	5313	236.063	-1.63059	0.501428	-3.25189	0.00114641	0.0263585
MSTRG.5284.8		14383	10714	8044	4463	4092	2053	30245	7361.91	-1.64473	0.420447	-3.91186	9.16e-05	0.00340898
MSTRG.5284.1		8431	5406	3971	1895	1919	1944	11924	3951.31	-1.65992	0.349327	-4.75178	2.02e-06	0.000132087
ENSSSCT00000076844		565	870	499	191	269	144	5025	426.21	-1.66315	0.4118	-4.03873	5.37e-05	0.00220038
MSTRG.16486.11		158	97	70	26	48	28	463	72.1342	-1.66862	0.52678	-3.16759	0.00153709	0.0325872
MSTRG.19033.1		301	171	199	96	55	67	1983	148.505	-1.67036	0.387279	-4.31306	1.61e-05	0.000805173
MSTRG.6063.1		40	34	31	11	9	14	787	23.1498	-1.67492	0.546203	-3.06647	0.00216599	0.0423564
MSTRG.18689.1		3305	3218	2902	873	959	1183	5735	2075.92	-1.67871	0.235075	-7.14118	9.25e-13	2.76e-10
MSTRG.3118.1		37	51	59	23	9	15	355	32.1435	-1.69587	0.535621	-3.16618	0.00154456	0.03264
MSTRG.20060.19		329	262	279	147	93	29	3343	191.322	-1.69651	0.552443	-3.07092	0.00213401	0.0418559
ENSSSCT00000080375		139	337	443	70	82	139	2801	200.279	-1.70117	0.478534	-3.55496	0.000378038	0.0105384
MSTRG.3249.1		105	130	112	28	41	37	2004	75.7847	-1.7273	0.385171	-4.48451	7.31e-06	0.000398971
MSTRG.2121.6		1146	822	356	247	221	238	3492	507.907	-1.75622	0.441485	-3.97798	6.95e-05	0.00266261
MSTRG.18191.11		641	1130	559	108	324	242	5844	503.959	-1.77368	0.496144	-3.57493	0.000350324	0.00993494
ENSSSCT00000071081		46	95	34	19	19	13	1552	37.7827	-1.78746	0.590959	-3.02468	0.00248893	0.0469884
MSTRG.7277.1		377	532	473	75	114	226	5438	298.06	-1.79148	0.415564	-4.31096	1.63e-05	0.000806709
MSTRG.3775.1		52	65	147	31	19	28	1879	56.7248	-1.80171	0.53381	-3.37519	0.00073765	0.0184554
ENSSSCT00000074465		589	645	485	183	191	119	3381	371.059	-1.80505	0.349937	-5.15822	2.49e-07	2.33e-05
MSTRG.1733.1		229	178	139	56	56	46	3435	118.1	-1.8113	0.378547	-4.78487	1.71e-06	0.000114376
ENSSSCT00000066977		82	32	35	14	12	17	5080	32.18	-1.84633	0.602896	-3.06243	0.00219545	0.0425515
MSTRG.10700.3		320	375	532	107	88	154	2649	261.627	-1.86509	0.327834	-5.68912	1.28e-08	1.55e-06
MSTRG.6069.5		149	156	153	39	51	36	1125	97.9375	-1.87038	0.369054	-5.06803	4.02e-07	3.33e-05
MSTRG.5763.4		198	163	90	45	44	36	1187	96.6708	-1.87423	0.443091	-4.22989	2.34e-05	0.00109403
MSTRG.3270.1		79	122	74	28	19	30	1152	58.4879	-1.88293	0.425705	-4.42309	9.73e-06	0.000518216
MSTRG.17946.1		281	841	582	55	133	284	6315	359.777	-1.90627	0.581397	-3.27878	0.00104256	0.0247457
MSTRG.10706.1		218	339	812	72	137	158	8942	288.987	-1.91413	0.537491	-3.56124	0.000369114	0.0103336
ENSSSCT00000076448		22	80	38	15	9	13	4060	29.3173	-1.95794	0.651872	-3.00356	0.00266839	0.0493802
ENSSSCT00000084645		88	359	234	60	73	38	3531	142.283	-1.9747	0.56162	-3.51609	0.000437956	0.0118068
MSTRG.20338.2		424	574	872	151	126	209	8702	391.135	-1.9914	0.351313	-5.66844	1.44e-08	1.72e-06
MSTRG.9015.1		32	61	34	15	6	12	988	26.5112	-1.99859	0.600724	-3.32696	0.000877986	0.0217045
MSTRG.9211.1		201	319	279	53	58	95	4188	166.992	-2.00004	0.353673	-5.65507	1.56e-08	1.82e-06
MSTRG.5560.1		282	1045	229	134	117	144	5192	323.919	-2.00559	0.560121	-3.58064	0.000342756	0.00984821
MSTRG.16365.1		391	752	448	158	80	171	10636	331.3	-2.02243	0.378872	-5.33803	9.4e-08	9.77e-06
MSTRG.10704.5		189	144	334	54	39	76	3140	138.874	-2.03896	0.431198	-4.72858	2.26e-06	0.000145014
MSTRG.11395.1		130	158	75	22	16	55	1718	75.5328	-2.05054	0.533334	-3.84475	0.000120674	0.0042964
ENSSSCT00000081811		182	234	204	60	35	59	3911	128.659	-2.0603	0.323467	-6.36942	1.9e-10	3.36e-08
MSTRG.1844.1		118	164	232	25	46	54	1351	106.547	-2.06153	0.451199	-4.56899	4.9e-06	0.000279175
ENSSSCT00000072596		121	131	32	19	30	18	4884	59.1045	-2.08188	0.634008	-3.28369	0.00102458	0.0244965
MSTRG.18296.6		506	594	158	42	175	67	6160	261.057	-2.09274	0.662477	-3.15896	0.00158331	0.0332444
MSTRG.8280.4		513	485	314	100	100	113	2854	271.886	-2.10132	0.322009	-6.52565	6.77e-11	1.3e-08
MSTRG.1230.1		30	29	31	11	2	9	417	18.5429	-2.10879	0.692417	-3.04555	0.00232254	0.0446187
MSTRG.7276.1		617	1139	627	82	149	344	7184	490.388	-2.11575	0.50568	-4.18397	2.86e-05	0.0012942
ENSSSCT00000079922		136	66	104	54	8	12	3144	63.3717	-2.11884	0.700727	-3.02378	0.00249638	0.0469936
ENSSSCT00000069171		37	54	77	8	5	28	2546	34.4129	-2.13015	0.680011	-3.13252	0.00173311	0.0357031
MSTRG.19035.1		19	36	55	7	11	7	635	22.5746	-2.13613	0.684945	-3.11869	0.0018166	0.0370732
MSTRG.7275.1		555	967	551	79	147	261	8961	425.582	-2.13722	0.458782	-4.65847	3.19e-06	0.000193317
MSTRG.17296.1		39	90	84	9	14	27	1148	43.5901	-2.13789	0.580825	-3.68077	0.000232528	0.00701976
MSTRG.9212.1		539	683	675	86	120	237	9883	388.901	-2.15494	0.387804	-5.55678	2.75e-08	3.05e-06
MSTRG.18505.2		92	152	169	49	11	37	1915	84.2992	-2.16591	0.525725	-4.11986	3.79e-05	0.0016668
MSTRG.5913.1		200	317	378	68	78	51	3245	182.608	-2.18311	0.399889	-5.4593	4.78e-08	5.22e-06
MSTRG.16563.4		476	664	622	64	199	106	6842	358.315	-2.22018	0.485302	-4.57485	4.77e-06	0.000273854
MSTRG.7160.1		40	52	92	12	18	7	832	37.089	-2.29643	0.622979	-3.6862	0.000227624	0.00693564
ENSSSCT00000086128		43	40	29	6	10	7	3199	22.6919	-2.29825	0.616434	-3.72831	0.000192771	0.00604231
ENSSSCT00000069784		172	154	302	37	35	56	3915	125.9	-2.34054	0.408406	-5.73092	9.99e-09	1.26e-06
MSTRG.15568.1		433	527	524	143	72	82	6644	296.905	-2.3612	0.338311	-6.97939	2.96e-12	7.77e-10
MSTRG.14200.1		542	336	463	135	64	70	1163	269.343	-2.36358	0.394374	-5.99325	2.06e-09	2.93e-07
ENSSSCT00000090083		151	255	96	24	54	16	2028	100.44	-2.36951	0.612529	-3.8684	0.000109554	0.00400943
MSTRG.9210.1		663	1044	773	131	223	116	5126	494.989	-2.37681	0.411233	-5.77971	7.48e-09	9.61e-07
MSTRG.1227.1		40	29	48	16	4	3	409	23.369	-2.39167	0.749788	-3.1898	0.00142372	0.0312979
MSTRG.13515.1		836	457	1453	135	106	311	3943	547.715	-2.39798	0.505083	-4.7477	2.06e-06	0.000133447
MSTRG.9210.8		242	349	429	41	62	94	4506	202.616	-2.4101	0.401517	-6.00249	1.94e-09	2.83e-07
MSTRG.9779.1		39	57	35	5	10	10	1582	26.0977	-2.41085	0.603733	-3.99323	6.52e-05	0.00252653
MSTRG.19488.1		29	38	17	9	4	3	228	16.7133	-2.42648	0.764706	-3.17309	0.00150825	0.0322893
MSTRG.9530.2		176	99	171	26	12	50	1353	88.7514	-2.43539	0.515223	-4.72687	2.28e-06	0.000145014
MSTRG.13203.1		209	123	65	24	20	32	2958	79.3316	-2.4433	0.528212	-4.6256	3.74e-06	0.00022079
MSTRG.13329.1		29	27	60	6	9	6	378	22.9486	-2.47327	0.675917	-3.65914	0.000253064	0.00753556
MSTRG.8771.1		163	136	39	29	25	6	581	67.1731	-2.48725	0.722393	-3.44307	0.000575143	0.0149514
MSTRG.14728.1		31	37	15	8	2	5	446	16.3168	-2.53177	0.785159	-3.22453	0.0012618	0.0283083
ENSSSCT00000068163		40	103	28	10	5	13	1366	33.0033	-2.6722	0.693069	-3.85561	0.000115442	0.00417822
MSTRG.1229.1		43	21	35	5	2	9	314	19.1662	-2.71132	0.736948	-3.67911	0.000234047	0.00703322
MSTRG.18232.1		2270	3047	1650	752	195	113	21134	1340.47	-2.75819	0.616602	-4.47322	7.71e-06	0.000417154
ENSSSCT00000067154		59	34	39	0	8	12	1495	25.5156	-2.76238	0.867097	-3.18577	0.00144367	0.0313786
MSTRG.18241.1		492	565	259	132	48	15	5969	253.155	-2.77946	0.664964	-4.17986	2.92e-05	0.00130879
ENSSSCT00000068804		82	216	93	25	21	11	5765	74.8133	-2.77982	0.568868	-4.88658	1.03e-06	7.31e-05
ENSSSCT00000068215		36	37	43	5	9	2	1039	22.2341	-2.84037	0.711197	-3.99378	6.5e-05	0.00252653
MSTRG.7469.1		50	38	26	9	2	5	444	21.7296	-2.89851	0.716413	-4.04586	5.21e-05	0.00216148
MSTRG.18243.3		1316	1581	830	346	94	75	18504	708.97	-2.90242	0.566219	-5.12597	2.96e-07	2.62e-05
MSTRG.18242.1		398	530	268	118	27	20	5003	227.262	-2.90578	0.629691	-4.61461	3.94e-06	0.000230352
MSTRG.19228.1		283	151	1013	118	26	58	7502	273.944	-2.90924	0.704441	-4.12986	3.63e-05	0.00160668
MSTRG.19722.2		70	15	69	8	11	1	1001	29.4564	-2.91396	0.89706	-3.24835	0.00116078	0.0265884
MSTRG.3931.1		70	83	51	0	16	9	1176	38.5766	-2.99315	0.861747	-3.47335	0.000514004	0.0136326
ENSSSCT00000078634		35	34	31	7	5	0	1900	18.8375	-3.05565	0.857496	-3.56346	0.000365995	0.0102903
MSTRG.16310.1		35	24	14	6	2	1	407	13.7809	-3.06071	0.916637	-3.33907	0.000840604	0.0208591
MSTRG.19225.1		255	103	575	56	24	32	7216	174.436	-3.10696	0.614505	-5.05604	4.28e-07	3.51e-05
ENSSSCT00000088022		53	128	41	5	10	9	3875	41.0965	-3.22113	0.663549	-4.85439	1.21e-06	8.33e-05
MSTRG.11881.1		135	105	197	23	9	16	1410	80.9684	-3.24089	0.47754	-6.78665	1.15e-11	2.78e-09
MSTRG.18237.1		172	203	124	38	10	5	3642	92.354	-3.27431	0.655989	-4.99142	5.99e-07	4.73e-05
MSTRG.1001.7		93	232	27	0	23	11	345	64.8108	-3.31065	1.03901	-3.18634	0.00144086	0.0313786
MSTRG.14054.1		49	52	22	0	8	4	674	22.7744	-3.3324	0.913498	-3.64795	0.000264339	0.00780038
ENSSSCT00000066975		44	34	30	8	2	0	730	19.8068	-3.46732	0.91194	-3.80214	0.000143452	0.00483117
ENSSSCT00000071622		48	92	86	4	7	8	3102	40.8813	-3.59809	0.586837	-6.13132	8.72e-10	1.39e-07
MSTRG.7163.1		17	26	28	0	2	4	310	12.8384	-3.60858	0.966929	-3.732	0.000189968	0.00598308
ENSSSCT00000073142		268	484	583	19	36	56	6396	240.981	-3.62414	0.467399	-7.75386	8.91e-15	3.65e-12
MSTRG.19907.1		68	197	160	9	13	10	2205	76.1974	-3.73808	0.557406	-6.70621	2e-11	4.51e-09
ENSSSCT00000017798		12	25	26	0	4	0	1413	11.2717	-3.90101	1.23018	-3.17108	0.00151871	0.0323022
ENSSSCT00000076626		80	31	122	0	11	4	4301	41.7978	-3.9068	0.9236	-4.22997	2.34e-05	0.00109403
ENSSSCT00000090674		158	139	650	9	10	44	804	167.869	-4.00287	0.735096	-5.44537	5.17e-08	5.55e-06
MSTRG.19901.1		57	202	160	14	9	3	2068	74.138	-4.01129	0.672748	-5.96254	2.48e-09	3.46e-07
MSTRG.18074.1		214	216	704	17	12	45	2415	200.983	-4.02109	0.612142	-6.56889	5.07e-11	1.01e-08
MSTRG.19918.1		230	394	286	16	24	16	3293	161.604	-4.02812	0.419326	-9.60618	7.53e-22	1.23e-18
MSTRG.19898.1		98	321	208	9	8	23	4781	110.802	-4.03267	0.577008	-6.98893	2.77e-12	7.56e-10
ENSSSCT00000074473		367	557	423	22	39	19	4905	239.078	-4.06027	0.428793	-9.46908	2.82e-21	3.7e-18
MSTRG.19919.1		32	50	21	5	1	0	655	18.2345	-4.13605	0.983291	-4.20634	2.6e-05	0.00118075
MSTRG.3513.1		135	68	37	6	4	4	519	42.871	-4.14554	0.715275	-5.79573	6.8e-09	8.91e-07
ENSSSCT00000089306		22	12	22	3	0	0	1797	9.89098	-4.27817	1.25205	-3.41694	0.000633287	0.0163333
MSTRG.18174.1		177	274	184	17	5	12	2330	111.683	-4.27927	0.46997	-9.10543	8.59e-20	8.04e-17
MSTRG.19914.1		59	173	100	5	8	4	1461	58.2534	-4.28593	0.641302	-6.68318	2.34e-11	5.11e-09
MSTRG.19908.1		160	499	293	18	12	12	5927	165.572	-4.52777	0.516688	-8.76307	1.9e-18	1.38e-15
MSTRG.2966.1		40	23	24	0	0	4	522	15.2482	-4.54208	1.10315	-4.11739	3.83e-05	0.00167354
MSTRG.7280.1		46	57	38	2	0	4	872	24.5447	-4.62648	0.832471	-5.55753	2.74e-08	3.05e-06
MSTRG.6186.2		68	16	19	0	4	0	868	18.2358	-4.63136	1.2379	-3.7413	0.000183073	0.00585031
MSTRG.19913.1		182	343	215	8	12	9	3927	128.564	-4.68813	0.47698	-9.82878	8.46e-23	1.85e-19
MSTRG.5177.1		55	103	440	2	8	11	5872	103.005	-4.85342	0.829074	-5.85402	4.8e-09	6.41e-07
MSTRG.5518.1		184	218	246	3	9	9	2773	112.016	-4.97269	0.486491	-10.2215	1.59e-24	5.2e-21
MSTRG.8966.1		16	5	12	0	0	1	222	5.71461	-4.97953	1.61672	-3.08002	0.00206983	0.0410228
MSTRG.11633.1		111	126	98	2	4	2	1087	57.5474	-5.41172	0.651239	-8.30989	9.58e-17	5.7e-14
MSTRG.16715.1		74	271	55	4	3	0	3096	67.874	-5.83178	0.912304	-6.39236	1.63e-10	2.97e-08
MSTRG.2759.3		9	18	7	0	0	0	578	5.68564	-5.97288	1.65897	-3.60036	0.000317776	0.00929352
ENSSSCT00000082080		51	97	64	3	0	0	6018	35.9071	-6.18368	1.01267	-6.1063	1.02e-09	1.55e-07
ENSSSCT00000074996		13	11	16	0	0	0	1041	6.70899	-6.21128	1.5577	-3.98747	6.68e-05	0.00257342
MSTRG.10784.1		8	40	7	0	0	0	450	9.1535	-6.66013	1.65939	-4.01361	5.98e-05	0.00234569
MSTRG.1728.1		21	18	17	0	0	0	259	9.40675	-6.69867	1.46065	-4.5861	4.52e-06	0.000261806
ENSSSCT00000068905		24	21	37	0	0	0	2969	13.7395	-7.24557	1.40314	-5.16381	2.42e-07	2.33e-05
MSTRG.6913.1		35	41	15	0	0	0	767	15.2835	-7.39896	1.4261	-5.18825	2.12e-07	2.11e-05
MSTRG.19896.1		14	50	37	0	0	0	335	16.82	-7.53793	1.43315	-5.25968	1.44e-07	1.48e-05
MSTRG.19893.1		35	52	37	0	0	0	659	20.7567	-7.84093	1.3338	-5.87866	4.14e-09	5.64e-07
ENSSSCT00000072684		5	116	27	0	0	0	4127	24.5327	-8.08223	1.62034	-4.98798	6.1e-07	4.76e-05
ENSSSCT00000079723		59	34	70	0	0	0	3107	27.3799	-8.2401	1.33	-6.19556	5.81e-10	9.76e-08
ENSSSCT00000078371		67	81	93	0	0	0	2582	40.3485	-8.79983	1.27223	-6.91688	4.62e-12	1.16e-09
