# Supplementary material for: Comprehensive Analysis of Long Noncoding RNA Modified by m6A Methylation in Oxidative and Glycolytic Skeletal Muscles
Source: Int J Mol Sci. 2022 Apr 21;23(9):4600. doi: 10.3390/ijms23094600 (PMC9105514; doi:10.3390/ijms23094600)
Supplement: Supplementary file 1 [file ijms-23-04600-s001.zip › Table S3.xls]

## Sheet: exp_mRNA_DEL_100k_genename
Supplementary Table 4. GO enrichment and KEGG pathway analysis on the nearest target genes of DE lncRNAs
chromosome	stard	end	chain	transcript_id	gene_name
chr1	55954159	56042895	+	ENSSSCG00000004306	ORC3
chr1	56043345	56070164	-	ENSSSCG00000004307	protein_coding
chr1	81746022	81881113	+	ENSSSCG00000004435	NT5DC1
chr1	81908075	81909613	-	ENSSSCG00000004438	TSPYL1
chr1	81934679	82063005	+	ENSSSCG00000004441	protein_coding
chr1	246548497	246760515	+	ENSSSCG00000005425	SLC44A1
chr1	246768150	246916650	+	ENSSSCG00000005426	FSD1L
chr1	162076951	162144880	-	ENSSSCG00000004917	MALT1
chr1	162144471	162367879	+	ENSSSCG00000004918	ALPK2
chr1	162364055	162737492	-	ENSSSCG00000004919	NEDD4L
chr1	250226594	250368846	-	ENSSSCG00000005446	EPB41L4B
chr1	250418132	250583281	-	ENSSSCG00000005449	PTPN3
chr1	176770047	177593677	-	ENSSSCG00000005002	MDGA2
chr1	263847015	264030574	+	ENSSSCG00000020743	RABGAP1
chr1	264045657	264195884	-	ENSSSCG00000005582	STRBP
chr1	264300343	264824193	-	ENSSSCG00000005585	DENND1A
chr1	189923306	189991442	+	ENSSSCG00000005092	SLC38A6
chr1	190205678	190439433	+	ENSSSCG00000005095	protein_coding
chr1	114424157	114598823	-	ENSSSCG00000035038	CGNL1
chr1	114682295	115056366	-	ENSSSCG00000004600	TCF12
chr1	271103833	271210290	+	ENSSSCG00000005711	NUP214
chr1	119805039	119897073	+	ENSSSCG00000004625	LEO1
chr1	119862244	119948883	-	ENSSSCG00000004626	TMOD3
chr1	271241205	271284585	+	ENSSSCG00000005713	PLPP7
chr1	271242332	271258939	-	ENSSSCG00000028172	FAM78A
chr1	119956588	120009364	-	ENSSSCG00000004628	TMOD2
chr1	120026525	120043146	+	ENSSSCG00000004629	LYSMD2
chr1	271336821	271430936	+	ENSSSCG00000005715	PRRC2B
chr1	273303143	273476208	-	ENSSSCG00000005743	VAV2
chr1	273502320	273534361	-	ENSSSCG00000005749	BRD3
chr1	273560315	273577845	+	ENSSSCG00000024912	WDR5
chr1	274224454	274261328	+	ENSSSCG00000029715	OLFM1
chr1	217629331	218117267	+	ENSSSCG00000005224	GLIS3
chr13	139116923	139539881	-	ENSSSCG00000039888	STXBP5L
chr13	139847438	139901960	+	ENSSSCG00000039426	FSTL1
chr13	139927781	139948702	+	ENSSSCG00000034616	LRRC58
chr13	12507138	12575583	-	ENSSSCG00000011213	TOP2B
chr13	22707444	22832321	+	ENSSSCG00000028740	CTDSPL
chr13	22851584	22865175	-	ENSSSCG00000027550	PLCD1
chr13	22964071	22983109	+	ENSSSCG00000011251	MYD88
chr13	22964875	23020143	-	ENSSSCG00000011250	ACAA1
chr13	158796652	159192107	-	ENSSSCG00000011970	CMSS1
chr13	158852075	158968370	+	ENSSSCG00000049101	protein_coding
chr13	158890380	159191761	+	ENSSSCG00000011972	FILIP1L
chr13	87722067	87742262	-	ENSSSCG00000011693	ZIC4
chr13	87745751	87749403	+	ENSSSCG00000011692	ZIC1
chr13	29478115	29598026	-	ENSSSCG00000026945	LRRC2
chr13	29596700	29618919	-	ENSSSCG00000021997	ALS2CL
chr13	29634507	29636291	-	ENSSSCG00000011327	protein_coding
chr13	29640741	29667227	-	ENSSSCG00000024268	protein_coding
chr13	29676977	29685937	-	ENSSSCG00000040146	PRSS45P
chr13	29690217	29694680	-	ENSSSCG00000043557	protein_coding
chr13	29699300	29703622	-	ENSSSCG00000011324	protein_coding
chr13	29699304	29735586	-	ENSSSCG00000011325	MYL3
chr13	29753308	29775371	+	ENSSSCG00000011326	PTH1R
chr13	29763145	29846688	-	ENSSSCG00000011329	CCDC12
chr13	95019081	95126045	+	ENSSSCG00000011723	MME
chr13	117117626	117147604	-	ENSSSCG00000033860	ZMAT3
chr13	117180544	117277232	+	ENSSSCG00000030413	PIK3CA
chr13	34544575	34553621	-	ENSSSCG00000011438	BAP1
chr13	34574020	34585627	-	ENSSSCG00000011440	SEMA3G
chr13	34591210	34594339	-	ENSSSCG00000011441	TNNC1
chr13	34595891	34630303	+	ENSSSCG00000011442	NISCH
chr13	34631693	34664420	+	ENSSSCG00000011443	STAB1
chr13	34659249	34679535	-	ENSSSCG00000011444	NT5DC2
chr13	34682284	34686034	+	ENSSSCG00000034529	SMIM4
chr13	34689721	34820957	-	ENSSSCG00000035824	PBRM1
chr13	34814901	34828517	+	ENSSSCG00000011449	GNL3
chr13	34828601	34839844	-	ENSSSCG00000011448	GLT8D1
chr13	34839383	34841605	+	ENSSSCG00000011447	SPCS1
chr13	34841365	34896565	-	ENSSSCG00000011446	NEK4
chr13	34892369	34937568	+	ENSSSCG00000011451	ITIH3
chr13	121095266	121378616	-	ENSSSCG00000021749	MCF2L2
chr13	34915855	34948229	-	ENSSSCG00000011453	ITIH4
chr13	121427095	121487261	-	ENSSSCG00000031476	protein_coding
chr13	121564884	121608148	+	ENSSSCG00000011775	KLHL24
chr13	121637866	121746129	+	ENSSSCG00000011776	YEATS2
chr13	34949575	35017827	-	ENSSSCG00000033422	protein_coding
chr13	34985014	34993119	-	ENSSSCG00000041313	protein_coding
chr13	125377248	125393330	-	ENSSSCG00000011810	BCL6
chr6	84372649	84426997	-	ENSSSCG00000003569	SLC9A1
chr6	84467734	84536585	+	ENSSSCG00000003570	WDTC1
chr6	47251964	47282831	+	ENSSSCG00000002955	CATSPERG
chr6	47289886	47297059	+	ENSSSCG00000036658	PSMD8
chr6	47297572	47301553	-	ENSSSCG00000002957	GGN
chr6	47315354	47319487	+	ENSSSCG00000002959	FAM98C
chr6	47319464	47333123	-	ENSSSCG00000002960	RASGRP4
chr6	47458539	47475815	-	ENSSSCG00000002962	MAP4K1
chr6	47463095	47488933	+	ENSSSCG00000002963	protein_coding
chr6	165267802	165402663	+	ENSSSCG00000003909	protein_coding
chr6	165406876	165594045	-	ENSSSCG00000003913	MAST2
chr6	7420763	7604985	+	ENSSSCG00000038128	CDYL2
chr6	7454968	7464478	+	ENSSSCG00000041955	protein_coding
chr6	8468112	8485223	+	ENSSSCG00000040607	MAF
chr6	71213852	71227704	+	ENSSSCG00000023126	TARDBP
chr6	71244143	71253508	-	ENSSSCG00000027689	SRM
chr6	71258996	71282434	-	ENSSSCG00000003412	EXOSC10
chr6	15698176	16023169	-	ENSSSCG00000002752	ZFHX3
chr6	29998488	30056862	-	ENSSSCG00000002828	LPCAT2
chr6	30058594	30086982	-	ENSSSCG00000002829	MMP2
chr6	141958954	142161292	+	ENSSSCG00000003788	PTGER3
chr6	142435690	142486367	-	ENSSSCG00000003789	CTH
chr6	145609619	145680649	-	ENSSSCG00000030423	MIER1
chr6	37850754	37920768	+	ENSSSCG00000036874	MYLK3
chr6	37934903	37944045	-	ENSSSCG00000024443	ORC6
chr6	37944127	37986203	+	ENSSSCG00000026239	VPS35
chr6	145822267	146051955	-	ENSSSCG00000025243	SGIP1
chr6	150245497	150605544	-	ENSSSCG00000039793	PATJ
chr6	150615306	150655039	+	ENSSSCG00000038861	TM2D1
chr2	74702919	74729776	-	ENSSSCG00000022066	PIAS4
chr2	46399647	46670615	-	ENSSSCG00000013399	TEAD1
chr2	74747080	74756680	+	ENSSSCG00000025675	EEF2
chr2	74759022	74779954	+	ENSSSCG00000032170	DAPK3
chr2	74784639	74791155	-	ENSSSCG00000040860	NMRK2
chr2	74800048	74838671	-	ENSSSCG00000026754	ATCAY
chr2	74925070	74928167	-	ENSSSCG00000024242	MRPL54
chr2	75811392	75836442	-	ENSSSCG00000013469	ZNF555
chr2	75834877	75877494	-	ENSSSCG00000013468	THOP1
chr2	75879132	75896279	+	ENSSSCG00000013467	SGTA
chr2	75908509	75929152	+	ENSSSCG00000038013	DIRAS1
chr2	76107929	76111479	-	ENSSSCG00000022689	GADD45B
chr2	76125926	76146733	+	ENSSSCG00000026784	LMNB2
chr2	8155321	8215706	-	ENSSSCG00000013050	MARK2
chr2	8226058	8239459	-	ENSSSCG00000013048	SPINDOC
chr2	8290545	8354898	-	ENSSSCG00000013052	protein_coding
chr2	8281269	8287704	+	ENSSSCG00000031666	C11orf95
chr2	8361774	8408917	+	ENSSSCG00000013054	ATL3
chr2	100447847	100457904	+	ENSSSCG00000014157	NR2F1
chr2	100477775	100893580	-	ENSSSCG00000027608	FAM172A
chr2	40812453	40826715	-	ENSSSCG00000013366	LDHA
chr2	40857723	40901123	-	ENSSSCG00000013367	GTF2H1
chr2	40900678	40922268	+	ENSSSCG00000049136	protein_coding
chr2	40904116	41025952	+	ENSSSCG00000037358	HPS5
chr2	40944178	40951004	+	ENSSSCG00000045256	protein_coding
chr2	42448216	43068325	+	ENSSSCG00000034191	SOX6
chr2	130443617	130494985	+	ENSSSCG00000014252	PRRC1
chr2	72950056	73051181	+	ENSSSCG00000035403	RFX2
chr2	73062896	73123716	+	ENSSSCG00000013533	RANBP3
chr2	340516	371693	+	ENSSSCG00000029723	PHRF1
chr2	371606	375381	-	ENSSSCG00000012853	IRF7
chr2	404532	427542	-	ENSSSCG00000012850	DEAF1
chr2	435122	509818	+	ENSSSCG00000012842	RPLP2
chr2	435125	473744	+	ENSSSCG00000012847	TALDO1
chr2	474296	480736	-	ENSSSCG00000012846	GATD1
chr2	491299	498769	-	ENSSSCG00000012844	SLC25A22
chr2	499297	505005	-	ENSSSCG00000012843	PIDD1
chr2	513076	518187	+	ENSSSCG00000012841	PNPLA2
chr2	518544	524081	+	ENSSSCG00000023933	CRACR2B
chr2	525043	529583	+	ENSSSCG00000012840	CD151
chr2	533485	550701	+	ENSSSCG00000012838	TSPAN4
chr2	989931	1317600	+	ENSSSCG00000031903	protein_coding
chr2	1262081	1295891	+	ENSSSCG00000031487	LSP1
chr2	1291927	1297517	-	ENSSSCG00000036244	PRR33
chr2	1346872	1352950	+	ENSSSCG00000038364	protein_coding
chr2	1469132	1496442	-	ENSSSCG00000035293	protein_coding
chr14	124760398	125010892	-	ENSSSCG00000010651	ABLIM1
chr14	63026663	63108997	-	ENSSSCG00000010210	SLC16A9
chr14	63125140	63152845	-	ENSSSCG00000032953	protein_coding
chr14	63175655	63299494	-	ENSSSCG00000010211	CCDC6
chr14	63415226	64194021	-	ENSSSCG00000010212	protein_coding
chr14	20678451	21020125	-	ENSSSCG00000029331	PALLD
chr14	31057121	31203092	+	ENSSSCG00000029803	KDM2B
chr14	31200373	31229484	-	ENSSSCG00000037811	RNF34
chr14	31259727	31306442	+	ENSSSCG00000009814	ANAPC5
chr14	77924820	77928453	-	ENSSSCG00000010322	ZNF503
chr14	77957851	79051453	+	ENSSSCG00000034308	LRMDA
chr14	79352396	80106258	-	ENSSSCG00000010325	KCNMA1
chr14	81835194	81879395	+	ENSSSCG00000010331	ANXA11
chr14	81889283	81901817	-	ENSSSCG00000010332	PLAC9
chr14	81931301	81940401	-	ENSSSCG00000024300	TMEM254
chr14	97560785	98793318	-	ENSSSCG00000010429	PRKG1
chr14	43057893	43189763	+	ENSSSCG00000033385	protein_coding
chr14	50773964	50809988	+	ENSSSCG00000010108	protein_coding
chr14	50813127	50825893	+	ENSSSCG00000010109	SCARF2
chr14	50840293	50935591	-	ENSSSCG00000036280	protein_coding
chr14	50945122	50955983	-	ENSSSCG00000010114	ESS2
chr14	50974617	51002887	-	ENSSSCG00000010116	SLC25A1
chr14	51029126	51102506	-	ENSSSCG00000010118	HIRA
chr14	51102613	51105767	+	ENSSSCG00000034014	MRPL40
chr14	6966866	7173203	-	ENSSSCG00000009631	PEBP4
chr14	7257509	7359315	-	ENSSSCG00000009633	protein_coding
chr15	83792861	83824558	+	ENSSSCG00000015996	RBM45
chr15	83872742	84101299	+	ENSSSCG00000023133	OSBPL6
chr15	84535923	84734182	-	ENSSSCG00000016002	CCDC141
chr15	88332858	88377248	-	ENSSSCG00000016018	FRZB
chr15	88425141	88528231	-	ENSSSCG00000016019	NCKAP1
chr15	88549275	88574243	+	ENSSSCG00000016020	DUSP19
chr15	93611856	93981110	-	ENSSSCG00000016035	COL5A2
chr15	93981215	94026707	+	ENSSSCG00000016036	WDR75
chr15	94140725	94168210	-	ENSSSCG00000027157	SLC40A1
chr15	104781615	104844921	+	ENSSSCG00000016101	CFLAR
chr15	104858100	104894933	+	ENSSSCG00000026940	CASP10
chr15	104923953	104948470	+	ENSSSCG00000028157	CASP8
chr15	26881597	27740041	-	ENSSSCG00000015726	CNTNAP5
chr15	29782604	30042734	+	ENSSSCG00000039157	CLASP1
chr15	110697408	110771755	+	ENSSSCG00000034395	CREB1
chr15	110763382	110789467	-	ENSSSCG00000036466	METTL21A
chr15	110874210	110910920	+	ENSSSCG00000024696	protein_coding
chr15	110911567	110921353	-	ENSSSCG00000016140	FZD5
chr15	110938191	111185324	-	ENSSSCG00000016141	PLEKHM3
chr15	67041519	67175234	-	ENSSSCG00000015886	ITGB6
chr15	67194043	67409413	-	ENSSSCG00000015888	RBMS1
chr15	68224395	68656318	+	ENSSSCG00000015893	SLC4A10
chr15	68660849	68743818	-	ENSSSCG00000015894	DPP4
chr15	70262091	70394096	-	ENSSSCG00000034262	FIGN
chr15	135441906	135993311	+	ENSSSCG00000016317	AGAP1
chr15	136049740	136116209	-	ENSSSCG00000016318	ASB18
chr15	74927130	75261555	+	ENSSSCG00000032715	CERS6
chr15	75283925	75346894	+	ENSSSCG00000015923	NOSTRIN
chr15	75336510	75371280	-	ENSSSCG00000015924	SPC25
chr9	113713032	113725847	+	ENSSSCG00000015473	TMEM183A
chr9	113727849	113777769	+	ENSSSCG00000015474	PPFIA4
chr9	113782469	113785362	-	ENSSSCG00000034654	MYOG
chr9	113835920	113875719	+	ENSSSCG00000021059	ADORA1
chr9	113873471	113895024	-	ENSSSCG00000030681	MYBPH
chr9	60479030	60522066	-	ENSSSCG00000015255	IGSF9B
chr9	75018067	75203447	+	ENSSSCG00000015333	ASB4
chr9	75027097	75051422	-	ENSSSCG00000015331	PON2
chr9	75246002	75260134	-	ENSSSCG00000015334	PDK4
chr9	75336441	75760523	+	ENSSSCG00000015335	DYNC1I1
chr9	8278905	8341793	+	ENSSSCG00000014831	PAAF1
chr9	8333153	8365558	-	ENSSSCG00000014833	UCP2
chr9	8342476	8355406	+	ENSSSCG00000014832	DNAJB13
chr9	8378019	8386211	-	ENSSSCG00000014834	UCP3
chr9	8393611	8512848	-	ENSSSCG00000014835	C2CD3
chr9	26811867	26978107	+	ENSSSCG00000014960	AMOTL1
chr9	106119899	106294587	-	ENSSSCG00000015435	NAMPT
chr9	36232968	36242405	-	ENSSSCG00000029651	SLN
chr9	36288556	36341285	-	ENSSSCG00000015001	SLC35F2
chr8	112339892	112376316	-	ENSSSCG00000009135	LRIT3
chr8	112349104	112414282	-	ENSSSCG00000009137	GAR1
chr8	112382780	112399043	-	ENSSSCG00000009136	RRH
chr8	118251236	118364856	+	ENSSSCG00000009166	MANBA
chr8	118390637	118506691	-	ENSSSCG00000030957	NFKB1
chr8	112229431	112232191	-	ENSSSCG00000042004	protein_coding
chr8	120138279	120230966	+	ENSSSCG00000038080	EMCN
chr8	120371538	120376441	+	ENSSSCG00000025240	DDIT4L
chr8	29307685	29381571	+	ENSSSCG00000008773	PGM2
chr8	29370481	29593274	+	ENSSSCG00000028983	TBC1D1
chr8	130594939	130665145	-	ENSSSCG00000021712	HERC6
chr8	130748259	130772931	+	ENSSSCG00000038867	PPM1K
chr8	130775472	130998660	+	ENSSSCG00000009215	ABCG2
chr8	132761689	133242298	-	ENSSSCG00000009229	ARHGAP24
chr8	134912491	134977395	-	ENSSSCG00000009233	GPAT3
chr8	135002320	135021197	+	ENSSSCG00000009234	ABRAXAS1
chr8	135015413	135026933	-	ENSSSCG00000038042	MRPS18C
chr8	135026315	135061162	+	ENSSSCG00000009236	HELQ
chr8	135130479	135155348	+	ENSSSCG00000009238	COQ2
chr8	135229598	135279045	+	ENSSSCG00000009240	protein_coding
chr8	135280502	135314460	-	ENSSSCG00000009241	COPS4
chr8	70649312	70697907	-	ENSSSCG00000008965	protein_coding
chr8	70788193	70896558	+	ENSSSCG00000008966	PARM1
chr8	76482022	76699351	+	ENSSSCG00000020879	FBXW7
chr8	84811772	85514518	+	ENSSSCG00000009050	INPP4B
chr8	86019115	86036201	-	ENSSSCG00000009052	ZNF330
chr8	86088013	86332935	+	ENSSSCG00000009053	RNF150
chr8	87319533	87390520	-	ENSSSCG00000031736	MGST2
chr8	87477808	87527190	+	ENSSSCG00000030396	SETD7
chr8	87545110	87570545	-	ENSSSCG00000020711	RAB33B
chr8	104574430	104609328	-	ENSSSCG00000032838	MYOZ2
chr8	104677580	104873791	-	ENSSSCG00000009111	SYNPO2
chr8	111698664	111723298	+	ENSSSCG00000034708	PITX2
chr8	111748514	111858510	-	ENSSSCG00000009132	ENPEP
chr8	111750960	112191274	+	ENSSSCG00000036236	ELOVL6
chr8	112234365	112330046	-	ENSSSCG00000009134	EGF
chr3	18609911	18622665	+	ENSSSCG00000007808	NFATC2IP
chr3	18629646	18644349	+	ENSSSCG00000007811	SPNS1
chr3	18672752	18703461	-	ENSSSCG00000038038	SBK1
chr3	18772031	18880645	+	ENSSSCG00000007812	XPO6
chr3	69657696	69699542	+	ENSSSCG00000022162	RAB11FIP5
chr3	69701149	69839893	+	ENSSSCG00000008307	SFXN5
chr3	28360868	28485477	-	ENSSSCG00000007874	ABCC1
chr3	28573393	28612218	-	ENSSSCG00000037673	BFAR
chr3	28578584	28581349	+	ENSSSCG00000049172	protein_coding
chr3	28612269	28802505	+	ENSSSCG00000007878	PARN
chr3	34939572	37209658	-	ENSSSCG00000007917	RBFOX1
chr3	417324	461817	+	ENSSSCG00000007543	DNAAF5
chr3	486020	532979	+	ENSSSCG00000007544	SUN1
chr3	532966	547525	+	ENSSSCG00000040103	protein_coding
chr3	547367	634437	-	ENSSSCG00000007547	ADAP1
chr3	84958384	85165656	-	ENSSSCG00000008396	CCDC85A
chr3	4033580	4079558	-	ENSSSCG00000038526	FBXL18
chr3	4043375	4046023	-	ENSSSCG00000044331	protein_coding
chr3	4082216	4090356	-	ENSSSCG00000007585	ACTB
chr3	4134170	4145394	+	ENSSSCG00000007586	FSCN1
chr3	4158448	4329386	-	ENSSSCG00000021285	RNF216
chr3	39739308	39758376	+	ENSSSCG00000008048	RNPS1
chr3	39757290	39772208	-	ENSSSCG00000008047	E4F1
chr3	39776839	39779670	+	ENSSSCG00000036614	PGP
chr3	39778754	39788309	-	ENSSSCG00000008044	MLST8
chr3	39794450	39810318	+	ENSSSCG00000033059	CASKIN1
chr3	39810606	39828395	-	ENSSSCG00000008043	TRAF7
chr3	39849609	39899455	+	ENSSSCG00000008041	PKD1
chr3	39898922	39937371	-	ENSSSCG00000008040	TSC2
chr3	39934912	39941712	+	ENSSSCG00000008039	NTHL1
chr3	39942366	39952825	-	ENSSSCG00000008038	SLC9A3R2
chr3	41190830	41208624	-	ENSSSCG00000007993	CAPN15
chr3	41211684	41285196	-	ENSSSCG00000035854	RAB11FIP3
chr3	41295648	41304058	-	ENSSSCG00000007987	DECR2
chr3	41306175	41310312	-	ENSSSCG00000007986	NME4
chr3	41318889	41333517	+	ENSSSCG00000007985	PGAP6
chr3	41320046	41334451	+	ENSSSCG00000007984	MRPL28
chr3	41337071	41393997	+	ENSSSCG00000023204	AXIN1
chr3	114871161	115177467	-	ENSSSCG00000008593	KLHL29
chr3	125353119	125491963	+	ENSSSCG00000008629	ROCK2
chr3	125494417	125507239	-	ENSSSCG00000008631	SLC66A3
chr3	126340707	126365645	-	ENSSSCG00000031741	protein_coding
chr3	126418996	126429904	-	ENSSSCG00000038643	KLF11
chr3	126464198	126511211	-	ENSSSCG00000026068	GRHL1
chr4	95230837	95284504	-	ENSSSCG00000006546	TDRD10
chr4	95284605	95308109	+	ENSSSCG00000006547	SHE
chr4	95322426	95381282	-	ENSSSCG00000027628	IL6R
chr4	95427943	95449188	-	ENSSSCG00000006550	ATP8B2
chr4	95467629	95470288	-	ENSSSCG00000006552	HAX1
chr4	95471126	95520425	-	ENSSSCG00000006553	UBAP2L
chr4	15263333	15385307	+	ENSSSCG00000040731	TMEM65
chr4	99168806	99169195	-	ENSSSCG00000034598	H2AC20
chr4	99054424	99114162	+	ENSSSCG00000006663	OTUD7B
chr4	99115117	99122806	+	ENSSSCG00000006664	MTMR11
chr4	99123585	99129218	+	ENSSSCG00000006665	SF3B4
chr4	99149246	99168493	-	ENSSSCG00000006667	BOLA1
chr4	99169485	99186310	+	ENSSSCG00000047083	H2BC21
chr4	99199162	99217731	+	ENSSSCG00000036469	protein_coding
chr4	42764432	42777904	-	ENSSSCG00000006107	PDP1
chr4	42878254	42931121	-	ENSSSCG00000006108	TMEM67
chr4	105804586	105845725	+	ENSSSCG00000006752	CSDE1
chr4	105845872	105858227	+	ENSSSCG00000032477	NRAS
chr4	105868897	105893771	+	ENSSSCG00000006754	AMPD1
chr4	105895118	106003150	+	ENSSSCG00000006755	DENND2C
chr4	107348662	107493948	-	ENSSSCG00000034581	LRIG2
chr4	107494463	107641703	+	ENSSSCG00000006771	SLC16A1
chr4	117635861	117805254	-	ENSSSCG00000006864	CDC14A
chr4	117852764	117875684	-	ENSSSCG00000006865	RTCA
chr4	117875002	117937561	+	ENSSSCG00000006866	DBT
chr4	118049098	118090350	-	ENSSSCG00000006870	MFSD14A
chr4	118103099	118152960	-	ENSSSCG00000006871	SLC35A3
chr4	118176241	118268835	-	ENSSSCG00000006872	AGL
chr4	118269143	118711771	+	ENSSSCG00000006873	FRRS1
chr4	118377248	118428090	-	ENSSSCG00000006874	PALMD
chr4	68779540	68896580	+	ENSSSCG00000006218	PDE7A
chr4	68902857	68969615	-	ENSSSCG00000006219	MTFR1
chr4	68983069	69016089	+	ENSSSCG00000006220	ARMC1
chrX	113460191	113932715	-	ENSSSCG00000022331	protein_coding
chrX	29327708	29334931	-	ENSSSCG00000048954	protein_coding
chrX	47759307	47859078	-	ENSSSCG00000024814	PFKFB1
chrX	47781723	47854799	-	ENSSSCG00000041777	protein_coding
chrX	47862667	47885840	+	ENSSSCG00000012348	APEX2
chrX	47871521	47896003	-	ENSSSCG00000012347	ALAS2
chrX	13049941	13174568	-	ENSSSCG00000012146	CTPS2
chrX	13181953	13208347	+	ENSSSCG00000012148	SYAP1
chrX	13229754	13290152	+	ENSSSCG00000040713	TXLNG
chrX	13280977	13317079	-	ENSSSCG00000012149	RBBP7
chr7	20891746	20892057	-	ENSSSCG00000031751	protein_coding
chr7	20896374	20896784	-	ENSSSCG00000036727	HIST1H3E
chr7	20908345	20912379	-	ENSSSCG00000047841	protein_coding
chr7	30994661	31161045	-	ENSSSCG00000001535	TCP11
chr7	31160648	31216413	+	ENSSSCG00000001537	ZNF76
chr7	31161364	31216415	+	ENSSSCG00000001538	DEF6
chr7	88985006	89003906	+	ENSSSCG00000022147	CHURC1
chr7	89007369	89011620	-	ENSSSCG00000002279	GPX2
chr7	89015042	89039484	-	ENSSSCG00000002280	RAB15
chr7	89052504	89131073	+	ENSSSCG00000002281	protein_coding
chr7	89120822	89168270	-	ENSSSCG00000037267	MAX
chr7	20773608	20773919	+	ENSSSCG00000033566	protein_coding
chr7	38475236	38501520	+	ENSSSCG00000001688	TJAP1
chr7	38506671	38511459	-	ENSSSCG00000033627	YIPF3
chr7	38507073	38537943	+	ENSSSCG00000028007	POLR1C
chr7	38530725	38569570	-	ENSSSCG00000001679	XPO5
chr7	38567775	38601790	+	ENSSSCG00000001683	POLH
chr7	38603474	38613448	-	ENSSSCG00000001689	GTPBP2
chr7	38613654	38623837	+	ENSSSCG00000016346	MAD2L1BP
chr7	38625787	38641410	+	ENSSSCG00000001691	RSPH9
chr7	38635469	38657054	-	ENSSSCG00000001692	MRPS18A
chr7	92490011	92495574	-	ENSSSCG00000028304	ZFP36L1
chr7	92550007	92644842	-	ENSSSCG00000036702	ACTN1
chr7	40980523	41227021	-	ENSSSCG00000001716	RCAN2
chr7	41344804	41426343	-	ENSSSCG00000001718	CYP39A1
chr7	1536316	1657419	-	ENSSSCG00000028777	protein_coding
chr7	1656442	1667879	+	ENSSSCG00000001010	WRNIP1
chr7	1684216	1692910	-	ENSSSCG00000001011	SERPINB1
chr7	1721065	1736074	-	ENSSSCG00000031615	SERPINB9
chr7	1752674	1776086	-	ENSSSCG00000038404	SERPINB6
chr7	46084661	46104375	-	ENSSSCG00000025488	MCM3
chr7	98327402	98368601	-	ENSSSCG00000035684	TMED10
chr7	98449349	98455554	+	ENSSSCG00000002383	FOS
chr7	99514168	99699011	+	ENSSSCG00000002388	ESRRB
chr7	103096425	103323258	-	ENSSSCG00000040638	DIO2
chr7	12117240	12137929	+	ENSSSCG00000001063	MYLIP
chr7	103345985	103761113	-	ENSSSCG00000002410	CEP128
chr7	54655726	54837484	+	ENSSSCG00000001835	ABHD2
chr7	54744742	54890997	+	ENSSSCG00000001837	FANCI
chr7	20758741	20768741	+	ENSSSCG00000037682	HFE
chr7	20780004	20789464	-	ENSSSCG00000045769	protein_coding
chr7	20789769	20867386	+	ENSSSCG00000033606	H2AC6
chr7	20819639	20854590	+	ENSSSCG00000033672	H1-4
chr7	20821091	20843684	+	ENSSSCG00000041733	protein_coding
chr7	20821091	20829493	+	ENSSSCG00000021411	HIST1H2BD
chr7	20846244	20857940	-	ENSSSCG00000051689	protein_coding
chr7	20862942	20882693	-	ENSSSCG00000001137	H1-3
chr7	20897623	20907522	+	ENSSSCG00000049262	protein_coding
chr7	59503316	59677107	+	ENSSSCG00000001916	INSYN1
chr7	59629638	59733778	-	ENSSSCG00000001917	CD276
chr7	59713204	59840594	+	ENSSSCG00000001918	NPTN
chr7	23829791	23832770	-	ENSSSCG00000036566	LY6G6C
chr7	23838993	23842516	-	ENSSSCG00000038514	DDAH2
chr7	23842835	23851167	-	ENSSSCG00000039071	protein_coding
chr7	72805230	72961260	+	ENSSSCG00000024396	NOVA1
chr7	23852418	23872755	+	ENSSSCG00000035596	protein_coding
chr7	23852916	23874967	+	ENSSSCG00000047654	SAPCD1
chr7	23853717	23899445	-	ENSSSCG00000038950	VARS1
chr7	23874901	23885994	-	ENSSSCG00000036796	VWA7
chr7	23900395	23908490	-	ENSSSCG00000039021	LSM2
chr7	23909960	23921723	-	ENSSSCG00000030368	HSPA1L
chr7	23914603	23928196	+	ENSSSCG00000029160	protein_coding
chr7	23947061	23958666	-	ENSSSCG00000001418	NEU1
chr7	23977683	23993478	-	ENSSSCG00000001420	EHMT2
chr7	23994474	23996980	-	ENSSSCG00000001421	ZBTB12
chr7	23995982	24034040	+	ENSSSCG00000001422	C2
chr7	24020570	24041322	+	ENSSSCG00000024914	protein_coding
chr5	22312521	22314655	-	ENSSSCG00000037617	ZBTB39
chr5	22366537	22390091	-	ENSSSCG00000025542	NEMP1
chr5	33725444	33849976	+	ENSSSCG00000000493	FRS2
chr5	33858572	34053897	+	ENSSSCG00000000500	protein_coding
chr5	33858572	34033939	+	ENSSSCG00000000496	CCT2
chr5	33904975	33956637	-	ENSSSCG00000000499	BEST3
chr5	41897376	42143641	-	ENSSSCG00000000531	BICD1
chr5	6997444	7014422	+	ENSSSCG00000000063	POLR3H
chr5	7002124	7070999	-	ENSSSCG00000000064	ACO2
chr5	7071271	7082696	+	ENSSSCG00000035082	PHF5A
chr5	7086587	7098627	+	ENSSSCG00000037958	TOB2
chr5	7119356	7144498	-	ENSSSCG00000035152	TEF
chr5	7148633	7201056	-	ENSSSCG00000033036	ZC3H7B
chr5	7210980	7241003	+	ENSSSCG00000028202	RANGAP1
chr5	64129679	64133524	+	ENSSSCG00000050094	protein_coding
chr5	64003216	64025798	+	ENSSSCG00000000702	ZNF384
chr5	64027855	64037749	+	ENSSSCG00000044078	ING4
chr5	64027876	64047847	+	ENSSSCG00000000700	ACRBP
chr5	64072697	64105198	+	ENSSSCG00000000697	protein_coding
chr5	64105223	64115463	+	ENSSSCG00000000696	NOP2
chr5	64116150	64129274	+	ENSSSCG00000000695	IFFO1
chr5	64129680	64133991	-	ENSSSCG00000000694	GAPDH
chr5	64136505	64167410	-	ENSSSCG00000000693	NCAPD2
chr5	64167200	64168983	+	ENSSSCG00000039662	MRPL51
chr5	64181831	64188275	+	ENSSSCG00000000703	protein_coding
chr5	64188183	64202613	-	ENSSSCG00000000705	CD27
chr5	64188187	64202324	-	ENSSSCG00000000704	TAPBPL
chr5	22228057	22292434	-	ENSSSCG00000000419	RDH16
chr5	77411610	77489326	-	ENSSSCG00000026597	SLC38A4
chr5	77642193	77645754	-	ENSSSCG00000000810	AMIGO2
chr5	77645175	77795179	+	ENSSSCG00000000811	PCED1B
chr5	78423383	78476195	-	ENSSSCG00000000816	SENP1
chr5	78451434	78452743	-	ENSSSCG00000047251	protein_coding
chr5	78475540	78526995	+	ENSSSCG00000021129	PFKM
chr5	78526105	78534474	-	ENSSSCG00000021024	ASB8
chr16	33126494	33565542	-	ENSSSCG00000016894	ARL15
chr16	37897300	39154586	-	ENSSSCG00000016929	PDE4D
chr16	44972826	45561352	+	ENSSSCG00000016956	MAST4
chr16	45571117	45588066	-	ENSSSCG00000016957	CD180
chr11	943469	1022953	+	ENSSSCG00000009270	IFT88
chr11	1029308	1066085	+	ENSSSCG00000025308	IL17D
chr11	1066797	1208116	-	ENSSSCG00000009276	XPO4
chr11	5620700	5795264	-	ENSSSCG00000009320	FLT1
chr11	18987174	19011015	-	ENSSSCG00000009399	CYSLTR2
chr11	19105305	19182488	+	ENSSSCG00000009400	RCBTB2
chr11	20688596	20906608	-	ENSSSCG00000009408	LRCH1
chr11	21983822	22144954	-	ENSSSCG00000034156	GTF2F2
chr11	22056746	22076409	+	ENSSSCG00000022868	KCTD4
chr11	23141133	23159717	-	ENSSSCG00000009425	protein_coding
chr11	23156331	23198886	+	ENSSSCG00000009426	CCDC122
chr11	23237697	23894727	+	ENSSSCG00000021818	ENOX1
chr11	70943139	71009633	+	ENSSSCG00000009528	TPP2
chr11	71010850	71020730	-	ENSSSCG00000031101	METTL21C
chr11	71077723	71084646	-	ENSSSCG00000009531	TEX30
chr11	71094216	71110396	-	ENSSSCG00000009532	POGLUT2
chr11	71110857	71138866	+	ENSSSCG00000009534	protein_coding
chr11	71141798	71168321	+	ENSSSCG00000032046	protein_coding
chr11	71174395	71192234	+	ENSSSCG00000042169	protein_coding
chr10	51619680	51621116	-	ENSSSCG00000011076	OTUD1
chr10	50706711	51205618	-	ENSSSCG00000011075	KIAA1217
chr10	23749335	23763396	-	ENSSSCG00000023031	TNNT2
chr10	23766872	23778654	-	ENSSSCG00000021624	LAD1
chr10	23788279	23804083	-	ENSSSCG00000024061	TNNI1
chr10	23843130	23864016	-	ENSSSCG00000020976	CSRP1
chr10	23885797	24102341	+	ENSSSCG00000010915	NAV1
chr10	27078113	27472310	-	ENSSSCG00000010943	AOPEP
chr10	27588582	27623077	+	ENSSSCG00000031174	FBP1
chr10	27631496	27665305	+	ENSSSCG00000010947	FBP2
chr10	27668264	27674618	-	ENSSSCG00000010948	CTSL
chr10	27724644	27954350	-	ENSSSCG00000010949	DAPK1
chr10	30033379	30429882	-	ENSSSCG00000010959	NTRK2
chr17	35366141	35415359	-	ENSSSCG00000035357	BCL2L1
chr17	35431370	35484760	+	ENSSSCG00000007235	TPX2
chr17	35499908	35513088	+	ENSSSCG00000007231	MYLK2
chr17	35523409	35537513	-	ENSSSCG00000033613	FOXS1
chr17	38956489	38997265	-	ENSSSCG00000047420	CPNE1
chr17	39000642	39029186	-	ENSSSCG00000007307	NFS1
chr17	39029458	39030941	+	ENSSSCG00000007308	ROMO1
chr17	39031955	39064785	-	ENSSSCG00000007309	RBM39
chr17	39244459	39245633	-	ENSSSCG00000007312	SCAND1
chr17	39255773	39309439	+	ENSSSCG00000007313	CNBD2
chr17	39326627	39495061	+	ENSSSCG00000007314	protein_coding
chr17	61947595	61970779	+	ENSSSCG00000039419	SLCO4A1
chr17	62033014	62181480	+	ENSSSCG00000034173	GID8
chr17	4721164	4823695	+	ENSSSCG00000006981	MICU3
chr17	4855056	4928664	+	ENSSSCG00000006982	ZDHHC2
chr17	4933453	4950346	-	ENSSSCG00000006983	CNOT7
chr17	4949642	4988082	+	ENSSSCG00000006984	VPS37A
chr17	62659784	62709239	-	ENSSSCG00000040388	ZBTB46
chr17	62733593	62750557	+	ENSSSCG00000036712	TPD52L2
chr17	62773940	62777311	+	ENSSSCG00000031602	DNAJC5
chr17	62785419	62807552	-	ENSSSCG00000035939	ZNF512B
chr17	62809505	62813991	-	ENSSSCG00000034186	SAMD10
chr17	62815284	62861865	+	ENSSSCG00000029119	PRPF6
chr17	62866377	62888790	+	ENSSSCG00000036804	TCEA2
chr17	62869870	62871748	-	ENSSSCG00000037865	SOX18
chr17	62889210	62895556	-	ENSSSCG00000034841	RGS19
chr17	11289690	11348553	+	ENSSSCG00000007030	IKBKB
chr17	11356129	11388821	+	ENSSSCG00000007031	POLB
chr17	11410392	11425388	+	ENSSSCG00000007026	VDAC3
chr17	11435442	11550343	-	ENSSSCG00000007027	SLC20A2
chr17	11549937	11566898	+	ENSSSCG00000031857	SMIM19
chr17	14420656	14476189	-	ENSSSCG00000007043	GPCPD1
chr12	661145	682433	-	ENSSSCG00000017128	HEXD
chr12	676200	689932	+	ENSSSCG00000032116	OGFOD3
chr12	730612	739898	+	ENSSSCG00000039807	protein_coding
chr12	768865	796532	+	ENSSSCG00000035852	CSNK1D
chr12	796884	803554	-	ENSSSCG00000024018	SLC16A3
chr12	837752	917469	+	ENSSSCG00000029553	protein_coding
chr12	945454	951780	+	ENSSSCG00000040352	DUS1L
chr12	951866	958001	-	ENSSSCG00000033689	GPS1
chr12	957127	960823	+	ENSSSCG00000040385	RFNG
chr12	973760	976017	+	ENSSSCG00000031851	CBR2
chr12	978139	982263	+	ENSSSCG00000039873	DCXR
chr12	981076	984227	-	ENSSSCG00000036973	RAC3
chr12	984689	991490	-	ENSSSCG00000040503	LRRC45
chr12	991757	994745	+	ENSSSCG00000049515	protein_coding
chr12	995688	1031128	-	ENSSSCG00000040727	ASPSCR1
chr12	1060568	1064809	+	ENSSSCG00000034723	PYCR1
chr12	1067875	1203786	-	ENSSSCG00000033148	MRPL12
chr12	1071632	1074703	+	ENSSSCG00000035253	MAFG
chr12	1077868	1084119	+	ENSSSCG00000034695	SIRT7
chr12	1084410	1092592	+	ENSSSCG00000039650	PCYT2
chr12	1091976	1103054	+	ENSSSCG00000032655	ALYREF
chr12	1095091	1099543	-	ENSSSCG00000035728	protein_coding
chr12	1113355	1121311	+	ENSSSCG00000034058	ARHGDIA
chr12	1121793	1131291	+	ENSSSCG00000039148	P4HB
chr12	1136290	1137497	+	ENSSSCG00000037039	PPP1R27
chr12	1137816	1144556	+	ENSSSCG00000039424	MCRIP1
chr12	1160350	1323217	+	ENSSSCG00000028355	ACTG1
chr12	1205161	1228153	-	ENSSSCG00000033082	HGS
chr12	1226691	1232741	-	ENSSSCG00000034716	CCDC137
chr12	1232816	1234380	+	ENSSSCG00000033788	OXLD1
chr12	1239838	1251198	-	ENSSSCG00000031531	TSPAN10
chr12	1251053	1285666	+	ENSSSCG00000024235	NPLOC4
chr12	1288378	1297147	+	ENSSSCG00000029616	FAAP100
chr12	1300225	1313421	-	ENSSSCG00000026155	FSCN2
chr12	18267405	18268451	-	ENSSSCG00000017336	HEXIM1
chr12	33537193	33975558	+	ENSSSCG00000038505	MSI2
chr12	34772776	34798665	-	ENSSSCG00000017643	protein_coding
chr12	6064567	6103979	-	ENSSSCG00000017207	NUP85
chr12	6116606	6130350	+	ENSSSCG00000017212	SUMO2
chr12	6139428	6158450	+	ENSSSCG00000017213	protein_coding
chr12	6139439	6164142	+	ENSSSCG00000028210	NT5C
chr12	6153545	6183102	-	ENSSSCG00000017214	ARMC7
chr12	6185515	6226455	-	ENSSSCG00000017215	SLC16A5
chr12	34815475	34912766	-	ENSSSCG00000017645	TEX14
chr12	6226372	6241318	-	ENSSSCG00000031958	KCTD2
chr12	6240291	6247344	+	ENSSSCG00000032166	protein_coding
chr12	34975957	35019018	+	ENSSSCG00000023955	RAD51C
chr12	6255342	6266163	-	ENSSSCG00000034406	MRPL58
chr12	6270574	6282422	-	ENSSSCG00000017218	CDR2L
chr12	6291527	6312277	+	ENSSSCG00000017219	HID1
chr12	11373238	11447296	+	ENSSSCG00000026473	ABCA8
chr12	52698834	52699649	+	ENSSSCG00000042089	KCTD11
chr12	1055250	1056290	+	ENSSSCG00000032974	MYADML2
chr12	18142922	18184641	+	ENSSSCG00000017330	MAP3K14
chr12	18198767	18225621	-	ENSSSCG00000017333	FMNL1
chr12	18203890	18365138	+	ENSSSCG00000017340	DCAKD
chr12	18251424	18258295	-	ENSSSCG00000017335	HEXIM2
chr12	18272791	18281595	-	ENSSSCG00000017337	ACBD4
chr12	18281500	18302484	+	ENSSSCG00000017338	PLCD3
chr12	18303371	18337446	-	ENSSSCG00000017339	NMT1
chr12	18989836	19006141	+	ENSSSCG00000017360	UBTF
chr12	19012743	19019783	+	ENSSSCG00000017362	ATXN7L3
chr12	19019661	19024147	-	ENSSSCG00000022837	TMUB2
chr12	19033480	19040434	-	ENSSSCG00000039673	ASB16
chr12	19077997	19123140	+	ENSSSCG00000017366	HDAC5
chr12	19121541	19126296	-	ENSSSCG00000017365	G6PC3
chr12	19128654	19169009	+	ENSSSCG00000017371	TMEM101
chr12	50454026	50491171	+	ENSSSCG00000017879	SPNS2
chr12	50491046	50506050	-	ENSSSCG00000017882	MYBBP1A
chr12	50526190	50580553	-	ENSSSCG00000017884	TEKT1
chr12	50582243	50602711	-	ENSSSCG00000017885	SMTNL2
chr12	50635905	50728738	-	ENSSSCG00000017886	FBXO39
chr12	52550141	52575156	-	ENSSSCG00000024285	DLG4
chr12	52576401	52581755	+	ENSSSCG00000017947	ACADVL
chr12	52579765	52590292	-	ENSSSCG00000025689	DVL2
chr12	52590801	52598175	-	ENSSSCG00000017937	PHF23
chr12	52599218	52606061	-	ENSSSCG00000017935	CTDNEP1
chr12	52603833	52612275	+	ENSSSCG00000027514	ELP5
chr12	52612507	52628362	-	ENSSSCG00000017934	protein_coding
chr12	52628450	52634967	+	ENSSSCG00000023915	SLC2A4
chr12	52635383	52641651	-	ENSSSCG00000017938	YBX2
chr12	52659336	52664685	+	ENSSSCG00000038359	protein_coding
chr12	52664873	52667610	-	ENSSSCG00000017940	GPS2
chr12	52667831	52680189	-	ENSSSCG00000017941	NEURL4
chr12	52681624	52697459	+	ENSSSCG00000017943	ACAP1
chr12	52719060	52724982	-	ENSSSCG00000029391	PLSCR3
chr12	52739238	52741322	+	ENSSSCG00000028725	TMEM102
chr12	52742098	52759676	+	ENSSSCG00000051794	CHRNB1
chr12	55190429	55278539	-	ENSSSCG00000029441	protein_coding
chr12	55347087	55375353	-	ENSSSCG00000018007	MYH3
chr12	55405651	55424118	-	ENSSSCG00000018008	SCO1
chr12	55423799	55442682	+	ENSSSCG00000018009	ADPRM
chr12	656347	662515	+	ENSSSCG00000017127	CYBC1
chr18	9747737	10135083	+	ENSSSCG00000026733	HIPK2
chr18	18209263	18332216	+	ENSSSCG00000016553	COPG2
chr18	18327536	18345843	-	ENSSSCG00000016554	MEST
chr18	18416259	18462575	+	ENSSSCG00000016556	CEP41
chr18	19979955	19996429	+	ENSSSCG00000016585	IMPDH1
chr18	19998429	20001181	-	ENSSSCG00000048237	protein_coding
chr18	20034334	20072966	+	ENSSSCG00000031847	RBM28
chr18	23722188	23789506	+	ENSSSCG00000016604	WASL
chr18	23803661	23812481	-	ENSSSCG00000016605	LMOD2
chr18	23825313	23881799	-	ENSSSCG00000016606	ASB15
chr18	23881867	23924133	+	ENSSSCG00000037869	NDUFA5
chr18	47298328	47491245	+	ENSSSCG00000016715	OSBPL3
chr18	47526793	47583732	+	ENSSSCG00000016716	GSDME
chr18	47593049	47710570	-	ENSSSCG00000016717	MPP6

## Sheet: GO
Supplementary Table 4. GO enrichment and KEGG pathway analysis on the nearest target genes of DE lncRNAs
Description	ID	ONTOLOGY	Background number	Counts	fold Enrichment	Pvalue	FDR
protein export from nucleus	GO:0006611	BP	26	6	8.72	8.05e-05	0.032
myofibril assembly	GO:0030239	BP	42	7	6.3	0.000155	0.0461
striated muscle cell development	GO:0055002	BP	43	7	6.15	0.000178	0.0491
glucose metabolic process	GO:0006006	BP	67	10	5.64	1.62e-05	0.0083
cellular component assembly involved in morphogenesis	GO:0010927	BP	70	9	4.86	0.000131	0.0425
muscle contraction	GO:0006936	BP	129	15	4.39	2.86e-06	0.00178
muscle system process	GO:0003012	BP	160	18	4.25	4.76e-07	0.000401
hexose metabolic process	GO:0019318	BP	101	11	4.11	0.000104	0.0365
cellular response to abiotic stimulus	GO:0071214	BP	204	16	2.96	0.000149	0.0464
cellular response to environmental stimulus	GO:0104004	BP	204	16	2.96	0.000149	0.0454
regulation of actin filament-based process	GO:0032970	BP	306	21	2.59	9.65e-05	0.0345
actin cytoskeleton organization	GO:0030036	BP	442	26	2.22	0.000177	0.0506
regulation of organelle organization	GO:0033043	BP	935	45	1.82	0.000111	0.0379
cytoskeleton organization	GO:0007010	BP	956	46	1.82	9.38e-05	0.0353
phosphate-containing compound metabolic process	GO:0006796	BP	1608	67	1.57	0.000182	0.0493
phosphorus metabolic process	GO:0006793	BP	1632	68	1.57	0.000163	0.0476
cellular component assembly	GO:0022607	BP	1760	72	1.55	0.000177	0.0498
organelle organization	GO:0006996	BP	2722	111	1.54	2.63e-06	0.00188
regulation of multicellular organismal process	GO:0051239	BP	1924	78	1.53	0.000124	0.0412
positive regulation of metabolic process	GO:0009893	BP	2892	111	1.45	3.75e-05	0.0179
positive regulation of cellular process	GO:0048522	BP	4317	162	1.42	1.13e-06	0.000854
positive regulation of biological process	GO:0048518	BP	4711	175	1.4	6.44e-07	0.000512
negative regulation of biological process	GO:0048519	BP	4020	148	1.39	1.15e-05	0.00658
primary metabolic process	GO:0044238	BP	6071	223	1.39	1.35e-08	1.38e-05
organic substance metabolic process	GO:0071704	BP	6514	238	1.38	4.44e-09	4.89e-06
metabolic process	GO:0008152	BP	6963	254	1.38	8.72e-10	1.04e-06
cellular macromolecule metabolic process	GO:0044260	BP	3872	141	1.38	3.47e-05	0.0171
negative regulation of cellular process	GO:0048523	BP	3687	134	1.37	6.39e-05	0.0269
regulation of gene expression	GO:0010468	BP	3863	140	1.37	4.72e-05	0.0218
cellular component organization	GO:0016043	BP	4216	150	1.34	5.77e-05	0.025
regulation of metabolic process	GO:0019222	BP	5397	192	1.34	2.72e-06	0.00177
macromolecule metabolic process	GO:0043170	BP	5038	179	1.34	7.97e-06	0.00476
organonitrogen compound metabolic process	GO:1901564	BP	4311	153	1.34	5.34e-05	0.0239
cellular metabolic process	GO:0044237	BP	6150	218	1.34	4.27e-07	0.000382
regulation of macromolecule metabolic process	GO:0060255	BP	5026	177	1.33	1.58e-05	0.00835
regulation of primary metabolic process	GO:0080090	BP	4680	163	1.32	7.37e-05	0.0302
regulation of nitrogen compound metabolic process	GO:0051171	BP	4566	159	1.32	9.53e-05	0.035
nitrogen compound metabolic process	GO:0006807	BP	5595	194	1.31	1.28e-05	0.00706
regulation of cellular metabolic process	GO:0031323	BP	4841	166	1.3	0.000138	0.044
biological regulation	GO:0065007	BP	11348	346	1.15	8.06e-05	0.0312
biological_process	GO:0008150	BP	16751	505	1.14	6.02e-11	7.83e-08
cellular process	GO:0009987	BP	14145	426	1.14	2.64e-06	0.0018
Unclassified	UNCLASSIFIED	BP	5046	72	0.54	6.02e-11	8.61e-08
nervous system process	GO:0050877	BP	1982	21	0.4	2.68e-07	0.000256
G protein-coupled receptor signaling pathway	GO:0007186	BP	1977	9	0.17	3.17e-14	5.67e-11
sensory perception	GO:0007600	BP	1649	7	0.16	2.27e-12	3.61e-09
detection of stimulus	GO:0051606	BP	1464	2	0.05	3.42e-15	6.99e-12
detection of chemical stimulus involved in sensory perception of smell	GO:0050911	BP	1316	0	< 0.01	2.48e-16	5.92e-13
detection of chemical stimulus involved in sensory perception	GO:0050907	BP	1344	0	< 0.01	1.13e-16	4.03e-13
detection of stimulus involved in sensory perception	GO:0050906	BP	1390	0	< 0.01	3.07e-17	4.4e-13
detection of chemical stimulus	GO:0009593	BP	1366	0	< 0.01	6.06e-17	2.89e-13
sensory perception of smell	GO:0007608	BP	1332	0	< 0.01	1.58e-16	4.53e-13
sensory perception of chemical stimulus	GO:0007606	BP	1384	0	< 0.01	3.64e-17	2.61e-13
death-inducing signaling complex	GO:0031264	CC	6	3	18.89	0.00059	0.0341
ripoptosome	GO:0097342	CC	6	3	18.89	0.00059	0.033
striated muscle thin filament	GO:0005865	CC	16	6	14.17	5.46e-06	0.000514
myofilament	GO:0036379	CC	19	6	11.93	1.43e-05	0.00111
organellar large ribosomal subunit	GO:0000315	CC	54	7	4.9	0.000686	0.0372
mitochondrial large ribosomal subunit	GO:0005762	CC	54	7	4.9	0.000686	0.0361
sarcomere	GO:0030017	CC	126	14	4.2	1e-05	0.000856
contractile fiber	GO:0043292	CC	148	16	4.08	3.36e-06	0.000334
myofibril	GO:0030016	CC	143	15	3.96	9.58e-06	0.000857
actin filament	GO:0005884	CC	92	9	3.7	0.000922	0.0434
nuclear membrane	GO:0031965	CC	198	15	2.86	0.00034	0.0203
nuclear envelope	GO:0005635	CC	317	21	2.5	0.000155	0.0103
actin cytoskeleton	GO:0015629	CC	406	26	2.42	4.65e-05	0.00333
apical part of cell	GO:0045177	CC	291	18	2.34	0.000969	0.0445
supramolecular fiber	GO:0099512	CC	648	32	1.87	0.000708	0.0352
supramolecular polymer	GO:0099081	CC	654	32	1.85	0.000821	0.0397
supramolecular complex	GO:0099080	CC	914	44	1.82	0.000132	0.00907
envelope	GO:0031975	CC	835	40	1.81	0.000292	0.0187
organelle envelope	GO:0031967	CC	835	40	1.81	0.000292	0.018
organelle lumen	GO:0043233	CC	3533	156	1.67	3.32e-11	8.49e-09
intracellular organelle lumen	GO:0070013	CC	3533	156	1.67	3.32e-11	7.43e-09
membrane-enclosed lumen	GO:0031974	CC	3533	156	1.67	3.32e-11	6.61e-09
nuclear protein-containing complex	GO:0140513	CC	1020	45	1.67	0.000701	0.0358
nuclear lumen	GO:0031981	CC	3204	139	1.64	1.93e-09	2.65e-07
cytoskeleton	GO:0005856	CC	1782	77	1.63	1.75e-05	0.0013
nucleoplasm	GO:0005654	CC	2852	123	1.63	3.14e-08	4.02e-06
intracellular non-membrane-bounded organelle	GO:0043232	CC	3631	153	1.59	1.62e-09	2.63e-07
non-membrane-bounded organelle	GO:0043228	CC	3632	153	1.59	1.65e-09	2.46e-07
cytosol	GO:0005829	CC	2929	118	1.52	2.1e-06	0.000235
nucleus	GO:0005634	CC	5847	228	1.47	2.48e-11	7.39e-09
protein-containing complex	GO:0032991	CC	4526	163	1.36	1.19e-05	0.000965
cytoplasm	GO:0005737	CC	9017	319	1.34	1.18e-11	5.26e-09
intracellular organelle	GO:0043229	CC	10536	367	1.32	1.16e-13	1.04e-10
intracellular membrane-bounded organelle	GO:0043231	CC	9368	326	1.31	4.69e-11	8.4e-09
membrane-bounded organelle	GO:0043227	CC	9735	338	1.31	1.37e-11	4.91e-09
organelle	GO:0043226	CC	10790	373	1.31	1.65e-13	9.85e-11
intracellular anatomical structure	GO:0005622	CC	12096	418	1.31	3.66e-17	6.54e-14
integral component of membrane	GO:0016021	CC	6770	130	0.73	3.29e-06	0.000346
intrinsic component of membrane	GO:0031224	CC	6846	130	0.72	1.42e-06	0.000169
carbohydrate phosphatase activity	GO:0019203	MF	10	4	15.11	0.000164	0.0341
nuclear export signal receptor activity	GO:0005049	MF	10	4	15.11	0.000164	0.0326
sugar-phosphatase activity	GO:0050308	MF	10	4	15.11	0.000164	0.0311
tropomyosin binding	GO:0005523	MF	14	5	13.49	4.22e-05	0.0102
protein self-association	GO:0043621	MF	46	8	6.57	3.95e-05	0.0115
small GTPase binding	GO:0031267	MF	200	16	3.02	0.00012	0.0274
phosphoric ester hydrolase activity	GO:0042578	MF	347	26	2.83	3.29e-06	0.00143
phosphatase activity	GO:0016791	MF	269	19	2.67	0.000143	0.0311
enzyme binding	GO:0019899	MF	1557	71	1.72	6.79e-06	0.00269
identical protein binding	GO:0042802	MF	1462	66	1.71	2.01e-05	0.00673
hydrolase activity	GO:0016787	MF	2121	87	1.55	3.16e-05	0.00986
protein binding	GO:0005515	MF	5737	218	1.44	1.12e-09	6.96e-07
catalytic activity	GO:0003824	MF	5506	192	1.32	1.02e-05	0.00371
heterocyclic compound binding	GO:1901363	MF	4938	172	1.32	4.16e-05	0.0107
organic cyclic compound binding	GO:0097159	MF	5006	174	1.31	4.12e-05	0.0112
binding	GO:0005488	MF	11050	369	1.26	9.33e-11	1.02e-07
molecular_function	GO:0003674	MF	15761	465	1.11	2.66e-06	0.00145
signaling receptor activity	GO:0038023	MF	2294	21	0.35	7.83e-10	6.83e-07
molecular transducer activity	GO:0060089	MF	2294	21	0.35	7.83e-10	5.69e-07
transmembrane signaling receptor activity	GO:0004888	MF	2127	16	0.28	5.13e-11	7.46e-08
G protein-coupled receptor activity	GO:0004930	MF	1686	8	0.18	5.67e-12	1.24e-08
olfactory receptor activity	GO:0004984	MF	1314	0	< 0.01	2.63e-16	1.14e-12

## Sheet: KEGG
Supplementary Table 3. GO enrichment and KEGG pathway analysis on the nearest target genes of DE lncRNAs
#Term	Database	ID	Input number	Background number	P-Value	Corrected P-Value	Input	Hyperlink
Apoptosis	KEGG PATHWAY	ssc04210	16	134	1.8e-08	6.48e-07	LMNB2|BCL2L1|CTSL|ACTG1|FOS|PIK3CA|GADD45B|NRAS|CASP8|PIDD1|CASP10|CFLAR|MAP3K14|IKBKB|NFKB1|ACTB	http://www.genome.jp/kegg-bin/show_pathway?ssc04210/ssc:102167527%09red/ssc:751869%09red/ssc:100515919%09red/ssc:100154896%09red/ssc:414381%09red/ssc:100739349%09red/ssc:595105%09red/ssc:397536%09red/ssc:414396%09red/ssc:100621090%09red/ssc:397653%09red/ssc:100144486%09red/ssc:100101471%09red/ssc:100620983%09red/ssc:100621789%09red/ssc:100520402%09red
Fluid shear stress and atherosclerosis	KEGG PATHWAY	ssc05418	12	134	1.89e-05	0.000254374	IKBKB|CTSL|RAC3|FOS|PIK3CA|SUMO2|MGST2|PIAS4|NFKB1|ACTB|MMP2|ACTG1	http://www.genome.jp/kegg-bin/show_pathway?ssc05418/ssc:100515919%09red/ssc:397391%09red/ssc:100624971%09red/ssc:414396%09red/ssc:397044%09red/ssc:100622296%09red/ssc:110255928%09red/ssc:751869%09red/ssc:397653%09red/ssc:100144486%09red/ssc:100101471%09red/ssc:100621789%09red
Regulation of actin cytoskeleton	KEGG PATHWAY	ssc04810	15	207	2.12e-05	0.000254374	ACTN1|SLC9A1|ITGB6|MYLK2|VAV2|NRAS|MYLK3|ROCK2|WASL|PIK3CA|ACTB|ACTG1|EGF|NCKAP1|RAC3	http://www.genome.jp/kegg-bin/show_pathway?ssc04810/ssc:100037276%09red/ssc:100513412%09red/ssc:414396%09red/ssc:397083%09red/ssc:100739349%09red/ssc:100151931%09red/ssc:397458%09red/ssc:100158033%09red/ssc:100524288%09red/ssc:110260971%09red/ssc:100525017%09red/ssc:100621789%09red/ssc:110255928%09red/ssc:397653%09red/ssc:397445%09red
AMPK signaling pathway	KEGG PATHWAY	ssc04152	11	121	3.66e-05	0.000328749	PFKFB1|TBC1D1|SLC2A4|CREB1|G6PC3|PFKM|FBP1|FBP2|PIK3CA|TSC2|EEF2	http://www.genome.jp/kegg-bin/show_pathway?ssc04152/ssc:397038%09red/ssc:100134828%09red/ssc:100233197%09red/ssc:100524447%09red/ssc:100512070%09red/ssc:100505408%09red/ssc:100736562%09red/ssc:733601%09red/ssc:100621789%09red/ssc:396754%09red/ssc:100624328%09red
Yersinia infection	KEGG PATHWAY	ssc05135	11	125	4.88e-05	0.00035124	RAC3|FOS|PIK3CA|VAV2|ROCK2|IKBKB|WASL|NFKB1|ACTB|MYD88|ACTG1	http://www.genome.jp/kegg-bin/show_pathway?ssc05135/ssc:751869%09red/ssc:414396%09red/ssc:110255928%09red/ssc:397653%09red/ssc:396646%09red/ssc:100144486%09red/ssc:100101471%09red/ssc:100525017%09red/ssc:100621789%09red/ssc:100151931%09red/ssc:397445%09red
Thyroid hormone signaling pathway	KEGG PATHWAY	ssc04919	10	117	0.000134545	0.000655806	SLC9A1|PIK3CA|RCAN2|NRAS|PLCD3|DIO2|PLCD1|ACTB|TSC2|ACTG1	http://www.genome.jp/kegg-bin/show_pathway?ssc04919/ssc:100627099%09red/ssc:414379%09red/ssc:397458%09red/ssc:414396%09red/ssc:100739349%09red/ssc:100521111%09red/ssc:100505408%09red/ssc:100738282%09red/ssc:397653%09red/ssc:100621789%09red
Choline metabolism in cancer	KEGG PATHWAY	ssc05231	9	96	0.000146672	0.000655806	SLC44A1|RAC3|FOS|PIK3CA|NRAS|WASL|TSC2|EGF|GPCPD1	http://www.genome.jp/kegg-bin/show_pathway?ssc05231/ssc:100152321%09red/ssc:397083%09red/ssc:100152140%09red/ssc:100739349%09red/ssc:100505408%09red/ssc:100144486%09red/ssc:100525017%09red/ssc:100621789%09red/ssc:110255928%09red
NF-kappa B signaling pathway	KEGG PATHWAY	ssc04064	9	99	0.000183782	0.000655806	BCL2L1|PIDD1|IKBKB|CFLAR|MAP3K14|PIAS4|NFKB1|MYD88|MALT1	http://www.genome.jp/kegg-bin/show_pathway?ssc04064/ssc:100153830%09red/ssc:751869%09red/ssc:102167527%09red/ssc:414381%09red/ssc:397536%09red/ssc:396646%09red/ssc:100624971%09red/ssc:100101471%09red/ssc:100520402%09red
B cell receptor signaling pathway	KEGG PATHWAY	ssc04662	8	78	0.0001872	0.000655806	RAC3|FOS|PIK3CA|VAV2|NRAS|IKBKB|NFKB1|MALT1	http://www.genome.jp/kegg-bin/show_pathway?ssc04662/ssc:100153830%09red/ssc:751869%09red/ssc:100739349%09red/ssc:110255928%09red/ssc:100144486%09red/ssc:100101471%09red/ssc:100621789%09red/ssc:100151931%09red
Salmonella infection	KEGG PATHWAY	ssc05132	8	80	0.000221247	0.000655806	ACTG1|FOS|DYNC1I1|ROCK2|WASL|NFKB1|ACTB|MYD88	http://www.genome.jp/kegg-bin/show_pathway?ssc05132/ssc:751869%09red/ssc:414396%09red/ssc:100523985%09red/ssc:397653%09red/ssc:396646%09red/ssc:100144486%09red/ssc:100525017%09red/ssc:397445%09red
Pathways in cancer	KEGG PATHWAY	ssc05200	23	506	0.000227229	0.000655806	BCL2L1|RASGRP4|IKBKB|CASP8|EGF|FZD5|AXIN1|PIK3CA|GADD45B|NRAS|PTGER3|DVL2|NFKB1|DAPK3|DAPK1|RAC3|FOS|IL6R|CCDC6|MGST2|MAX|ROCK2|MMP2	http://www.genome.jp/kegg-bin/show_pathway?ssc05200/ssc:396811%09red/ssc:595105%09red/ssc:100523725%09red/ssc:100155896%09red/ssc:751869%09red/ssc:100101471%09red/ssc:100517170%09red/ssc:100519058%09red/ssc:397391%09red/ssc:110255928%09red/ssc:397536%09red/ssc:100621789%09red/ssc:399522%09red/ssc:100621090%09red/ssc:397083%09red/ssc:100739349%09red/ssc:100622296%09red/ssc:100516199%09red/ssc:1006…
C-type lectin receptor signaling pathway	KEGG PATHWAY	ssc04625	9	103	0.000245435	0.000655806	IL17D|PIK3CA|LSP1|NRAS|CASP8|IKBKB|MAP3K14|NFKB1|MALT1	http://www.genome.jp/kegg-bin/show_pathway?ssc04625/ssc:100153830%09red/ssc:751869%09red/ssc:110259215%09red/ssc:100738902%09red/ssc:100739349%09red/ssc:595105%09red/ssc:100101471%09red/ssc:100621789%09red/ssc:100520402%09red
Pentose phosphate pathway	KEGG PATHWAY	ssc00030	5	28	0.000260228	0.000655806	PGM2|PFKM|FBP1|FBP2|TALDO1	http://www.genome.jp/kegg-bin/show_pathway?ssc00030/ssc:100514210%09red/ssc:733601%09red/ssc:100522261%09red/ssc:100134828%09red/ssc:397038%09red
Glycolysis / Gluconeogenesis	KEGG PATHWAY	ssc00010	7	62	0.000264985	0.000655806	GAPDH|PGM2|PFKM|G6PC3|FBP2|LDHA|FBP1	http://www.genome.jp/kegg-bin/show_pathway?ssc00010/ssc:397038%09red/ssc:100134828%09red/ssc:100512070%09red/ssc:733601%09red/ssc:100522261%09red/ssc:396823%09red/ssc:407245%09red
Autophagy - animal	KEGG PATHWAY	ssc04140	10	128	0.000273473	0.000655806	BCL2L1|CTSL|RAB33B|PIK3CA|DAPK3|NRAS|CFLAR|MLST8|TSC2|DAPK1	http://www.genome.jp/kegg-bin/show_pathway?ssc04140/ssc:100738908%09red/ssc:100515919%09red/ssc:100626608%09red/ssc:414381%09red/ssc:100739349%09red/ssc:100505408%09red/ssc:397536%09red/ssc:100624415%09red/ssc:100516103%09red/ssc:100621789%09red
TNF signaling pathway	KEGG PATHWAY	ssc04668	9	107	0.000322756	0.00067832	IKBKB|FOS|PIK3CA|CREB1|CASP10|CFLAR|MAP3K14|CASP8|NFKB1	http://www.genome.jp/kegg-bin/show_pathway?ssc04668/ssc:751869%09red/ssc:100154896%09red/ssc:414381%09red/ssc:595105%09red/ssc:100736562%09red/ssc:100144486%09red/ssc:100101471%09red/ssc:100621789%09red/ssc:100520402%09red
Hepatitis B	KEGG PATHWAY	ssc05161	11	156	0.000326185	0.00067832	IKBKB|IRF7|FOS|PIK3CA|NRAS|CREB1|CASP10|CASP8|VDAC3|NFKB1|MYD88	http://www.genome.jp/kegg-bin/show_pathway?ssc05161/ssc:751869%09red/ssc:100144486%09red/ssc:100037289%09red/ssc:100154896%09red/ssc:100739349%09red/ssc:595105%09red/ssc:100736562%09red/ssc:396646%09red/ssc:397651%09red/ssc:100101471%09red/ssc:100621789%09red
Viral carcinogenesis	KEGG PATHWAY	ssc05203	12	183	0.000339433	0.00067832	ACTN1|HDAC5|PIK3CA|GTF2H1|NRAS|CREB1|HIST1H2BD|CASP8|POLB|NFKB1|VDAC3|IRF7	http://www.genome.jp/kegg-bin/show_pathway?ssc05203/ssc:100513412%09red/ssc:751869%09red/ssc:100037289%09red/ssc:100739349%09red/ssc:100157327%09red/ssc:100515165%09red/ssc:100736562%09red/ssc:100525504%09red/ssc:595105%09red/ssc:397651%09red/ssc:100526021%09red/ssc:100621789%09red
Hepatocellular carcinoma	KEGG PATHWAY	ssc05225	11	160	0.000402454	0.00076193	BCL2L1|DVL2|ACTG1|AXIN1|PIK3CA|GADD45B|NRAS|MGST2|PBRM1|ACTB|FZD5	http://www.genome.jp/kegg-bin/show_pathway?ssc05225/ssc:100621090%09red/ssc:100625452%09red/ssc:414396%09red/ssc:100525781%09red/ssc:100739349%09red/ssc:100622296%09red/ssc:100523725%09red/ssc:397536%09red/ssc:397653%09red/ssc:100621789%09red/ssc:100519058%09red
Human T-cell leukemia virus 1 infection	KEGG PATHWAY	ssc05166	13	220	0.000516512	0.000923676	BCL2L1|GPS2|FOS|PIK3CA|NRAS|CREB1|IKBKB|MAP3K14|POLB|VDAC3|NFKB1|ANAPC5|RANBP3	http://www.genome.jp/kegg-bin/show_pathway?ssc05166/ssc:100152087%09red/ssc:751869%09red/ssc:100514391%09red/ssc:100144486%09red/ssc:100518514%09red/ssc:100101471%09red/ssc:100739349%09red/ssc:397536%09red/ssc:100736562%09red/ssc:397651%09red/ssc:100526021%09red/ssc:100621789%09red/ssc:100520402%09red
Tight junction	KEGG PATHWAY	ssc04530	11	166	0.000543833	0.000923676	AMOTL1|ACTN1|ACTG1|EPB41L4B|ROCK2|NEDD4L|CGNL1|WASL|ACTB|PATJ|TJAP1	http://www.genome.jp/kegg-bin/show_pathway?ssc04530/ssc:100513412%09red/ssc:100510946%09red/ssc:100621470%09red/ssc:414396%09red/ssc:100736996%09red/ssc:100512083%09red/ssc:100513610%09red/ssc:397653%09red/ssc:100524203%09red/ssc:100525017%09red/ssc:397445%09red
Focal adhesion	KEGG PATHWAY	ssc04510	12	194	0.000564923	0.000923676	ACTN1|RAC3|ITGB6|PIK3CA|VAV2|MYLK2|MYLK3|ROCK2|ACTB|ACTG1|EGF|FLT1	http://www.genome.jp/kegg-bin/show_pathway?ssc04510/ssc:100037276%09red/ssc:100513412%09red/ssc:414396%09red/ssc:397083%09red/ssc:397445%09red/ssc:100151931%09red/ssc:100524288%09red/ssc:110260971%09red/ssc:397653%09red/ssc:100621789%09red/ssc:110255928%09red/ssc:396763%09red
Pancreatic cancer	KEGG PATHWAY	ssc05212	7	72	0.000638099	0.000997959	BCL2L1|RAC3|PIK3CA|GADD45B|IKBKB|NFKB1|EGF	http://www.genome.jp/kegg-bin/show_pathway?ssc05212/ssc:751869%09red/ssc:397083%09red/ssc:110255928%09red/ssc:397536%09red/ssc:100621090%09red/ssc:100101471%09red/ssc:100621789%09red
MAPK signaling pathway	KEGG PATHWAY	ssc04010	15	286	0.000673318	0.00100916	MAP4K1|MYD88|RAC3|RASGRP4|FOS|MAX|GADD45B|NRAS|NTRK2|IKBKB|MAP3K14|NFKB1|HSPA1L|EGF|FLT1	http://www.genome.jp/kegg-bin/show_pathway?ssc04010/ssc:751869%09red/ssc:100517170%09red/ssc:397083%09red/ssc:100739349%09red/ssc:110255928%09red/ssc:100519209%09red/ssc:100621090%09red/ssc:396646%09red/ssc:100144486%09red/ssc:100101471%09red/ssc:100516199%09red/ssc:100516374%09red/ssc:100144518%09red/ssc:100520402%09red/ssc:396763%09red
Bladder cancer	KEGG PATHWAY	ssc05219	5	38	0.00102286	0.00147173	NRAS|DAPK3|MMP2|EGF|DAPK1	http://www.genome.jp/kegg-bin/show_pathway?ssc05219/ssc:100516103%09red/ssc:397391%09red/ssc:100739349%09red/ssc:397083%09red/ssc:100624415%09red
FoxO signaling pathway	KEGG PATHWAY	ssc04068	9	130	0.00126046	0.00174384	PIK3CA|GADD45B|SLC2A4|NRAS|G6PC3|IKBKB|BCL6|EGF|SETD7	http://www.genome.jp/kegg-bin/show_pathway?ssc04068/ssc:100626704%09red/ssc:100621090%09red/ssc:100512070%09red/ssc:397083%09red/ssc:100739349%09red/ssc:100156549%09red/ssc:100101471%09red/ssc:100621789%09red/ssc:396754%09red
T cell receptor signaling pathway	KEGG PATHWAY	ssc04660	8	106	0.0013582	0.00180948	FOS|PIK3CA|VAV2|NRAS|IKBKB|MAP3K14|NFKB1|MALT1	http://www.genome.jp/kegg-bin/show_pathway?ssc04660/ssc:100153830%09red/ssc:751869%09red/ssc:100739349%09red/ssc:100151931%09red/ssc:100144486%09red/ssc:100101471%09red/ssc:100621789%09red/ssc:100520402%09red
Metabolic pathways	KEGG PATHWAY	ssc01100	44	1388	0.001416	0.00181911	ACADVL|TALDO1|AMPD1|GPAT3|NAMPT|G6PC3|IMPDH1|MGST2|NMRK2|FBP1|FBP2|CTH|ADPRM|CERS6|ELOVL6|CTPS2|PIK3CA|NT5C|INPP4B|CBR2|GAPDH|PNPLA2|ACAA1|LPCAT2|PGP|LDHA|PFKM|PDE7A|NDUFA5|PCYT2|PGM2|SRM|PLCD3|PLCD1|ACO2|NME4|PFKFB1|ALAS2|NFS1|RDH16|GPX2|PDE4D|DBT|COQ2	http://www.genome.jp/kegg-bin/show_pathway?ssc01100/ssc:100514210%09red/ssc:100312970%09red/ssc:100512070%09red/ssc:100126279%09red/ssc:397038%09red/ssc:100101472%09red/ssc:100522261%09red/ssc:100526233%09red/ssc:407245%09red/ssc:396780%09red/ssc:100156530%09red/ssc:100511393%09red/ssc:100621789%09red/ssc:100134828%09red/ssc:100511633%09red/ssc:733601%09red/ssc:396823%09red/ssc:767625%09red/ssc:1…
HIF-1 signaling pathway	KEGG PATHWAY	ssc04066	8	108	0.00152586	0.00189265	PIK3CA|GAPDH|IL6R|PFKM|NFKB1|EGF|LDHA|FLT1	http://www.genome.jp/kegg-bin/show_pathway?ssc04066/ssc:751869%09red/ssc:397083%09red/ssc:399522%09red/ssc:733601%09red/ssc:396823%09red/ssc:100621789%09red/ssc:407245%09red/ssc:396763%09red
Measles	KEGG PATHWAY	ssc05162	9	136	0.0017085	0.00204855	BCL2L1|IRF7|FOS|PIK3CA|CASP8|IKBKB|NFKB1|MYD88|HSPA1L	http://www.genome.jp/kegg-bin/show_pathway?ssc05162/ssc:751869%09red/ssc:100037289%09red/ssc:595105%09red/ssc:397536%09red/ssc:396646%09red/ssc:100144486%09red/ssc:100101471%09red/ssc:100144518%09red/ssc:100621789%09red
Colorectal cancer	KEGG PATHWAY	ssc05210	7	87	0.00187368	0.00217413	RAC3|AXIN1|FOS|PIK3CA|GADD45B|NRAS|EGF	http://www.genome.jp/kegg-bin/show_pathway?ssc05210/ssc:100621090%09red/ssc:397083%09red/ssc:100739349%09red/ssc:110255928%09red/ssc:100144486%09red/ssc:100621789%09red/ssc:100523725%09red
Proteoglycans in cancer	KEGG PATHWAY	ssc05205	11	200	0.00235087	0.0026426	CTSL|SLC9A1|PIK3CA|VAV2|NRAS|ROCK2|FRS2|FZD5|ACTB|MMP2|ACTG1	http://www.genome.jp/kegg-bin/show_pathway?ssc05205/ssc:100515919%09red/ssc:397391%09red/ssc:100517823%09red/ssc:414396%09red/ssc:100739349%09red/ssc:100151931%09red/ssc:397458%09red/ssc:397653%09red/ssc:100621789%09red/ssc:100519058%09red/ssc:397445%09red
Sphingolipid signaling pathway	KEGG PATHWAY	ssc04071	8	117	0.00248859	0.00270343	CERS6|RAC3|ADORA1|PIK3CA|NRAS|ROCK2|NFKB1|ABCC1	http://www.genome.jp/kegg-bin/show_pathway?ssc04071/ssc:751869%09red/ssc:606743%09red/ssc:100739349%09red/ssc:110255928%09red/ssc:100126279%09red/ssc:733619%09red/ssc:100621789%09red/ssc:397445%09red
p53 signaling pathway	KEGG PATHWAY	ssc04115	6	69	0.00267091	0.00270343	BCL2L1|GADD45B|CASP8|PIDD1|ZMAT3|TSC2	http://www.genome.jp/kegg-bin/show_pathway?ssc04115/ssc:102167527%09red/ssc:100621090%09red/ssc:595105%09red/ssc:100505408%09red/ssc:397536%09red/ssc:100621584%09red
Platinum drug resistance	KEGG PATHWAY	ssc01524	6	69	0.00267091	0.00270343	BCL2L1|PIK3CA|CASP8|MGST2|TOP2B|POLH	http://www.genome.jp/kegg-bin/show_pathway?ssc01524/ssc:100153104%09red/ssc:595105%09red/ssc:397536%09red/ssc:100622296%09red/ssc:100621789%09red/ssc:100156319%09red
PD-L1 expression and PD-1 checkpoint pathway in cancer	KEGG PATHWAY	ssc05235	7	93	0.0027056	0.00270343	FOS|PIK3CA|NRAS|IKBKB|NFKB1|MYD88|EGF	http://www.genome.jp/kegg-bin/show_pathway?ssc05235/ssc:751869%09red/ssc:397083%09red/ssc:100739349%09red/ssc:396646%09red/ssc:100144486%09red/ssc:100101471%09red/ssc:100621789%09red
Toll-like receptor signaling pathway	KEGG PATHWAY	ssc04620	7	95	0.0030395	0.00295497	IRF7|FOS|PIK3CA|CASP8|IKBKB|NFKB1|MYD88	http://www.genome.jp/kegg-bin/show_pathway?ssc04620/ssc:751869%09red/ssc:100037289%09red/ssc:595105%09red/ssc:396646%09red/ssc:100144486%09red/ssc:100101471%09red/ssc:100621789%09red
Hippo signaling pathway	KEGG PATHWAY	ssc04390	9	150	0.00325641	0.00308254	ACTG1|AXIN1|DVL2|CSNK1D|FZD5|TEAD1|PATJ|ACTB|DLG4	http://www.genome.jp/kegg-bin/show_pathway?ssc04390/ssc:100625452%09red/ssc:100216478%09red/ssc:414396%09red/ssc:100523725%09red/ssc:397653%09red/ssc:100524203%09red/ssc:100625051%09red/ssc:100626077%09red/ssc:100519058%09red
cAMP signaling pathway	KEGG PATHWAY	ssc04024	11	212	0.00363496	0.00329442	SLC9A1|FOS|ADORA1|PIK3CA|VAV2|ROCK2|PTGER3|CREB1|NFKB1|PDE4D|RAC3	http://www.genome.jp/kegg-bin/show_pathway?ssc04024/ssc:396811%09red/ssc:100037967%09red/ssc:606743%09red/ssc:100151931%09red/ssc:397458%09red/ssc:100736562%09red/ssc:751869%09red/ssc:100144486%09red/ssc:100621789%09red/ssc:110255928%09red/ssc:397445%09red
Chronic myeloid leukemia	KEGG PATHWAY	ssc05220	6	74	0.00374909	0.00329442	BCL2L1|PIK3CA|GADD45B|NRAS|IKBKB|NFKB1	http://www.genome.jp/kegg-bin/show_pathway?ssc05220/ssc:751869%09red/ssc:100739349%09red/ssc:397536%09red/ssc:100621090%09red/ssc:100101471%09red/ssc:100621789%09red
Fructose and mannose metabolism	KEGG PATHWAY	ssc00051	4	32	0.00390939	0.00329442	PFKFB1|PFKM|FBP1|FBP2	http://www.genome.jp/kegg-bin/show_pathway?ssc00051/ssc:733601%09red/ssc:100134828%09red/ssc:100233197%09red/ssc:397038%09red
Antifolate resistance	KEGG PATHWAY	ssc01523	4	32	0.00390939	0.00329442	IKBKB|NFKB1|ABCG2|ABCC1	http://www.genome.jp/kegg-bin/show_pathway?ssc01523/ssc:733619%09red/ssc:751869%09red/ssc:397073%09red/ssc:100101471%09red
Glucagon signaling pathway	KEGG PATHWAY	ssc04922	7	100	0.00400924	0.00329442	PFKFB1|G6PC3|PFKM|CREB1|FBP2|LDHA|FBP1	http://www.genome.jp/kegg-bin/show_pathway?ssc04922/ssc:100233197%09red/ssc:397038%09red/ssc:100134828%09red/ssc:100512070%09red/ssc:100736562%09red/ssc:733601%09red/ssc:407245%09red
Human cytomegalovirus infection	KEGG PATHWAY	ssc05163	11	215	0.00402976	0.00329442	RAC3|PIK3CA|NRAS|ROCK2|PTGER3|IKBKB|CASP8|CREB1|NFKB1|IL6R|TSC2	http://www.genome.jp/kegg-bin/show_pathway?ssc05163/ssc:396811%09red/ssc:100739349%09red/ssc:595105%09red/ssc:110255928%09red/ssc:100736562%09red/ssc:751869%09red/ssc:100101471%09red/ssc:100621789%09red/ssc:100505408%09red/ssc:399522%09red/ssc:397445%09red
Purine metabolism	KEGG PATHWAY	ssc00230	8	129	0.00444578	0.00355376	NME4|NT5C|IMPDH1|PGM2|PDE7A|PDE4D|AMPD1|ADPRM	http://www.genome.jp/kegg-bin/show_pathway?ssc00230/ssc:100519388%09red/ssc:100233195%09red/ssc:100037967%09red/ssc:100520873%09red/ssc:100127143%09red/ssc:100526240%09red/ssc:100101472%09red/ssc:100522261%09red
Human papillomavirus infection	KEGG PATHWAY	ssc05165	14	318	0.00478347	0.00364161	DVL2|FZD5|AXIN1|ITGB6|PIK3CA|NRAS|CREB1|IKBKB|CASP8|NFKB1|RFNG|PATJ|TSC2|EGF	http://www.genome.jp/kegg-bin/show_pathway?ssc05165/ssc:100037276%09red/ssc:110255925%09red/ssc:751869%09red/ssc:100625452%09red/ssc:397083%09red/ssc:100524203%09red/ssc:100739349%09red/ssc:595105%09red/ssc:100505408%09red/ssc:100736562%09red/ssc:100101471%09red/ssc:100621789%09red/ssc:100523725%09red/ssc:100519058%09red
RNA degradation	KEGG PATHWAY	ssc03018	6	78	0.00482391	0.00364161	EXOSC10|TOB2|PARN|LSM2|PFKM|CNOT7	http://www.genome.jp/kegg-bin/show_pathway?ssc03018/ssc:100154442%09red/ssc:100144534%09red/ssc:100511264%09red/ssc:733601%09red/ssc:100515887%09red/ssc:110260627%09red
Cytosolic DNA-sensing pathway	KEGG PATHWAY	ssc04623	5	55	0.00496064	0.00364161	IKBKB|NFKB1|POLR1C|IRF7|POLR3H	http://www.genome.jp/kegg-bin/show_pathway?ssc04623/ssc:751869%09red/ssc:100157033%09red/ssc:414414%09red/ssc:100037289%09red/ssc:100101471%09red
Regulation of lipolysis in adipocytes	KEGG PATHWAY	ssc04923	5	55	0.00496064	0.00364161	ADORA1|PNPLA2|PRKG1|PIK3CA|PTGER3	http://www.genome.jp/kegg-bin/show_pathway?ssc04923/ssc:100621789%09red/ssc:396811%09red/ssc:733640%09red/ssc:100049704%09red/ssc:606743%09red
Chagas disease (American trypanosomiasis)	KEGG PATHWAY	ssc05142	7	107	0.00573364	0.00408128	FOS|PIK3CA|CASP8|IKBKB|CFLAR|NFKB1|MYD88	http://www.genome.jp/kegg-bin/show_pathway?ssc05142/ssc:751869%09red/ssc:414381%09red/ssc:595105%09red/ssc:396646%09red/ssc:100144486%09red/ssc:100101471%09red/ssc:100621789%09red
Insulin signaling pathway	KEGG PATHWAY	ssc04910	8	135	0.00578648	0.00408128	PIK3CA|SLC2A4|NRAS|G6PC3|IKBKB|FBP1|FBP2|TSC2	http://www.genome.jp/kegg-bin/show_pathway?ssc04910/ssc:397038%09red/ssc:100134828%09red/ssc:100512070%09red/ssc:100739349%09red/ssc:100505408%09red/ssc:100101471%09red/ssc:100621789%09red/ssc:396754%09red
Endometrial cancer	KEGG PATHWAY	ssc05213	5	58	0.00616969	0.00426789	PIK3CA|GADD45B|NRAS|EGF|AXIN1	http://www.genome.jp/kegg-bin/show_pathway?ssc05213/ssc:397083%09red/ssc:100621789%09red/ssc:100621090%09red/ssc:100739349%09red/ssc:100523725%09red
Leukocyte transendothelial migration	KEGG PATHWAY	ssc04670	7	110	0.0066231	0.00449509	ACTN1|ACTG1|PIK3CA|VAV2|ROCK2|ACTB|MMP2	http://www.genome.jp/kegg-bin/show_pathway?ssc04670/ssc:100513412%09red/ssc:397391%09red/ssc:414396%09red/ssc:100151931%09red/ssc:397653%09red/ssc:100621789%09red/ssc:397445%09red
Transcriptional misregulation in cancer	KEGG PATHWAY	ssc05202	9	170	0.00717139	0.00474283	BCL2L1|ASPSCR1|MAX|GADD45B|MAF|HIST1H3E|NFKB1|BCL6|FLT1	http://www.genome.jp/kegg-bin/show_pathway?ssc05202/ssc:106510466%09red/ssc:100621090%09red/ssc:751869%09red/ssc:110255923%09red/ssc:397536%09red/ssc:100156549%09red/ssc:100154511%09red/ssc:100517170%09red/ssc:396763%09red
Carbon metabolism	KEGG PATHWAY	ssc01200	7	112	0.00727352	0.00474283	PGP|TALDO1|GAPDH|PFKM|FBP1|FBP2|ACO2	http://www.genome.jp/kegg-bin/show_pathway?ssc01200/ssc:100514210%09red/ssc:397038%09red/ssc:100134828%09red/ssc:733601%09red/ssc:396823%09red/ssc:100739035%09red/ssc:396999%09red
PI3K-Akt signaling pathway	KEGG PATHWAY	ssc04151	14	335	0.00738368	0.00474283	BCL2L1|CREB1|ITGB6|PIK3CA|NRAS|NTRK2|IL6R|IKBKB|G6PC3|NFKB1|MLST8|TSC2|EGF|FLT1	http://www.genome.jp/kegg-bin/show_pathway?ssc04151/ssc:100738908%09red/ssc:100037276%09red/ssc:751869%09red/ssc:100512070%09red/ssc:397083%09red/ssc:100739349%09red/ssc:100505408%09red/ssc:397536%09red/ssc:100519209%09red/ssc:100736562%09red/ssc:100101471%09red/ssc:100621789%09red/ssc:399522%09red/ssc:396763%09red
IL-17 signaling pathway	KEGG PATHWAY	ssc04657	6	88	0.00845816	0.00511468	IL17D|FOS|CASP8|IKBKB|NFKB1|ANAPC5	http://www.genome.jp/kegg-bin/show_pathway?ssc04657/ssc:100152087%09red/ssc:751869%09red/ssc:100738902%09red/ssc:595105%09red/ssc:100144486%09red/ssc:100101471%09red
RIG-I-like receptor signaling pathway	KEGG PATHWAY	ssc04622	5	63	0.00862647	0.00511468	CASP10|NFKB1|IRF7|CASP8|IKBKB	http://www.genome.jp/kegg-bin/show_pathway?ssc04622/ssc:100154896%09red/ssc:751869%09red/ssc:595105%09red/ssc:100037289%09red/ssc:100101471%09red
Central carbon metabolism in cancer	KEGG PATHWAY	ssc05230	5	63	0.00862647	0.00511468	PIK3CA|PFKM|NRAS|SLC16A3|LDHA	http://www.genome.jp/kegg-bin/show_pathway?ssc05230/ssc:100158243%09red/ssc:100621789%09red/ssc:733601%09red/ssc:100739349%09red/ssc:407245%09red
Breast cancer	KEGG PATHWAY	ssc05224	8	145	0.00868368	0.00511468	FZD5|AXIN1|FOS|PIK3CA|GADD45B|NRAS|DVL2|EGF	http://www.genome.jp/kegg-bin/show_pathway?ssc05224/ssc:100621090%09red/ssc:100625452%09red/ssc:397083%09red/ssc:100739349%09red/ssc:100523725%09red/ssc:100144486%09red/ssc:100621789%09red/ssc:100519058%09red
Longevity regulating pathway	KEGG PATHWAY	ssc04211	6	89	0.00891489	0.00511468	EHMT2|PIK3CA|NRAS|CREB1|NFKB1|TSC2	http://www.genome.jp/kegg-bin/show_pathway?ssc04211/ssc:751869%09red/ssc:100739349%09red/ssc:100505408%09red/ssc:100736562%09red/ssc:100621789%09red/ssc:100124382%09red
Hypertrophic cardiomyopathy (HCM)	KEGG PATHWAY	ssc05410	6	89	0.00891489	0.00511468	TNNT2|ACTG1|ITGB6|TNNC1|ACTB|MYL3	http://www.genome.jp/kegg-bin/show_pathway?ssc05410/ssc:100037276%09red/ssc:414396%09red/ssc:100622450%09red/ssc:397653%09red/ssc:100156435%09red/ssc:100515755%09red
Hepatitis C	KEGG PATHWAY	ssc05160	8	146	0.00902021	0.00511468	IRF7|PIK3CA|NRAS|CASP8|IKBKB|CFLAR|NFKB1|EGF	http://www.genome.jp/kegg-bin/show_pathway?ssc05160/ssc:751869%09red/ssc:100037289%09red/ssc:414381%09red/ssc:100739349%09red/ssc:595105%09red/ssc:100101471%09red/ssc:100621789%09red/ssc:397083%09red
Neurotrophin signaling pathway	KEGG PATHWAY	ssc04722	7	117	0.00910009	0.00511468	PIK3CA|NRAS|NTRK2|FRS2|IKBKB|ARHGDIA|NFKB1	http://www.genome.jp/kegg-bin/show_pathway?ssc04722/ssc:751869%09red/ssc:100517823%09red/ssc:100529116%09red/ssc:100739349%09red/ssc:100519209%09red/ssc:100101471%09red/ssc:100621789%09red
Renin-angiotensin system	KEGG PATHWAY	ssc04614	3	22	0.00968692	0.00521288	MME|ENPEP|THOP1	http://www.genome.jp/kegg-bin/show_pathway?ssc04614/ssc:397442%09red/ssc:397080%09red/ssc:100511536%09red
Oxytocin signaling pathway	KEGG PATHWAY	ssc04921	8	148	0.00973212	0.00521288	ACTG1|FOS|NRAS|MYLK2|MYLK3|ROCK2|ACTB|EEF2	http://www.genome.jp/kegg-bin/show_pathway?ssc04921/ssc:414396%09red/ssc:100739349%09red/ssc:100524288%09red/ssc:110260971%09red/ssc:100144486%09red/ssc:397653%09red/ssc:100624328%09red/ssc:397445%09red
NOD-like receptor signaling pathway	KEGG PATHWAY	ssc04621	8	148	0.00973212	0.00521288	BCL2L1|IRF7|NAMPT|CASP8|IKBKB|VDAC3|NFKB1|MYD88	http://www.genome.jp/kegg-bin/show_pathway?ssc04621/ssc:751869%09red/ssc:100037289%09red/ssc:595105%09red/ssc:397536%09red/ssc:595123%09red/ssc:396646%09red/ssc:397651%09red/ssc:100101471%09red
Small cell lung cancer	KEGG PATHWAY	ssc05222	6	91	0.00985449	0.00521288	BCL2L1|MAX|GADD45B|IKBKB|PIK3CA|NFKB1	http://www.genome.jp/kegg-bin/show_pathway?ssc05222/ssc:751869%09red/ssc:397536%09red/ssc:100621090%09red/ssc:100101471%09red/ssc:100517170%09red/ssc:100621789%09red
Influenza A	KEGG PATHWAY	ssc05164	8	150	0.010485	0.00546603	IRF7|ACTG1|PIK3CA|CASP8|IKBKB|NFKB1|ACTB|MYD88	http://www.genome.jp/kegg-bin/show_pathway?ssc05164/ssc:751869%09red/ssc:100037289%09red/ssc:414396%09red/ssc:595105%09red/ssc:397653%09red/ssc:396646%09red/ssc:100101471%09red/ssc:100621789%09red
Dilated cardiomyopathy (DCM)	KEGG PATHWAY	ssc05414	6	93	0.0108766	0.00558918	TNNT2|ACTG1|ITGB6|TNNC1|ACTB|MYL3	http://www.genome.jp/kegg-bin/show_pathway?ssc05414/ssc:100037276%09red/ssc:414396%09red/ssc:100622450%09red/ssc:397653%09red/ssc:100156435%09red/ssc:100515755%09red
Platelet activation	KEGG PATHWAY	ssc04611	7	122	0.011242	0.0056956	ACTG1|PIK3CA|MYLK2|MYLK3|ROCK2|PRKG1|ACTB	http://www.genome.jp/kegg-bin/show_pathway?ssc04611/ssc:414396%09red/ssc:733640%09red/ssc:100524288%09red/ssc:110260971%09red/ssc:397653%09red/ssc:100621789%09red/ssc:397445%09red
Prostate cancer	KEGG PATHWAY	ssc05215	6	94	0.0114075	0.00569917	PIK3CA|NRAS|CREB1|IKBKB|NFKB1|EGF	http://www.genome.jp/kegg-bin/show_pathway?ssc05215/ssc:751869%09red/ssc:397083%09red/ssc:100739349%09red/ssc:100736562%09red/ssc:100101471%09red/ssc:100621789%09red
Spliceosome	KEGG PATHWAY	ssc03040	7	123	0.0117057	0.00576802	SF3B4|ALYREF|LSM2|CCDC12|PHF5A|PRPF6|HSPA1L	http://www.genome.jp/kegg-bin/show_pathway?ssc03040/ssc:100624623%09red/ssc:100144534%09red/ssc:100620496%09red/ssc:110260628%09red/ssc:100515924%09red/ssc:100144518%09red/ssc:100157814%09red
Cellular senescence	KEGG PATHWAY	ssc04218	8	154	0.0121075	0.0058854	PIK3CA|GADD45B|NRAS|ZFP36L1|HIPK2|VDAC3|NFKB1|TSC2	http://www.genome.jp/kegg-bin/show_pathway?ssc04218/ssc:751869%09red/ssc:100624279%09red/ssc:100739349%09red/ssc:100627515%09red/ssc:100505408%09red/ssc:100621090%09red/ssc:397651%09red/ssc:100621789%09red
Adherens junction	KEGG PATHWAY	ssc04520	5	69	0.0123712	0.00593339	ACTN1|ACTG1|WASL|ACTB|RAC3	http://www.genome.jp/kegg-bin/show_pathway?ssc04520/ssc:414396%09red/ssc:100513412%09red/ssc:110255928%09red/ssc:397653%09red/ssc:100525017%09red
Biosynthesis of amino acids	KEGG PATHWAY	ssc01230	5	70	0.0131002	0.00620035	PFKM|ACO2|CTH|GAPDH|TALDO1	http://www.genome.jp/kegg-bin/show_pathway?ssc01230/ssc:100514210%09red/ssc:733654%09red/ssc:733601%09red/ssc:396999%09red/ssc:396823%09red
AGE-RAGE signaling pathway in diabetic complications	KEGG PATHWAY	ssc04933	6	100	0.0150352	0.00702379	PIK3CA|NRAS|PLCD3|PLCD1|NFKB1|MMP2	http://www.genome.jp/kegg-bin/show_pathway?ssc04933/ssc:100627099%09red/ssc:397391%09red/ssc:100739349%09red/ssc:100521111%09red/ssc:751869%09red/ssc:100621789%09red
Epstein-Barr virus infection	KEGG PATHWAY	ssc05169	9	195	0.0162231	0.00737159	IRF7|PSMD8|PIK3CA|GADD45B|CASP8|IKBKB|MAP3K14|NFKB1|MYD88	http://www.genome.jp/kegg-bin/show_pathway?ssc05169/ssc:751869%09red/ssc:100037289%09red/ssc:595105%09red/ssc:100515483%09red/ssc:100621090%09red/ssc:396646%09red/ssc:100101471%09red/ssc:100621789%09red/ssc:100520402%09red
Thermogenesis	KEGG PATHWAY	ssc04714	10	229	0.0164754	0.00737159	NDUFA5|ACTG1|NRAS|CREB1|FRS2|PNPLA2|PRKG1|ACTB|MLST8|TSC2	http://www.genome.jp/kegg-bin/show_pathway?ssc04714/ssc:100738908%09red/ssc:100049704%09red/ssc:100517823%09red/ssc:414396%09red/ssc:100739349%09red/ssc:733640%09red/ssc:100505408%09red/ssc:100736562%09red/ssc:397653%09red/ssc:100525371%09red
Ras signaling pathway	KEGG PATHWAY	ssc04014	10	229	0.0164754	0.00737159	BCL2L1|RAC3|RASGRP4|PIK3CA|NRAS|NTRK2|IKBKB|NFKB1|EGF|FLT1	http://www.genome.jp/kegg-bin/show_pathway?ssc04014/ssc:751869%09red/ssc:397083%09red/ssc:100739349%09red/ssc:110255928%09red/ssc:397536%09red/ssc:100519209%09red/ssc:100101471%09red/ssc:100516199%09red/ssc:100621789%09red/ssc:396763%09red
Fanconi anemia pathway	KEGG PATHWAY	ssc03460	4	49	0.0165994	0.00737159	RAD51C|FAAP100|FANCI|POLH	http://www.genome.jp/kegg-bin/show_pathway?ssc03460/ssc:100625661%09red/ssc:100156260%09red/ssc:100153104%09red/ssc:100518577%09red
Toxoplasmosis	KEGG PATHWAY	ssc05145	6	103	0.0171099	0.00750562	BCL2L1|CASP8|IKBKB|NFKB1|MYD88|HSPA1L	http://www.genome.jp/kegg-bin/show_pathway?ssc05145/ssc:751869%09red/ssc:595105%09red/ssc:397536%09red/ssc:396646%09red/ssc:100101471%09red/ssc:100144518%09red
Signaling pathways regulating pluripotency of stem cells	KEGG PATHWAY	ssc04550	7	135	0.0184651	0.00800191	FZD5|AXIN1|ESRRB|PIK3CA|NRAS|ZFHX3|DVL2	http://www.genome.jp/kegg-bin/show_pathway?ssc04550/ssc:100519194%09red/ssc:100625452%09red/ssc:100739349%09red/ssc:100523725%09red/ssc:100621789%09red/ssc:100519058%09red/ssc:100151940%09red
cGMP-PKG signaling pathway	KEGG PATHWAY	ssc04022	8	167	0.0186862	0.00800191	ADORA1|MYLK2|KCNMA1|ROCK2|MYLK3|PRKG1|CREB1|VDAC3	http://www.genome.jp/kegg-bin/show_pathway?ssc04022/ssc:606743%09red/ssc:397434%09red/ssc:733640%09red/ssc:100736562%09red/ssc:100524288%09red/ssc:110260971%09red/ssc:397651%09red/ssc:397445%09red
EGFR tyrosine kinase inhibitor resistance	KEGG PATHWAY	ssc01521	5	78	0.0198639	0.00840617	BCL2L1|PIK3CA|NRAS|EGF|IL6R	http://www.genome.jp/kegg-bin/show_pathway?ssc01521/ssc:397536%09red/ssc:397083%09red/ssc:100621789%09red/ssc:100739349%09red/ssc:399522%09red
Nicotinate and nicotinamide metabolism	KEGG PATHWAY	ssc00760	3	29	0.0201017	0.00840791	NT5C|NAMPT|NMRK2	http://www.genome.jp/kegg-bin/show_pathway?ssc00760/ssc:100526240%09red/ssc:100624588%09red/ssc:595123%09red
Human immunodeficiency virus 1 infection	KEGG PATHWAY	ssc05170	9	204	0.020971	0.00867066	BCL2L1|RAC3|FOS|PIK3CA|NRAS|CASP8|IKBKB|NFKB1|MYD88	http://www.genome.jp/kegg-bin/show_pathway?ssc05170/ssc:751869%09red/ssc:100739349%09red/ssc:595105%09red/ssc:110255928%09red/ssc:397536%09red/ssc:396646%09red/ssc:100144486%09red/ssc:100101471%09red/ssc:100621789%09red
Insulin resistance	KEGG PATHWAY	ssc04931	6	109	0.021833	0.00892449	PIK3CA|SLC2A4|CREB1|IKBKB|G6PC3|NFKB1	http://www.genome.jp/kegg-bin/show_pathway?ssc04931/ssc:751869%09red/ssc:100512070%09red/ssc:100736562%09red/ssc:100101471%09red/ssc:100621789%09red/ssc:396754%09red
Legionellosis	KEGG PATHWAY	ssc05134	4	54	0.0227174	0.00918165	NFKB1|MYD88|CASP8|HSPA1L	http://www.genome.jp/kegg-bin/show_pathway?ssc05134/ssc:100144518%09red/ssc:751869%09red/ssc:396646%09red/ssc:595105%09red
Galactose metabolism	KEGG PATHWAY	ssc00052	3	31	0.0238268	0.00952303	PFKM|G6PC3|PGM2	http://www.genome.jp/kegg-bin/show_pathway?ssc00052/ssc:733601%09red/ssc:100522261%09red/ssc:100512070%09red
Chemokine signaling pathway	KEGG PATHWAY	ssc04062	8	177	0.0252503	0.00987259	RAC3|PIK3CA|VAV2|NRAS|ROCK2|IKBKB|WASL|NFKB1	http://www.genome.jp/kegg-bin/show_pathway?ssc04062/ssc:751869%09red/ssc:100739349%09red/ssc:110255928%09red/ssc:100101471%09red/ssc:100525017%09red/ssc:100621789%09red/ssc:100151931%09red/ssc:397445%09red
Kaposi sarcoma-associated herpesvirus infection	KEGG PATHWAY	ssc05167	8	177	0.0252503	0.00987259	IRF7|FOS|PIK3CA|NRAS|CREB1|IKBKB|CASP8|NFKB1	http://www.genome.jp/kegg-bin/show_pathway?ssc05167/ssc:751869%09red/ssc:100037289%09red/ssc:100739349%09red/ssc:595105%09red/ssc:100736562%09red/ssc:100144486%09red/ssc:100101471%09red/ssc:100621789%09red
Gastric cancer	KEGG PATHWAY	ssc05226	7	147	0.0276052	0.0106773	FZD5|AXIN1|PIK3CA|GADD45B|NRAS|DVL2|EGF	http://www.genome.jp/kegg-bin/show_pathway?ssc05226/ssc:100621090%09red/ssc:100625452%09red/ssc:397083%09red/ssc:100739349%09red/ssc:100523725%09red/ssc:100621789%09red/ssc:100519058%09red
Base excision repair	KEGG PATHWAY	ssc03410	3	33	0.0279566	0.0106982	NTHL1|APEX2|POLB	http://www.genome.jp/kegg-bin/show_pathway?ssc03410/ssc:100519003%09red/ssc:100516255%09red/ssc:100526021%09red
RNA transport	KEGG PATHWAY	ssc03013	7	149	0.0293851	0.0111264	ALYREF|XPO5|RNPS1|SUMO2|NUP85|RANGAP1|NUP214	http://www.genome.jp/kegg-bin/show_pathway?ssc03013/ssc:100155564%09red/ssc:100526070%09red/ssc:397044%09red/ssc:100620496%09red/ssc:100737559%09red/ssc:100155084%09red/ssc:100153811%09red
mTOR signaling pathway	KEGG PATHWAY	ssc04150	7	150	0.030291	0.01135	DVL2|FZD5|PIK3CA|NRAS|IKBKB|MLST8|TSC2	http://www.genome.jp/kegg-bin/show_pathway?ssc04150/ssc:100738908%09red/ssc:100625452%09red/ssc:100739349%09red/ssc:100505408%09red/ssc:100101471%09red/ssc:100621789%09red/ssc:100519058%09red
Cell cycle	KEGG PATHWAY	ssc04110	6	121	0.033754	0.0125172	ORC6|GADD45B|ORC3|CDC14A|MCM3|ANAPC5	http://www.genome.jp/kegg-bin/show_pathway?ssc04110/ssc:100152087%09red/ssc:100525219%09red/ssc:100621090%09red/ssc:100519878%09red/ssc:100624779%09red/ssc:100154824%09red
Thyroid cancer	KEGG PATHWAY	ssc05216	3	36	0.0347838	0.0127675	CCDC6|GADD45B|NRAS	http://www.genome.jp/kegg-bin/show_pathway?ssc05216/ssc:100621090%09red/ssc:100155896%09red/ssc:100739349%09red
Viral myocarditis	KEGG PATHWAY	ssc05416	4	63	0.0367724	0.0131475	ACTB|RAC3|CASP8|ACTG1	http://www.genome.jp/kegg-bin/show_pathway?ssc05416/ssc:414396%09red/ssc:397653%09red/ssc:595105%09red/ssc:110255928%09red
Basal cell carcinoma	KEGG PATHWAY	ssc05217	4	63	0.0367724	0.0131475	DVL2|GADD45B|FZD5|AXIN1	http://www.genome.jp/kegg-bin/show_pathway?ssc05217/ssc:100621090%09red/ssc:100519058%09red/ssc:100625452%09red/ssc:100523725%09red
Aldosterone-regulated sodium reabsorption	KEGG PATHWAY	ssc04960	3	37	0.0372781	0.0131475	NEDD4L|SLC9A3R2|PIK3CA	http://www.genome.jp/kegg-bin/show_pathway?ssc04960/ssc:100621789%09red/ssc:100192448%09red/ssc:100512083%09red
Osteoclast differentiation	KEGG PATHWAY	ssc04380	6	124	0.0372814	0.0131475	FOS|PIK3CA|CREB1|IKBKB|MAP3K14|NFKB1	http://www.genome.jp/kegg-bin/show_pathway?ssc04380/ssc:751869%09red/ssc:100736562%09red/ssc:100144486%09red/ssc:100101471%09red/ssc:100621789%09red/ssc:100520402%09red
Fc epsilon RI signaling pathway	KEGG PATHWAY	ssc04664	4	64	0.0385666	0.0132122	PIK3CA|VAV2|NRAS|RAC3	http://www.genome.jp/kegg-bin/show_pathway?ssc04664/ssc:100621789%09red/ssc:110255928%09red/ssc:100739349%09red/ssc:100151931%09red
Acute myeloid leukemia	KEGG PATHWAY	ssc05221	4	64	0.0385666	0.0132122	IKBKB|NFKB1|NRAS|PIK3CA	http://www.genome.jp/kegg-bin/show_pathway?ssc05221/ssc:100621789%09red/ssc:751869%09red/ssc:100739349%09red/ssc:100101471%09red
Non-small cell lung cancer	KEGG PATHWAY	ssc05223	4	64	0.0385666	0.0132122	PIK3CA|GADD45B|NRAS|EGF	http://www.genome.jp/kegg-bin/show_pathway?ssc05223/ssc:397083%09red/ssc:100621789%09red/ssc:100621090%09red/ssc:100739349%09red
Glycerophospholipid metabolism	KEGG PATHWAY	ssc00564	5	95	0.0409001	0.0138794	LPCAT2|PCYT2|ADPRM|GPAT3|GPCPD1	http://www.genome.jp/kegg-bin/show_pathway?ssc00564/ssc:100519388%09red/ssc:100517894%09red/ssc:110255933%09red/ssc:100524266%09red/ssc:100152321%09red
Calcium signaling pathway	KEGG PATHWAY	ssc04020	8	196	0.0418311	0.0140627	MYLK2|MYLK3|PTGER3|TNNC1|PLCD1|VDAC3|CYSLTR2|PLCD3	http://www.genome.jp/kegg-bin/show_pathway?ssc04020/ssc:100627099%09red/ssc:396811%09red/ssc:100156435%09red/ssc:100521111%09red/ssc:100524288%09red/ssc:110260971%09red/ssc:397651%09red/ssc:397243%09red
Relaxin signaling pathway	KEGG PATHWAY	ssc04926	6	129	0.0436792	0.0145089	FOS|PIK3CA|NRAS|CREB1|NFKB1|MMP2	http://www.genome.jp/kegg-bin/show_pathway?ssc04926/ssc:397391%09red/ssc:100739349%09red/ssc:100736562%09red/ssc:751869%09red/ssc:100144486%09red/ssc:100621789%09red
Tuberculosis	KEGG PATHWAY	ssc05152	7	163	0.0439652	0.0145089	LSP1|CREB1|CASP10|CASP8|NFKB1|MYD88|MALT1	http://www.genome.jp/kegg-bin/show_pathway?ssc05152/ssc:100153830%09red/ssc:751869%09red/ssc:100154896%09red/ssc:595105%09red/ssc:110259215%09red/ssc:100736562%09red/ssc:396646%09red
Estrogen signaling pathway	KEGG PATHWAY	ssc04915	6	131	0.0464265	0.0151819	FOS|PIK3CA|NRAS|CREB1|MMP2|HSPA1L	http://www.genome.jp/kegg-bin/show_pathway?ssc04915/ssc:397391%09red/ssc:100739349%09red/ssc:100736562%09red/ssc:100144486%09red/ssc:100144518%09red/ssc:100621789%09red
Endocytosis	KEGG PATHWAY	ssc04144	9	238	0.0478194	0.0154965	RAB11FIP3|VPS35|RAB11FIP5|AGAP1|ACAP1|HGS|NEDD4L|WASL|HSPA1L	http://www.genome.jp/kegg-bin/show_pathway?ssc04144/ssc:100623578%09red/ssc:100512083%09red/ssc:100623422%09red/ssc:106508767%09red/ssc:100519135%09red/ssc:100622743%09red/ssc:100620812%09red/ssc:100525017%09red/ssc:100144518%09red
Melanoma	KEGG PATHWAY	ssc05218	4	69	0.0483886	0.015541	PIK3CA|GADD45B|NRAS|EGF	http://www.genome.jp/kegg-bin/show_pathway?ssc05218/ssc:397083%09red/ssc:100621789%09red/ssc:100621090%09red/ssc:100739349%09red
Other glycan degradation	KEGG PATHWAY	ssc00511	2	18	0.0494396	0.015738	NEU1|MANBA	http://www.genome.jp/kegg-bin/show_pathway?ssc00511/ssc:100124381%09red/ssc:100524326%09red
