# Supplementary material for: Comprehensive Analysis of Long Noncoding RNA Modified by m6A Methylation in Oxidative and Glycolytic Skeletal Muscles
Source: Int J Mol Sci. 2022 Apr 21;23(9):4600. doi: 10.3390/ijms23094600 (PMC9105514; doi:10.3390/ijms23094600)
Supplement: Supplementary file 1 [file ijms-23-04600-s001.zip › Table S4.xlsx]

## Sheet: m6A_modified 
Supplementary Table 4 Summary of m6A modified lncRNAs
name	m6A modified type	EDL_1	EDL_2	EDL_3	SOL_1	SOL_2	SOL_3	specific expression type
MSTRG.17991.8	specific_SOL m6A modified	1.60333	0.716881	2.49951	4.18533	3.76941	5.18715	common
MSTRG.18337.4	specific_SOL m6A modified	0	0	0	0.582355	0.515634	1.13099	specific_SOL expressed
MSTRG.5217.26	specific_SOL m6A modified	0	0	0	0	0.775208	0	specific_SOL expressed
MSTRG.5539.1	specific_SOL m6A modified	0	0	0	0	0.675878	0.981893	specific_SOL expressed
MSTRG.1112.1	specific_SOL m6A modified	0.0720028	0.099012	0.186865	2.97611	1.08913	2.51229	specific_SOL expressed
MSTRG.12108.3	specific_SOL m6A modified	0	0	0	0.714656	0	0	specific_SOL expressed
MSTRG.15980.6	specific_SOL m6A modified	0.226811	0	0	0.816518	0.128863	2.04261	specific_SOL expressed
ENSSSCT00000072191	specific_SOL m6A modified	0.173339	0.425644	0.257061	0.264135	0.536311	0.571247	specific_SOL expressed
ENSSSCT00000072924	specific_SOL m6A modified	0.41195	0.075118	0.243134	1.20003	0.240378	0.243134	specific_SOL expressed
ENSSSCT00000073825	specific_SOL m6A modified	0.0672084	0.132694	0.269884	0.336042	0.174162	1.20484	specific_SOL expressed
ENSSSCT00000076188	specific_SOL m6A modified	0	0.0719067	0	0.647706	0.0159793	0.101593	specific_SOL expressed
ENSSSCT00000072943	specific_SOL m6A modified	0.290812	0.185389	0.383488	0.0930598	0.204903	0.507557	specific_SOL expressed
MSTRG.18066.1	specific_SOL m6A modified	3.76994	1.60074	2.82592	5.33705	3.62873	3.76594	common
MSTRG.18182.1	specific_SOL m6A modified	1.86817	5.02806	1.15094	1.08157	2.6283	1.23948	common
MSTRG.18238.1	specific_SOL m6A modified	2.28339	1.27151	1.41212	3.92457	2.54302	1.04374	common
MSTRG.9251.5	specific_SOL m6A modified	10.0106	10.4168	16.3464	8.49326	8.0853	13.7654	common
MSTRG.18278.1	specific_SOL m6A modified	2.23944	1.87844	4.3428	1.89491	1.30046	3.34062	common
MSTRG.18355.8	specific_SOL m6A modified	3.5757	2.78093	3.89706	2.81316	2.46049	3.57785	common
MSTRG.17712.1	specific_SOL m6A modified	3.18532	2.54514	4.66074	1.1945	1.61964	1.79259	common
MSTRG.17934.1	specific_SOL m6A modified	3.11975	1.67087	2.71409	2.99929	2.22783	3.24542	common
MSTRG.17979.1	specific_SOL m6A modified	1.4942	2.71555	4.18542	2.07528	1.28815	3.82322	common
MSTRG.18112.1	specific_SOL m6A modified	9.25731	2.09915	6.21677	5.41891	3.32366	5.82822	common
MSTRG.18162.1	specific_SOL m6A modified	2.35195	2.35616	3.9031	1.34397	1.17275	3.08531	common
MSTRG.18198.1	specific_SOL m6A modified	2.70402	2.61135	3.54077	2.62564	2.08908	3.49018	common
MSTRG.18274.1	specific_SOL m6A modified	2.39858	3.8473	1.79347	3.11394	2.73875	2.63968	common
MSTRG.18307.1	specific_SOL m6A modified	0.966044	0.958874	0.686908	1.28806	0.526705	1.03036	common
MSTRG.18335.1	specific_SOL m6A modified	0.833485	0.455597	2.1645	8.5093	9.45176	4.93751	common
MSTRG.18337.1	specific_SOL m6A modified	0.666889	0.272371	2.42062	6.74919	5.78422	4.92926	common
MSTRG.18480.1	specific_SOL m6A modified	0	1.78084	3.13147	0.957748	2.22605	1.48333	common
MSTRG.18507.1	specific_SOL m6A modified	0.963037	2.97964	2.03648	0.749029	0	0	common
MSTRG.18753.1	specific_SOL m6A modified	2.554	0.522945	1.24003	3.17425	3.46274	1.17725	common
MSTRG.19095.1	specific_SOL m6A modified	1.99911	1.35081	1.92564	3.90524	2.91776	1.46516	common
MSTRG.19100.1	specific_SOL m6A modified	1.00029	0.777633	3.67966	1.65047	1.61081	3.22777	common
MSTRG.19154.1	specific_SOL m6A modified	2.34598	1.53626	1.68212	3.11401	0.843863	2.09064	common
MSTRG.19412.1	specific_SOL m6A modified	0.92924	0.898839	3.59822	1.43882	0.865549	1.27679	common
MSTRG.20198.1	specific_SOL m6A modified	3.31632	1.50114	2.45174	3.83995	2.51542	3.36329	common
MSTRG.20239.1	specific_SOL m6A modified	1.08494	2.94492	2.15574	1.318	1.87658	3.21924	common
MSTRG.18427.1	specific_SOL m6A modified	0.269384	2.60882	1.39071	0.942844	1.14788	1.97017	common
MSTRG.18447.5	specific_SOL m6A modified	1.5066	6.59991	2.60882	2.54964	2.42446	3.44364	common
MSTRG.18844.1	specific_SOL m6A modified	2.09871	2.85317	1.50796	1.52633	1.98559	1.9506	common
MSTRG.18913.1	specific_SOL m6A modified	3.75977	2.88045	3.76292	2.43279	4.04157	3.60722	common
MSTRG.19118.1	specific_SOL m6A modified	2.10532	1.0439	2.24623	2.02111	1.10915	4.34754	common
MSTRG.19198.9	specific_SOL m6A modified	0.926355	0.839133	1.6069	3.47383	1.21912	1.4597	common
MSTRG.19317.1	specific_SOL m6A modified	3.86725	5.08525	3.01094	3.0938	3.6893	5.01824	common
MSTRG.19340.1	specific_SOL m6A modified	2.6765	3.85384	1.4135	1.61999	2.61899	1.34353	common
MSTRG.19391.1	specific_SOL m6A modified	4.23313	4.54709	4.15813	2.62967	1.63993	3.17635	common
MSTRG.1896.1	specific_SOL m6A modified	2.46112	1.3539	1.7433	3.47838	4.02356	4.87533	common
MSTRG.1972.1	specific_SOL m6A modified	2.81545	3.27216	3.12158	4.16014	4.02915	2.97023	common
MSTRG.2177.2	specific_SOL m6A modified	2.38429	2.5967	5.06296	2.95344	2.34045	4.03052	common
MSTRG.2327.1	specific_SOL m6A modified	1.68065	2.12103	2.31718	2.52098	2.96944	4.14135	common
MSTRG.2423.13	specific_SOL m6A modified	1.01822	2.56201	1.25265	0.46138	2.68569	2.54636	common
MSTRG.1928.1	specific_SOL m6A modified	0.96522	0.664716	0.904324	3.41045	2.55915	1.91938	common
MSTRG.1979.5	specific_SOL m6A modified	16.5112	8.43176	11.9939	19.1947	13.8027	18.8887	common
MSTRG.2009.1	specific_SOL m6A modified	1.57967	2.21246	1.59412	3.69682	2.54584	2.59436	common
MSTRG.2032.1	specific_SOL m6A modified	4.12831	2.69431	2.28788	4.19281	4.22441	3.34812	common
MSTRG.2080.1	specific_SOL m6A modified	0.359322	0.501375	1.38965	5.70689	1.04635	2.72445	common
MSTRG.2085.1	specific_SOL m6A modified	1.15888	1.32676	2.50747	0.864833	2.17106	1.38612	common
MSTRG.2335.3	specific_SOL m6A modified	4.31398	3.92298	5.3548	5.39623	3.98975	7.68298	common
MSTRG.2906.6	specific_SOL m6A modified	0.80371	0.72372	0.869155	1.91153	2.55715	1.45794	common
MSTRG.2496.1	specific_SOL m6A modified	3.29235	2.13891	2.57904	3.39605	1.84481	3.74521	common
MSTRG.2522.1	specific_SOL m6A modified	1.94164	2.25643	1.07398	4.71542	1.28939	0.596658	common
MSTRG.2538.1	specific_SOL m6A modified	0.858814	0.773303	1.18552	3.23637	1.44211	2.36027	common
MSTRG.20275.2	specific_SOL m6A modified	3.67136	3.31825	4.30489	3.30137	3.19889	4.96718	common
MSTRG.2812.1	specific_SOL m6A modified	1.21644	0.814445	1.12632	2.8594	2.26208	1.54483	common
MSTRG.19765.1	specific_SOL m6A modified	3.00974	3.73635	3.96888	2.40779	4.6452	9.10508	common
MSTRG.3247.1	specific_SOL m6A modified	3.32929	2.70284	2.72086	2.60398	1.69551	2.64016	common
MSTRG.3260.9	specific_SOL m6A modified	10.463	5.9565	4.55648	7.83966	8.29505	5.82315	common
MSTRG.3375.1	specific_SOL m6A modified	1.40322	4.00185	2.17693	1.54354	0.235403	3.80963	common
MSTRG.19522.1	specific_SOL m6A modified	2.95697	2.63475	2.48503	4.78043	2.40564	4.97005	common
MSTRG.3485.3	specific_SOL m6A modified	0.962457	2.6491	1.39279	3.36618	2.30022	3.96733	common
MSTRG.3485.1	specific_SOL m6A modified	1.52549	0.900952	1.0086	2.97104	2.91077	3.52613	common
MSTRG.3485.2	specific_SOL m6A modified	1.06122	2.53976	0.377191	1.89205	0	0.804675	common
MSTRG.3485.4	specific_SOL m6A modified	0	3.00208	0.166146	0.376263	0.13196	0.26839	specific_EDL expressed
MSTRG.3488.2	specific_SOL m6A modified	2.93932	3.96402	0.691406	4.3429	2.84746	3.03575	common
MSTRG.3489.1	specific_SOL m6A modified	8.90698	5.06923	2.3518	9.38559	3.00071	4.79011	common
MSTRG.3696.1	specific_SOL m6A modified	2.5583	1.59135	1.82025	3.57916	2.26791	2.86794	common
MSTRG.3697.1	specific_SOL m6A modified	2.162	1.79086	2.38453	3.20254	2.4925	3.17708	common
MSTRG.3883.6	specific_SOL m6A modified	2.28246	2.98429	2.53228	2.78514	2.22638	2.93598	common
MSTRG.19546.1	specific_SOL m6A modified	9.44823	10.3597	15.1022	11.3668	11.3015	15.0866	common
MSTRG.19539.1	specific_SOL m6A modified	0.214754	0.66445	0.247706	0.9306	0.812105	1.11468	common
MSTRG.2961.1	specific_SOL m6A modified	4.39532	3.43413	1.49788	2.59723	2.12916	1.84355	common
MSTRG.19556.1	specific_SOL m6A modified	0.836213	0.995555	1.67392	3.99224	2.24	4.4202	common
MSTRG.3441.1	specific_SOL m6A modified	9.25017	17.4926	12.3525	7.13361	9.38407	9.45846	common
MSTRG.3619.7	specific_SOL m6A modified	1.35538	1.18771	2.03285	3.38844	2.02163	2.3456	common
MSTRG.3677.1	specific_SOL m6A modified	33.9681	26.6362	35.4036	50.2329	33.4112	59.5423	common
MSTRG.4315.1	specific_SOL m6A modified	0.165018	0.425473	3.10491	3.87793	1.14878	2.14132	common
MSTRG.4336.1	specific_SOL m6A modified	2.05965	2.70044	0.545284	0.792171	0.859229	1.22689	common
MSTRG.4394.1	specific_SOL m6A modified	3.7585	5.63884	7.17408	2.93883	3.81315	4.743	common
MSTRG.4426.1	specific_SOL m6A modified	2.31983	2.76028	2.20604	4.52402	3.14561	4.30665	common
MSTRG.4442.1	specific_SOL m6A modified	3.52304	1.18205	2.7328	2.51646	1.60421	2.6352	common
MSTRG.19655.1	specific_SOL m6A modified	4.44043	2.75298	3.74393	3.08899	1.78134	3.83752	common
MSTRG.4618.1	specific_SOL m6A modified	2.08239	5.7363	0.995414	0.925507	0.179259	1.39358	common
MSTRG.4840.1	specific_SOL m6A modified	1.0679	2.1162	4.36503	3.05115	1.93985	2.91002	common
MSTRG.4841.1	specific_SOL m6A modified	1.51041	0.877711	2.55003	1.51041	1.75542	1.02001	common
MSTRG.4871.1	specific_SOL m6A modified	0.989885	0.624145	2.14568	3.23962	2.80865	1.18012	common
MSTRG.19659.3	specific_SOL m6A modified	83.8404	30.4975	7114.03	3030.04	4616.49	108.839	common
MSTRG.19659.6	specific_SOL m6A modified	259.681	2298.5	38.3738	2245.64	5.31892	98.3859	common
MSTRG.19659.9	specific_SOL m6A modified	0.69094	11.4676	33.3938	0.550193	0.497355	9159.58	common
MSTRG.4967.2	specific_SOL m6A modified	1.76779	0.792688	0.930868	3.16665	2.31465	2.8325	common
MSTRG.4999.12	specific_SOL m6A modified	21.6103	10.165	11.2053	21.3439	22.5622	17.3985	common
MSTRG.19688.1	specific_SOL m6A modified	2.3969	2.30423	2.66449	2.89996	2.16667	2.45133	common
MSTRG.4066.7	specific_SOL m6A modified	2.55572	3.11349	2.77702	4.6029	6.08217	5.26793	common
MSTRG.4226.7	specific_SOL m6A modified	1.08343	1.33235	1.07179	7.53793	4.55663	8.29954	common
MSTRG.4257.1	specific_SOL m6A modified	8.33476	3.57494	9.19812	11.0221	6.66787	6.19947	common
MSTRG.4387.1	specific_SOL m6A modified	1.84904	3.76478	1.78997	2.77356	2.5669	3.97771	common
MSTRG.4459.7	specific_SOL m6A modified	1.41795	1.41456	3.19565	3.70998	1.72891	2.8483	common
MSTRG.4486.1	specific_SOL m6A modified	2.31674	2.00401	3.04194	3.90951	2.97565	3.29933	common
MSTRG.4490.1	specific_SOL m6A modified	2.40338	1.75307	2.57392	3.86075	2.54542	3.0249	common
MSTRG.4622.1	specific_SOL m6A modified	1.86198	3.54944	3.11363	2.34471	1.64877	2.50155	common
MSTRG.4636.1	specific_SOL m6A modified	1.75947	1.79724	2.14485	2.96504	2.54508	3.16821	common
MSTRG.4844.1	specific_SOL m6A modified	2.63373	1.41795	1.38049	6.99207	8.27754	9.52536	common
MSTRG.4923.1	specific_SOL m6A modified	0.729449	2.7673	1.97767	1.62225	5.14067	5.55358	common
MSTRG.5095.2	specific_SOL m6A modified	1.45651	1.84224	1.87997	1.1733	1.30305	2.50663	common
MSTRG.5262.1	specific_SOL m6A modified	7.48181	10.8693	4.71577	6.54658	6.08682	4.71577	common
MSTRG.5401.1	specific_SOL m6A modified	32.8595	19.9236	30.9074	49.3914	28.6204	36.3513	common
MSTRG.5579.1	specific_SOL m6A modified	3.81874	3.47311	3.24493	3.93734	3.84063	4.21433	common
MSTRG.5822.5	specific_SOL m6A modified	3.51748	3.05079	2.97814	3.04498	2.56266	2.41087	common
MSTRG.6054.1	specific_SOL m6A modified	1.7759	2.84144	4.6233	1.2943	1.57115	2.875	common
MSTRG.6240.1	specific_SOL m6A modified	2.81593	2.56487	3.09889	2.34949	1.81135	2.54611	common
MSTRG.6336.16	specific_SOL m6A modified	3.23376	1.6553	3.08405	2.83575	1.44109	2.29937	common
MSTRG.6541.1	specific_SOL m6A modified	4.35386	2.24515	1.76552	1.08847	2.80643	2.70713	common
MSTRG.6620.1	specific_SOL m6A modified	0	1.11846	3.02296	7.95282	5.71656	5.00352	common
MSTRG.6634.1	specific_SOL m6A modified	3.57936	2.96075	3.20387	5.83655	4.75377	4.27814	common
MSTRG.5560.1	specific_SOL m6A modified	1.93065	8.27015	1.8691	0.917401	0.92594	1.17533	common
MSTRG.6200.18	specific_SOL m6A modified	0.915358	1.29434	1.51106	3.55464	4.76956	4.69801	common
MSTRG.6228.1	specific_SOL m6A modified	2.17262	4.34319	4.11295	1.15873	0	1.30867	common
MSTRG.6298.1	specific_SOL m6A modified	2.97675	3.23859	3.51403	5.28227	5.53259	7.44557	common
MSTRG.6462.1	specific_SOL m6A modified	2.20691	1.01759	2.56453	5.38262	2.19201	8.35063	common
MSTRG.6463.1	specific_SOL m6A modified	3.52453	1.12354	2.98248	8.21535	2.96085	7.05152	common
MSTRG.6450.1	specific_SOL m6A modified	2.72803	3.55505	5.03703	2.48131	1.84659	2.38436	common
MSTRG.6535.1	specific_SOL m6A modified	1.61422	1.14123	1.94529	3.80495	2.12127	3.04091	common
MSTRG.6700.1	specific_SOL m6A modified	2.74123	2.47899	3.0496	2.75429	2.31952	3.36973	common
MSTRG.6709.1	specific_SOL m6A modified	1.17515	1.11461	2.1913	6.13691	4.93446	5.04119	common
MSTRG.6710.1	specific_SOL m6A modified	0.622854	0.686923	0.592746	6.35541	2.96054	4.12685	common
MSTRG.6711.1	specific_SOL m6A modified	0.214686	0.596068	0.738943	5.68918	4.17248	4.94168	common
MSTRG.6846.2	specific_SOL m6A modified	8.31967	8.4184	11.2499	5.52004	6.59979	12.6476	common
MSTRG.7395.1	specific_SOL m6A modified	1.45869	1.46532	1.11439	3.37204	2.95018	2.37628	common
MSTRG.7531.9	specific_SOL m6A modified	2.88606	7.70169	1.44856	5.77212	4.34773	9.65705	common
MSTRG.7662.1	specific_SOL m6A modified	0.957493	4.00612	0.862152	5.84071	2.44819	1.55187	common
MSTRG.7001.1	specific_SOL m6A modified	1.20411	1.48227	1.47929	1.68285	1.53061	3.46416	common
MSTRG.7062.8	specific_SOL m6A modified	2.892	2.28469	3.11226	4.11243	2.3861	2.71197	common
MSTRG.7190.1	specific_SOL m6A modified	2.3323	1.57126	2.28439	2.69182	2.19976	2.85548	common
MSTRG.7289.1	specific_SOL m6A modified	0.590463	0.750806	1.05591	2.12567	1.12621	2.85095	common
MSTRG.7317.2	specific_SOL m6A modified	0.957475	0.728764	0.790845	5.56754	3.48022	5.22646	common
MSTRG.7378.1	specific_SOL m6A modified	2.11288	1.69921	3.4795	2.33145	1.53738	1.69273	common
MSTRG.7503.1	specific_SOL m6A modified	1.79446	4.02872	2.51334	1.97757	4.14203	2.62951	common
MSTRG.7647.1	specific_SOL m6A modified	0.782364	0.761674	0.50297	4.38124	4.34131	1.84168	common
MSTRG.7895.6	specific_SOL m6A modified	3.38984	3.51457	3.0523	2.29241	2.9477	2.06415	common
MSTRG.8040.1	specific_SOL m6A modified	0.639005	0.610632	0.217365	0	0	1.35533	common
MSTRG.7833.1	specific_SOL m6A modified	0.3585	0.398174	0.524838	1.02035	2.55969	0.858826	common
MSTRG.7844.1	specific_SOL m6A modified	2.51858	2.39929	1.89603	2.55987	5.80627	2.15626	common
MSTRG.7876.2	specific_SOL m6A modified	4.03003	3.65728	8.28707	5.25055	7.3964	14.5053	common
MSTRG.7884.1	specific_SOL m6A modified	0.748918	1.23253	1.28656	4.6741	7.65264	4.82001	common
MSTRG.8003.1	specific_SOL m6A modified	1.92716	3.32307	2.55292	2.13002	1.91499	2.22562	common
MSTRG.8063.1	specific_SOL m6A modified	4.136	8.77847	5.67434	3.30373	5.44318	9.52751	common
MSTRG.8151.1	specific_SOL m6A modified	5.53451	6.39981	4.78781	13.0816	11.0699	9.14036	common
MSTRG.8533.1	specific_SOL m6A modified	1.47271	1.16072	2.5538	3.41401	2.86312	2.5538	common
MSTRG.8735.7	specific_SOL m6A modified	1.76739	5.32376	1.72236	0	3.6622	13.1144	common
MSTRG.8203.1	specific_SOL m6A modified	1.12963	0.311331	2.17496	5.22856	1.6108	2.66003	common
MSTRG.8204.1	specific_SOL m6A modified	1.34293	0.86966	2.50361	8.18252	2.45867	2.98092	common
MSTRG.8217.2	specific_SOL m6A modified	1.02534	1.17497	0.131408	0.759512	0.783311	0.131408	common
MSTRG.8342.2	specific_SOL m6A modified	0.792423	0	0	2.71304	1.92539	2.80401	common
MSTRG.8342.3	specific_SOL m6A modified	0.239336	1.52775	2.28762	0.68679	0.233797	2.82931	common
MSTRG.8642.1	specific_SOL m6A modified	1.62731	4.40554	4.75118	0	0	1.7597	common
MSTRG.8814.1	specific_SOL m6A modified	3.41384	2.69707	2.49289	4.986	2.14026	3.71034	common
MSTRG.8848.1	specific_SOL m6A modified	3.29543	1.32567	1.1451	1.71109	0.908328	1.55406	common
MSTRG.8888.1	specific_SOL m6A modified	1.40643	1.5268	0.598404	4.55932	1.93994	2.88069	common
MSTRG.8973.13	specific_SOL m6A modified	6.2937	3.49735	3.15405	4.57337	4.87001	2.92133	common
MSTRG.8986.1	specific_SOL m6A modified	5.30637	5.42618	6.65057	5.30637	5.4655	5.79897	common
MSTRG.9088.1	specific_SOL m6A modified	3.63898	2.46689	2.88646	3.24096	3.17171	3.76707	common
MSTRG.8797.1	specific_SOL m6A modified	1.76616	1.642	1.67961	4.38751	1.90126	3.96708	common
MSTRG.8799.1	specific_SOL m6A modified	1.20472	2.20023	1.13642	3.26996	1.06678	2.63442	common
MSTRG.8801.1	specific_SOL m6A modified	1.13537	2.39765	2.43208	4.54148	1.05943	3.22719	common
MSTRG.8846.4	specific_SOL m6A modified	6.4494	13.052	4.59675	4.82691	3.514	2.63173	common
MSTRG.8907.1	specific_SOL m6A modified	0.436168	0.423623	1.11294	1.61841	0.914641	4.2069	common
MSTRG.9050.8	specific_SOL m6A modified	1.70723	2.53532	3.15987	1.32784	1.98417	0.854018	common
MSTRG.9132.1	specific_SOL m6A modified	2.62715	2.87187	1.08258	2.22935	2.51288	3.77827	common
MSTRG.9135.9	specific_SOL m6A modified	2.37211	1.76614	2.23603	1.66789	1.89537	2.26941	common
MSTRG.33.1	specific_SOL m6A modified	3.03689	2.78014	2.77006	1.93627	2.73302	1.9682	common
MSTRG.44.1	specific_SOL m6A modified	2.83702	4.82219	2.04362	2.94341	3.04993	2.10748	common
MSTRG.310.1	specific_SOL m6A modified	1.02528	1.61716	1.32708	1.73931	2.73428	1.58261	common
MSTRG.312.1	specific_SOL m6A modified	0.658257	1.71207	3.72762	2.13933	3.80459	5.49333	common
MSTRG.321.1	specific_SOL m6A modified	22.3657	10.6967	16.55	16.0876	11.5195	13.8868	common
MSTRG.456.1	specific_SOL m6A modified	3.42746	1.38806	2.01074	2.5706	2.65543	2.88206	common
MSTRG.901.8	specific_SOL m6A modified	4.92364	7.12062	4.83816	6.59531	4.84649	6.55554	common
MSTRG.919.1	specific_SOL m6A modified	4.32602	3.16735	4.42564	5.15918	4.30618	5.41831	common
MSTRG.934.2	specific_SOL m6A modified	4.31187	4.18539	2.55989	2.57867	2.52868	1.79192	common
MSTRG.1031.1	specific_SOL m6A modified	4.71527	4.75186	2.73866	3.74803	6.56874	4.18006	common
MSTRG.1089.1	specific_SOL m6A modified	1.49727	1.57533	2.08516	2.56113	2.40676	2.54288	common
MSTRG.1346.5	specific_SOL m6A modified	0.859665	0.375118	2.30406	2.41101	0.444017	3.11175	common
MSTRG.1346.6	specific_SOL m6A modified	1.94801	1.31015	3.58491	1.83821	1.58037	3.56802	common
MSTRG.16712.1	specific_SOL m6A modified	2.42904	2.92019	2.52243	1.42392	2.20637	2.16208	common
MSTRG.1421.1	specific_SOL m6A modified	0.716252	0.553876	0.912792	1.47696	0.913609	3.40383	common
MSTRG.1616.1	specific_SOL m6A modified	0.63821	0.856527	0.742583	2.80812	2.67665	2.76406	common
MSTRG.1615.9	specific_SOL m6A modified	1.42411	0.704534	1.09739	4.22656	3.31441	3.76952	common
MSTRG.74.1	specific_SOL m6A modified	2.77628	2.54431	2.80453	2.62887	1.54816	2.71997	common
MSTRG.69.11	specific_SOL m6A modified	5.2611	4.50352	4.63036	5.8732	3.9915	5.98416	common
MSTRG.226.1	specific_SOL m6A modified	3.00388	10.9958	15.5184	3.33764	1.92909	3.78012	common
MSTRG.228.1	specific_SOL m6A modified	1.21338	2.51822	5.33791	1.8374	0.725247	1.90417	common
MSTRG.623.1	specific_SOL m6A modified	1.18365	3.83661	2.34047	2.19821	1.74391	1.90163	common
MSTRG.1268.1	specific_SOL m6A modified	2.87029	1.68906	0.971351	4.41055	3.15504	2.30057	common
MSTRG.1490.1	specific_SOL m6A modified	2.32756	2.20506	2.61963	1.86108	1.90344	2.87877	common
MSTRG.1591.1	specific_SOL m6A modified	3.73542	1.34836	1.93886	2.24125	1.15574	1.61572	common
MSTRG.1854.1	specific_SOL m6A modified	2.56715	1.6506	3.83671	1.75647	1.6506	4.1855	common
MSTRG.9651.1	specific_SOL m6A modified	4.30257	4.76715	2.94435	3.12654	3.70038	3.6417	common
MSTRG.9725.1	specific_SOL m6A modified	4.10196	9.11115	4.74684	2.82894	2.98469	6.57255	common
MSTRG.10186.1	specific_SOL m6A modified	1.26878	2.11572	2.53324	1.32394	3.39797	1.68882	common
MSTRG.16816.1	specific_SOL m6A modified	1.91587	1.45766	2.2506	5.01339	2.0265	2.95145	common
MSTRG.16987.1	specific_SOL m6A modified	0.776615	0.929874	3.4626	2.11804	0.929874	1.45794	common
MSTRG.9382.11	specific_SOL m6A modified	5.34651	4.40182	4.33602	6.99702	3.97583	5.19775	common
MSTRG.9414.1	specific_SOL m6A modified	3.14037	3.39068	2.52959	4.14262	2.87302	2.38586	common
MSTRG.9526.1	specific_SOL m6A modified	2.95305	2.87155	1.84298	1.75074	1.60981	2.29917	common
MSTRG.9595.2	specific_SOL m6A modified	0	1.23719	0	1.34113	0.76874	0	common
MSTRG.9765.1	specific_SOL m6A modified	2.606	1.14118	3.07094	2.83261	1.22896	2.68098	common
MSTRG.10294.1	specific_SOL m6A modified	1.11364	0	0	0	0.575238	0.557083	common
MSTRG.10760.1	specific_SOL m6A modified	1.56001	2.83376	4.38384	3.4543	1.54569	1.85981	common
MSTRG.10865.1	specific_SOL m6A modified	4.79377	2.72642	3.8324	5.10893	6.6871	5.93058	common
MSTRG.10913.1	specific_SOL m6A modified	0.570422	0.414345	1.15565	0.427816	0.82869	0.128406	common
MSTRG.17421.1	specific_SOL m6A modified	3.1364	2.26597	4.44025	2.15627	1.43511	1.63588	common
MSTRG.11030.1	specific_SOL m6A modified	0.848018	0.847617	2.40805	2.62886	0.941797	2.40805	common
MSTRG.11051.1	specific_SOL m6A modified	2.88911	3.50936	2.66594	3.14592	3.57557	2.27716	common
MSTRG.17426.1	specific_SOL m6A modified	2.24663	1.83461	1.72709	1.8832	1.74288	2.57998	common
MSTRG.17451.1	specific_SOL m6A modified	0.881526	3.16296	3.06336	0.949336	1.35555	1.40039	common
MSTRG.11324.7	specific_SOL m6A modified	3.00839	2.51355	3.29906	4.60106	2.68112	4.83862	common
MSTRG.17554.1	specific_SOL m6A modified	0.61286	3.18798	1.27862	0.919289	0.708441	0.9133	common
MSTRG.11498.9	specific_SOL m6A modified	1.85741	1.83815	2.39744	2.15166	1.73603	2.34996	common
MSTRG.11796.1	specific_SOL m6A modified	2.3438	0.854522	3.4402	3.03315	1.12156	2.07598	common
MSTRG.17725.1	specific_SOL m6A modified	0.808525	0.38483	1.26722	3.55174	1.73173	5.4416	common
MSTRG.11942.1	specific_SOL m6A modified	3.50084	4.59035	1.69736	4.30872	4.27737	2.74811	common
MSTRG.12108.1	specific_SOL m6A modified	2.66003	2.41787	2.74936	3.33331	2.85399	3.483	common
MSTRG.12108.2	specific_SOL m6A modified	0.595592	0	0	0	0	0	specific_EDL expressed
MSTRG.17765.1	specific_SOL m6A modified	2.63948	7.04684	2.88039	1.93133	3.14222	2.31065	common
MSTRG.17827.5	specific_SOL m6A modified	1.71539	1.76188	1.68024	3.04569	2.08489	1.84996	common
MSTRG.12308.14	specific_SOL m6A modified	4.14568	1.81095	3.89909	13.1868	4.79217	7.05821	common
MSTRG.17849.1	specific_SOL m6A modified	1.38399	4.0442	2.56357	2.84706	2.06806	2.52796	common
MSTRG.17867.1	specific_SOL m6A modified	4.34781	2.83906	4.69868	4.01592	3.64473	5.40101	common
MSTRG.11390.1	specific_SOL m6A modified	2.17933	4.4683	8.00607	4.19102	3.16505	6.27502	common
MSTRG.11529.1	specific_SOL m6A modified	1.95502	0.958757	1.27131	0.710917	1.23269	3.17828	common
MSTRG.17871.1	specific_SOL m6A modified	2.0741	3.0233	2.11939	2.03089	1.96755	2.39826	common
MSTRG.11720.1	specific_SOL m6A modified	1.83839	3.33844	0	1.26389	0.400612	1.55187	common
MSTRG.11979.1	specific_SOL m6A modified	1.09168	1.0325	1.617	1.76985	1.72083	3.17483	common
MSTRG.12053.1	specific_SOL m6A modified	3.95896	4.72224	1.71984	2.46567	2.98672	2.40777	common
MSTRG.12304.1	specific_SOL m6A modified	3.37317	2.56646	3.96901	4.1559	1.32462	4.25767	common
MSTRG.17910.6	specific_SOL m6A modified	3.31635	1.53912	1.92217	3.08421	1.3339	1.97955	common
MSTRG.12447.1	specific_SOL m6A modified	1.83154	1.98012	1.72648	0	1.40693	2.78641	common
MSTRG.12500.1	specific_SOL m6A modified	0.795542	1.21729	0.496267	2.56562	2.15721	1.84817	common
MSTRG.12532.1	specific_SOL m6A modified	2.90631	3.88105	3.80795	4.0302	4.02732	2.43664	common
MSTRG.12532.2	specific_SOL m6A modified	0	0	1.12065	0	0	2.39239	common
MSTRG.12554.1	specific_SOL m6A modified	0	0.217387	0.673681	3.05507	3.7318	2.94736	common
MSTRG.12628.1	specific_SOL m6A modified	2.06641	3.36731	2.16865	2.6844	2.63809	2.4927	common
MSTRG.12670.1	specific_SOL m6A modified	2.34647	3.79846	0.896063	2.81786	3.81064	1.77326	common
MSTRG.12680.1	specific_SOL m6A modified	2.26888	2.34298	2.66886	2.11763	2.23807	3.13771	common
MSTRG.12819.7	specific_SOL m6A modified	3.97251	3.96044	2.92256	3.26366	2.5777	2.11269	common
MSTRG.13095.1	specific_SOL m6A modified	0.784152	0.161745	5.01983	2.66612	1.4557	2.71342	common
MSTRG.13234.2	specific_SOL m6A modified	3.0348	1.50247	1.13266	3.08355	1.54308	2.72154	common
MSTRG.13321.4	specific_SOL m6A modified	3.74683	1.5551	3.47509	2.60332	1.54568	2.74239	common
MSTRG.13417.6	specific_SOL m6A modified	1.19153	0.651819	1.87532	2.33126	1.1443	2.99716	common
MSTRG.12409.1	specific_SOL m6A modified	10.7928	11.9316	13.4011	6.49996	7.71908	6.50912	common
MSTRG.12461.1	specific_SOL m6A modified	0.340521	3.16072	3.14217	0.908057	0.117064	1.3747	common
MSTRG.12583.1	specific_SOL m6A modified	0.997059	2.31759	2.24445	3.65588	3.09012	2.24445	common
MSTRG.12751.1	specific_SOL m6A modified	0.842586	0.873056	1.39368	1.7843	2.12028	2.45096	common
MSTRG.12902.1	specific_SOL m6A modified	2.26055	6.56041	3.66257	3.39677	4.07631	4.35362	common
MSTRG.12955.5	specific_SOL m6A modified	2.96795	5.95184	5.16356	3.4626	4.72746	5.3062	common
MSTRG.13319.1	specific_SOL m6A modified	2.38938	1.32302	0.881022	5.20964	3.25201	4.86256	common
MSTRG.13602.1	specific_SOL m6A modified	1.73323	3.69837	5.29956	5.79737	1.78754	4.70498	common
MSTRG.13861.1	specific_SOL m6A modified	3.27376	2.76488	2.19653	2.87421	2.51232	2.70942	common
MSTRG.14146.1	specific_SOL m6A modified	3.59524	2.99174	3.55173	3.7284	2.78541	3.89544	common
MSTRG.14230.1	specific_SOL m6A modified	2.76362	0.881278	0.227223	2.66832	1.54224	2.04501	common
MSTRG.14332.1	specific_SOL m6A modified	1.86453	1.36247	10.4236	3.66912	1.75504	3.57244	common
MSTRG.13426.8	specific_SOL m6A modified	3.77922	7.20781	1.48332	8.72127	10.2486	5.67151	common
MSTRG.13546.14	specific_SOL m6A modified	5.31536	4.84562	4.47971	3.95583	3.30681	5.35764	common
MSTRG.13766.4	specific_SOL m6A modified	5.42342	4.40847	4.09245	14.5131	9.53137	7.45411	common
MSTRG.13968.1	specific_SOL m6A modified	0.478551	0.974366	2.67663	1.75469	1.77157	3.70611	common
MSTRG.14742.1	specific_SOL m6A modified	3.6726	1.69105	2.69209	4.34305	2.4702	2.71773	common
MSTRG.14745.1	specific_SOL m6A modified	3.02857	8.29162	4.37073	2.86917	4.05368	4.1807	common
MSTRG.15005.1	specific_SOL m6A modified	1.5703	2.2943	1.13203	1.04687	0.539836	0	common
MSTRG.15658.1	specific_SOL m6A modified	6.76473	9.37023	5.46779	5.73977	2.6999	5.82055	common
MSTRG.15659.1	specific_SOL m6A modified	1.80253	4.50068	2.32086	1.08152	2.167	3.35235	common
MSTRG.16065.5	specific_SOL m6A modified	1.63574	1.35625	2.5813	5.99958	3.59593	4.70707	common
MSTRG.14402.5	specific_SOL m6A modified	2.38996	2.60311	2.28275	3.12121	1.84013	3.35496	common
MSTRG.14402.6	specific_SOL m6A modified	0.67827	0	0.218867	0.369966	0.0171199	0	specific_EDL expressed
MSTRG.14521.1	specific_SOL m6A modified	1.18061	1.12989	1.67312	1.25005	1.39892	2.27067	common
MSTRG.14555.13	specific_SOL m6A modified	2.76129	2.7628	2.03221	4.0595	3.37912	3.70789	common
MSTRG.14695.2	specific_SOL m6A modified	0.665833	0.435841	0.688592	3.46554	2.67068	4.23676	common
MSTRG.14779.1	specific_SOL m6A modified	2.70141	2.39373	2.78203	3.16122	3.31931	3.11587	common
MSTRG.15138.1	specific_SOL m6A modified	3.52527	3.15891	2.39972	4.6233	2.32448	4.04953	common
MSTRG.15303.1	specific_SOL m6A modified	4.67149	3.54526	3.99033	2.33575	2.33241	4.42171	common
MSTRG.15428.1	specific_SOL m6A modified	3.70536	3.58842	4.70983	3.62115	3.91464	3.62295	common
MSTRG.15489.1	specific_SOL m6A modified	4.80438	2.98838	2.16704	4.63613	3.62461	2.39344	common
MSTRG.15489.2	specific_SOL m6A modified	4.35448	2.71498	2.49781	3.96051	3.0684	3.42557	common
MSTRG.15508.7	specific_SOL m6A modified	3.63644	4.8727	3.23582	4.8771	5.22075	3.89069	common
MSTRG.15771.2	specific_SOL m6A modified	2.55645	3.18584	2.3728	3.51512	2.16966	2.53405	common
MSTRG.15822.6	specific_SOL m6A modified	29.258	31.0458	51.3318	26.2163	24.0139	39.0196	common
MSTRG.15878.1	specific_SOL m6A modified	3.07672	1.56023	1.7809	2.99281	2.29701	1.73277	common
MSTRG.15949.1	specific_SOL m6A modified	13.2466	7.755	5.51584	7.21442	8.54321	7.09319	common
MSTRG.15980.5	specific_SOL m6A modified	0.609307	0.203566	0.824058	3.92187	1.62853	2.77656	common
MSTRG.16040.1	specific_SOL m6A modified	1.39271	0.594892	4.01007	4.28525	1.07081	5.66942	common
MSTRG.16071.1	specific_SOL m6A modified	4.46137	2.63348	1.82794	3.39914	3.95022	4.93544	common
MSTRG.16073.1	specific_SOL m6A modified	2.5669	6.46378	3.08173	2.99471	3.31476	3.33855	common
MSTRG.16191.1	specific_SOL m6A modified	6.59127	2.58646	4.56651	7.14768	3.34913	2.57787	common
MSTRG.16204.17	specific_SOL m6A modified	2.14081	0	0	0	0	8.59581	common
MSTRG.16219.1	specific_SOL m6A modified	3.26739	2.98984	1.63206	2.27728	1.24577	2.6881	common
MSTRG.16486.11	specific_SOL m6A modified	13.7234	9.79179	5.47457	2.25828	4.84542	2.18983	common
MSTRG.16610.1	specific_SOL m6A modified	2.33615	0.648625	3.01536	4.19446	2.18174	3.01536	common
MSTRG.16639.1	specific_SOL m6A modified	5.31493	2.59161	6.14307	6.68966	0	0	common
MSTRG.16639.2	specific_SOL m6A modified	4.5415	0	0	0	4.53968	3.71776	common
MSTRG.16780.8	specific_SOL m6A modified	2.55197	5.28536	6.7659	13.3116	13.1751	12.0184	common
MSTRG.16818.1	specific_SOL m6A modified	3.91916	6.21612	6.73688	1.82286	3.47681	5.65028	common
MSTRG.16933.9	specific_SOL m6A modified	1.59917	1.55158	2.52631	6.57514	2.09919	3.07271	common
MSTRG.16973.1	specific_SOL m6A modified	3.46478	2.11259	1.75378	3.94034	2.03714	5.52439	common
MSTRG.17277.1	specific_SOL m6A modified	3.11355	2.76943	2.75355	3.43764	3.1753	3.7949	common
MSTRG.16470.1	specific_SOL m6A modified	2.09819	1.2623	1.66385	2.97244	0.901641	2.42014	common
MSTRG.16615.13	specific_SOL m6A modified	8.24641	8.74361	11.2169	8.26422	4.95961	11.0782	common
ENSSSCT00000079436	specific_SOL m6A modified	0.621887	0.331516	2.15122	5.20726	5.81074	5.92922	common
ENSSSCT00000090735	specific_SOL m6A modified	0.385799	0.189545	1.23875	5.48587	4.3814	2.32366	common
ENSSSCT00000074046	specific_SOL m6A modified	0.680558	0.860069	2.72614	10.1849	11.8325	5.51286	common
ENSSSCT00000090187	specific_SOL m6A modified	1.51188	2.3424	3.37285	0.895927	2.48751	3.34876	common
ENSSSCT00000067348	specific_SOL m6A modified	0.532643	1.1379	1.08612	0.51362	1.19676	2.05705	common
ENSSSCT00000077258	specific_SOL m6A modified	1.78857	3.50672	1.67039	2.49084	1.68433	3.59614	common
ENSSSCT00000091235	specific_SOL m6A modified	0.61222	0.621919	0.951052	0.760637	1.083	1.37128	common
ENSSSCT00000088640	specific_SOL m6A modified	2.09381	3.43907	1.70589	1.87224	2.25082	3.1722	common
ENSSSCT00000074576	specific_SOL m6A modified	0.82654	0.699708	0.358337	0.377555	0.759005	0.679921	common
ENSSSCT00000089515	specific_SOL m6A modified	0.698468	0.450222	0.547586	1.09136	1.02425	1.39729	common
ENSSSCT00000084186	specific_SOL m6A modified	0.824886	1.89094	7.46663	0.486471	1.18624	1.99292	common
ENSSSCT00000087903	specific_SOL m6A modified	1.66687	1.95081	2.39303	1.93497	2.91267	2.83386	common
ENSSSCT00000082961	specific_SOL m6A modified	0.654951	0.623611	0.326108	0.460236	0.252414	0.652216	common
ENSSSCT00000077492	specific_SOL m6A modified	1.12383	0.95605	0.72049	1.78491	0.699965	1.68746	common
ENSSSCT00000085615	specific_SOL m6A modified	0.441823	0.626543	0.262772	0.510858	0.355991	0.895813	common
ENSSSCT00000084346	specific_SOL m6A modified	0.734921	0.574798	0.467036	1.53936	0.949667	1.68037	common
ENSSSCT00000070888	specific_SOL m6A modified	1.04601	1.52137	1.53135	1.58243	1.88097	3.15551	common
ENSSSCT00000068102	specific_SOL m6A modified	0.527785	0.576342	0.0402862	0.294938	0.464275	0.389433	specific_EDL expressed
ENSSSCT00000072749	specific_SOL m6A modified	0.481137	0.556176	0.399784	0.320758	0.286515	0.990769	common
ENSSSCT00000077140	specific_SOL m6A modified	1.57611	1.37421	2.24455	2.32382	1.3369	2.19325	common
ENSSSCT00000066678	specific_SOL m6A modified	0.959016	1.32454	1.18787	0.884287	0.734257	1.18787	common
ENSSSCT00000075493	specific_SOL m6A modified	0.659823	0.221383	0.295896	1.4846	0.774842	1.59144	common
ENSSSCT00000069084	specific_SOL m6A modified	4.66345	2.68522	4.11163	3.83439	2.18565	2.79393	common
ENSSSCT00000085092	specific_SOL m6A modified	3.82727	2.13058	2.20381	12.1629	13.2948	14.5105	common
ENSSSCT00000070760	specific_SOL m6A modified	0.538692	1.06939	0.609379	11.2407	1.43087	10.3246	common
ENSSSCT00000071999	specific_SOL m6A modified	7.20643	8.49875	8.26095	8.91917	7.48224	10.0641	common
ENSSSCT00000088549	specific_SOL m6A modified	0.481303	0.682377	1.12351	1.11621	1.03494	1.00455	common
ENSSSCT00000088750	specific_SOL m6A modified	3.20863	2.35389	2.27216	1.44814	1.53993	1.97897	common
ENSSSCT00000087639	specific_SOL m6A modified	0	1.2963	0	0	0	0.963823	common
ENSSSCT00000067749	specific_SOL m6A modified	2.55871	2.68428	1.28449	1.74354	4.31591	2.42626	common
ENSSSCT00000068138	specific_SOL m6A modified	6.96113	7.73093	8.74325	12.6424	12.8791	18.1513	common
ENSSSCT00000083943	specific_SOL m6A modified	1.06266	1.53956	1.06156	0.961456	0.782829	0.820794	common
ENSSSCT00000072250	specific_SOL m6A modified	0.843268	0.881985	0.816266	0.653532	0.555324	0.634874	common
ENSSSCT00000074751	specific_SOL m6A modified	0.992106	1.0105	0.939059	0.992106	0.574599	0.687117	common
ENSSSCT00000080439	specific_SOL m6A modified	1.60719	0.84664	1.02385	0.90065	0.905254	1.53578	common
ENSSSCT00000070013	specific_SOL m6A modified	1.03705	0.500646	0.520854	1.11165	0.506904	0.90426	common
ENSSSCT00000091172	specific_SOL m6A modified	1.50356	0.864114	0.436876	3.53508	3.50381	3.38579	common
ENSSSCT00000085474	specific_SOL m6A modified	8.64838	2.74958	4.70832	19.7287	16.4439	6.98092	common
ENSSSCT00000081662	specific_SOL m6A modified	0.650196	0.12291	1.19635	1.21047	0.929509	1.53562	common
ENSSSCT00000082124	specific_SOL m6A modified	0.191252	0	1.06971	0.255003	0.141601	0.411427	specific_EDL expressed
ENSSSCT00000071809	specific_SOL m6A modified	2.08967	1.44925	1.86771	1.7161	1.5178	1.86771	common
ENSSSCT00000090012	specific_SOL m6A modified	0.392772	0.279402	0.540295	0.0755331	0.296865	0.216118	specific_EDL expressed
ENSSSCT00000081445	specific_SOL m6A modified	0.801117	0.857462	1.11426	0.89013	1.0804	2.47613	common
ENSSSCT00000080632	specific_SOL m6A modified	1.72121	0.447112	2.55923	10.482	5.05236	4.26538	common
ENSSSCT00000088017	specific_SOL m6A modified	1.04564	1.00466	0.90327	0.975935	0.653827	0.823389	common
ENSSSCT00000074263	specific_SOL m6A modified	0.69661	0.216413	0.600396	0.761111	0.454468	0.562871	common
ENSSSCT00000090567	specific_SOL m6A modified	1.39825	0.983228	1.00342	1.39825	2.19588	1.96561	common
ENSSSCT00000088022	specific_SOL m6A modified	0.561999	1.39981	0.376098	0.0530188	0.10936	0.0825581	specific_EDL expressed
ENSSSCT00000088971	specific_SOL m6A modified	1.18447	1.6849	1.0108	0.747577	0.631839	0.685004	common
ENSSSCT00000091640	specific_SOL m6A modified	0.607975	0	0	1.36794	0.588787	0.326949	common
ENSSSCT00000070241	specific_SOL m6A modified	6.91433	4.39634	4.52281	1.92237	1.69367	2.20557	common
ENSSSCT00000072960	specific_SOL m6A modified	0.618644	0.475674	0.556109	0.973076	0.654052	1.00599	common
ENSSSCT00000077811	specific_SOL m6A modified	0.233402	0.379319	0.565777	0.481392	0.305902	0.466766	specific_EDL expressed
ENSSSCT00000089514	specific_SOL m6A modified	0.964105	0.684875	1.56952	0.920676	1.35046	0.605387	common
ENSSSCT00000078865	specific_SOL m6A modified	0.671392	0.399664	0.608994	0.996259	0.532885	0.776992	common
ENSSSCT00000091509	specific_SOL m6A modified	0.4083	0.207292	0.572181	1.95984	0.725523	1.56597	common
ENSSSCT00000090691	specific_SOL m6A modified	2.55885	2.09036	1.69246	2.59366	1.40256	2.68098	common
ENSSSCT00000087874	specific_SOL m6A modified	0.885547	0.572571	1.19852	0.885547	0.557097	1.14486	common
ENSSSCT00000067728	specific_SOL m6A modified	0.673452	0.559068	0.64352	1.09951	0.463228	0.495015	common
ENSSSCT00000077341	specific_SOL m6A modified	1.13885	0.608352	1.44714	1.62436	0.628463	1.38321	common
ENSSSCT00000076505	specific_SOL m6A modified	0.479741	0.517379	0.863878	0.548275	0.421568	0.908179	common
ENSSSCT00000079661	specific_SOL m6A modified	23.817	25.0646	17.2548	42.4783	40.6584	36.567	common
ENSSSCT00000082554	specific_SOL m6A modified	2.71408	1.72705	1.97825	1.77819	1.38164	1.52452	common
ENSSSCT00000081970	specific_SOL m6A modified	0.227643	0.586941	0	0.170732	0	0	specific_EDL expressed
ENSSSCT00000089195	specific_SOL m6A modified	0.587076	1.47833	0.704825	0.97846	0.682308	0.440516	common
ENSSSCT00000088196	specific_SOL m6A modified	9.34439	9.78509	7.95245	6.93985	5.70132	9.21053	common
ENSSSCT00000089312	specific_SOL m6A modified	0.539357	0.331412	0.560094	0.76254	0.576369	0.41607	common
ENSSSCT00000076899	specific_SOL m6A modified	0.0890565	1.07806	0	1.1043	0.19781	0.459795	common
ENSSSCT00000088606	specific_SOL m6A modified	1.50348	1.88815	1.81778	2.04905	1.82474	2.82492	common
ENSSSCT00000082881	specific_SOL m6A modified	0.855845	0.445977	1.51193	0.450445	1.17998	2.30686	common
ENSSSCT00000091205	specific_SOL m6A modified	1.23434	1.38124	0.731314	0.619465	1.02926	0.958559	common
ENSSSCT00000065132	specific_SOL m6A modified	1.34342	1.18276	2.04855	3.68658	1.39945	1.70402	common
ENSSSCT00000045603	specific_SOL m6A modified	0.349699	1.0039	0.766478	0.950127	0.681481	0.945323	common
ENSSSCT00000043574	specific_SOL m6A modified	2.64247	0.186199	4.16015	8.21463	7.98961	11.6711	common
ENSSSCT00000056826	specific_SOL m6A modified	6.15092	8.35175	7.96642	4.23402	6.29305	6.28069	common
ENSSSCT00000046804	specific_SOL m6A modified	0.510005	0.381994	0.520503	0.510005	1.10646	0.520503	common
ENSSSCT00000059769	specific_SOL m6A modified	0.941361	1.82249	0.714346	1.2056	0.766467	1.27154	common
ENSSSCT00000038686	specific_SOL m6A modified	5.92349	5.51505	7.91912	4.80489	4.71509	8.47696	common
MSTRG.993.1	specific_EDL m6A modified	1.24598	1.31358	2.6348	2.90728	1.71336	1.74855	common
MSTRG.15789.2	specific_EDL m6A modified	0	0	0.0369179	0.0572044	0.730599	0.0738359	specific_SOL expressed
MSTRG.14803.10	specific_EDL m6A modified	0	0	0.283476	0.132558	1.05917	0	specific_SOL expressed
MSTRG.11464.1	specific_EDL m6A modified	0	0	0	3.20924	0	0.774554	specific_SOL expressed
ENSSSCT00000090235	specific_EDL m6A modified	0.373367	0.379691	0.252142	0.497823	0.36161	0.840473	specific_SOL expressed
ENSSSCT00000088026	specific_EDL m6A modified	0.232365	0.413237	0.362258	0.214491	0.247942	0.816857	specific_SOL expressed
ENSSSCT00000084314	specific_EDL m6A modified	0	0	0	0	1.69437	0.830763	specific_SOL expressed
ENSSSCT00000078858	specific_EDL m6A modified	0.338846	0.425867	0.0259157	0.534623	0.373363	0.401694	specific_SOL expressed
ENSSSCT00000077236	specific_EDL m6A modified	0.491226	0.424168	0.416292	0.443879	0.294181	0.613854	specific_SOL expressed
ENSSSCT00000076633	specific_EDL m6A modified	0	0	0	0	1.56702	0	specific_SOL expressed
ENSSSCT00000073920	specific_EDL m6A modified	0.320124	0.265732	0.334467	0.640248	0.230301	0.334467	specific_SOL expressed
ENSSSCT00000073695	specific_EDL m6A modified	0.432641	0.405502	0.0439828	0.0837371	0.145981	0.54036	specific_SOL expressed
ENSSSCT00000069130	specific_EDL m6A modified	0.383776	0.184707	0.464796	0.243058	0.369414	0.697195	specific_SOL expressed
ENSSSCT00000068664	specific_EDL m6A modified	0.457689	0.156439	0.266399	1.06345	0.14601	0.567547	specific_SOL expressed
MSTRG.9877.3	specific_EDL m6A modified	2.4319	3.51785	1.06556	1.07382	0.618882	1.09288	common
MSTRG.9859.1	specific_EDL m6A modified	1.70689	1.28633	2.75393	2.07265	2.64036	1.88841	common
MSTRG.9812.1	specific_EDL m6A modified	1.80582	3.96618	1.73091	0.520078	1.66162	1.76535	common
MSTRG.9731.1	specific_EDL m6A modified	1.00985	0.80109	1.48966	0.721322	2.40327	2.4207	common
MSTRG.952.3	specific_EDL m6A modified	1.63448	2.92767	3.65033	1.52051	1.39223	3.01549	common
MSTRG.9274.1	specific_EDL m6A modified	6.0252	5.69977	3.65889	4.48387	3.09416	5.29908	common
MSTRG.9212.1	specific_EDL m6A modified	2.54901	2.50245	2.74663	0.406706	0.439669	0.964372	common
MSTRG.9210.1	specific_EDL m6A modified	5.48108	7.23954	6.1963	1.08299	1.54638	0.929846	common
MSTRG.9194.1	specific_EDL m6A modified	1.19404	2.29068	2.15261	1.42148	1.18939	2.78861	common
MSTRG.908.1	specific_EDL m6A modified	2.90463	2.76181	3.86243	1.98043	2.8641	3.06722	common
MSTRG.9048.1	specific_EDL m6A modified	3.13211	1.3472	2.86567	2.40372	2.526	1.56309	common
MSTRG.8947.1	specific_EDL m6A modified	0.928471	1.23738	3.83492	1.29986	1.95918	2.0373	common
MSTRG.8899.1	specific_EDL m6A modified	0.996899	0.938734	1.53732	0.823525	1.02814	2.83092	common
MSTRG.8887.1	specific_EDL m6A modified	1.79587	0.9306	3.69139	1.54816	0	0.147655	common
MSTRG.8769.9	specific_EDL m6A modified	1.23142	1.33063	2.10493	2.69581	1.58937	2.06198	common
MSTRG.874.1	specific_EDL m6A modified	2.31915	2.82952	3.47524	2.74081	3.18321	8.79031	common
MSTRG.8735.8	specific_EDL m6A modified	1.03218	3.41519	0.823445	23.599	2.97755	11.7916	common
MSTRG.8522.1	specific_EDL m6A modified	3.10643	1.60188	1.46581	1.97682	3.05814	2.93162	common
MSTRG.8429.1	specific_EDL m6A modified	3.48955	4.49592	2.03012	3.76872	3.27827	2.40907	common
MSTRG.8279.1	specific_EDL m6A modified	2.16261	2.43314	2.59366	1.13045	1.47002	0.977936	common
MSTRG.8097.1	specific_EDL m6A modified	0.814086	2.52285	1.60694	0.766199	1.89214	1.68935	common
MSTRG.8061.2	specific_EDL m6A modified	0.678415	3.06308	1.70961	0	0.0672712	1.6627	common
MSTRG.8061.1	specific_EDL m6A modified	1.83184	2.85188	1.1415	1.86009	4.29363	3.95874	common
MSTRG.8037.1	specific_EDL m6A modified	2.94503	0.950048	2.20459	1.71223	2.45429	1.14312	common
MSTRG.7992.2	specific_EDL m6A modified	0	0	1.17684	0.167561	0.116845	2.5649	common
MSTRG.7992.1	specific_EDL m6A modified	0	0.337838	4.09399	0.401854	4.22298	36.5846	common
MSTRG.7381.3	specific_EDL m6A modified	2.40989	0.0580361	8.14024	0.150618	1.10269	0.119709	common
MSTRG.7381.2	specific_EDL m6A modified	2.40007	5.62729	0.163033	3.97906	1.61479	4.78229	common
MSTRG.7332.1	specific_EDL m6A modified	0.616402	0.356268	2.32707	2.36287	0.59378	1.22477	common
MSTRG.7280.1	specific_EDL m6A modified	2.46554	2.36696	1.75248	0.107198	0	0.184471	specific_EDL expressed
MSTRG.7249.1	specific_EDL m6A modified	1.71317	2.32515	1.24584	1.77265	1.20748	1.24584	common
MSTRG.7239.1	specific_EDL m6A modified	0.940578	3.29109	1.23434	1.45089	3.15154	2.73898	common
MSTRG.7163.1	specific_EDL m6A modified	2.2533	3.55421	3.21059	0	0.273401	0.458656	specific_EDL expressed
MSTRG.7045.1	specific_EDL m6A modified	1.58201	5.27086	2.49572	0.351557	0	2.26884	common
MSTRG.69.7	specific_EDL m6A modified	5.58127	4.5543	4.52588	5.36444	3.18552	4.02838	common
MSTRG.6777.8	specific_EDL m6A modified	0.389694	0	1.7313	0	0	1.15991	common
MSTRG.6777.7	specific_EDL m6A modified	3.12265	4.54458	4.17478	3.02	1.72512	1.92252	common
MSTRG.657.1	specific_EDL m6A modified	1.36038	3.19932	1.50531	1.50893	1.9205	6.26359	common
MSTRG.6385.6	specific_EDL m6A modified	6.96599	4.16982	6.29656	8.81381	2.52234	8.68143	common
MSTRG.6350.1	specific_EDL m6A modified	2.74704	2.59957	2.01652	2.88151	1.83061	2.44076	common
MSTRG.6249.1	specific_EDL m6A modified	1.23997	0.836125	4.31163	0.723317	0.358339	2.58698	common
MSTRG.6232.1	specific_EDL m6A modified	2.95451	3.65052	2.29795	3.10175	2.76071	2.77522	common
MSTRG.6165.1	specific_EDL m6A modified	0.952295	2.2965	3.11634	1.07133	0.399392	0.23084	common
MSTRG.5929.1	specific_EDL m6A modified	1.15403	1.45289	1.11708	4.3276	0.670563	3.47535	common
MSTRG.5913.1	specific_EDL m6A modified	2.19081	4.01399	4.93638	0.744875	0.987669	0.666019	common
MSTRG.589.1	specific_EDL m6A modified	0.515157	1.588	0.409441	2.74751	2.77901	1.43304	common
MSTRG.5841.6	specific_EDL m6A modified	43.791	31.9433	41.7861	27.5675	23.5513	35.0434	common
MSTRG.5619.1	specific_EDL m6A modified	2.56306	3.38742	3.89175	4.52304	2.21935	3.89175	common
MSTRG.5525.1	specific_EDL m6A modified	2.26368	1.28535	3.17943	0.114456	0.0918105	1.12215	common
MSTRG.5518.1	specific_EDL m6A modified	2.66841	3.67433	3.21232	0.0435067	0.151692	0.117524	specific_EDL expressed
MSTRG.5467.1	specific_EDL m6A modified	0.838186	2.43088	0.638228	0.667581	0.511462	0.465906	common
MSTRG.5182.4	specific_EDL m6A modified	11.3156	12.4276	16.1077	16.481	12.4526	17.3505	common
MSTRG.5130.1	specific_EDL m6A modified	1.81381	0.691554	1.43893	4.61696	0.138311	3.19763	common
MSTRG.5083.1	specific_EDL m6A modified	3.48895	3.20124	2.31482	3.36653	2.48985	1.65344	common
MSTRG.508.2	specific_EDL m6A modified	4.82784	4.27471	4.09466	2.13804	2.24422	4.60897	common
MSTRG.503.7	specific_EDL m6A modified	3.59571	6.46732	5.65708	1.46409	4.09423	6.52585	common
MSTRG.4990.1	specific_EDL m6A modified	1.95648	0.842102	0.37409	3.2608	3.03157	1.68341	common
MSTRG.4520.1	specific_EDL m6A modified	5.28254	2.69164	2.67767	3.48362	1.77872	1.98108	common
MSTRG.4293.16	specific_EDL m6A modified	5.96059	8.57432	10.4429	6.83851	3.52639	12.9531	common
MSTRG.4293.15	specific_EDL m6A modified	8.36052	8.19969	12.5838	6.42044	3.51816	17.4987	common
MSTRG.4055.1	specific_EDL m6A modified	4.91578	4.65619	7.85402	5.67707	6.17805	6.47132	common
MSTRG.3999.1	specific_EDL m6A modified	1.9091	2.15498	4.64553	2.06559	1.45983	3.63564	common
MSTRG.396.1	specific_EDL m6A modified	1.0552	1.49889	1.16127	4.22079	4.22414	2.74481	common
MSTRG.3831.1	specific_EDL m6A modified	0.700605	1.62851	0	0	3.41986	0.630843	common
MSTRG.3784.1	specific_EDL m6A modified	0.901641	2.78884	3.05986	0.957993	0.756295	0.601044	common
MSTRG.3755.1	specific_EDL m6A modified	4.32476	4.74188	5.05947	4.76516	5.19608	4.56419	common
MSTRG.3583.25	specific_EDL m6A modified	2.4699	2.27589	2.65332	4.80827	1.15493	4.99226	common
MSTRG.3583.24	specific_EDL m6A modified	17.9143	15.5223	10.0243	19.1796	12.2942	15.9582	common
MSTRG.3369.1	specific_EDL m6A modified	1.67667	2.98203	2.05871	2.13395	1.44673	2.63057	common
MSTRG.3365.1	specific_EDL m6A modified	1.47766	1.9928	0.587212	7.63456	0.854056	2.74032	common
MSTRG.336.1	specific_EDL m6A modified	2.53419	1.54057	2.33372	4.06511	2.16139	5.3682	common
MSTRG.3143.4	specific_EDL m6A modified	2.83104	3.17406	2.7493	3.58599	3.204	2.7493	common
MSTRG.304.1	specific_EDL m6A modified	1.34337	1.74144	2.24986	3.5416	2.86825	3.67083	common
MSTRG.3016.1	specific_EDL m6A modified	0.962733	2.26977	1.58513	0.632653	0.767247	0.520122	common
MSTRG.2810.1	specific_EDL m6A modified	1.17169	1.18958	0.873124	3.38041	2.09742	0.945884	common
MSTRG.2690.1	specific_EDL m6A modified	1.14491	2.88637	0.495221	1.46294	2.09918	1.21054	common
MSTRG.2549.1	specific_EDL m6A modified	0.662385	3.18775	2.84989	0.220795	2.0843	0.284989	common
MSTRG.2369.1	specific_EDL m6A modified	4.13852	3.35358	4.34733	4.43413	3.65846	3.70802	common
MSTRG.2267.1	specific_EDL m6A modified	0.817159	5.8422	5.80106	1.63432	2.66586	4.74632	common
MSTRG.2207.1	specific_EDL m6A modified	0.366923	2.47337	1.32155	0.366923	1.10875	1.91624	common
MSTRG.204.1	specific_EDL m6A modified	1.71526	1.35413	0.489162	0	0.253899	0	specific_EDL expressed
MSTRG.20365.1	specific_EDL m6A modified	0.981843	1.35212	1.87561	0.471285	0.218084	4.20744	common
MSTRG.20093.1	specific_EDL m6A modified	3.02783	3.77442	2.63201	2.78066	2.19603	3.50935	common
MSTRG.19913.1	specific_EDL m6A modified	1.6782	3.51252	2.55887	0.073767	0.122887	0.107116	specific_EDL expressed
MSTRG.19859.2	specific_EDL m6A modified	5.18434	0.826468	6.66969	2.52311	0.11586	0.151787	common
MSTRG.1975.1	specific_EDL m6A modified	1.77102	3.07275	1.62884	2.23907	2.58758	2.57425	common
MSTRG.19572.1	specific_EDL m6A modified	1.20249	3.72653	2.97211	1.7389	2.62593	3.47929	common
MSTRG.19557.1	specific_EDL m6A modified	2.61957	3.11523	1.79532	8.34554	3.32119	2.42368	common
MSTRG.19481.1	specific_EDL m6A modified	4.76531	4.35826	3.34458	4.04602	3.24551	3.81126	common
MSTRG.19228.1	specific_EDL m6A modified	1.76311	0.728841	5.43022	0.73515	0.125496	0.310911	common
MSTRG.19225.1	specific_EDL m6A modified	1.45203	0.604884	2.83244	0.318877	0.140944	0.157631	specific_EDL expressed
MSTRG.19102.1	specific_EDL m6A modified	1.58136	2.17807	3.32603	1.40566	2.58646	4.68668	common
MSTRG.19033.1	specific_EDL m6A modified	6.1042	4.03037	3.63382	1.94686	1.29632	1.22345	common
MSTRG.18789.1	specific_EDL m6A modified	0.647405	3.27345	0.879544	0.329382	0.598373	0.205227	common
MSTRG.18758.1	specific_EDL m6A modified	3.41871	1.3933	2.32525	5.06233	10.1077	3.21355	common
MSTRG.18609.1	specific_EDL m6A modified	3.01753	2.03988	1.18539	1.57436	1.60276	0.846705	common
MSTRG.18505.2	specific_EDL m6A modified	2.03587	2.82139	3.62618	1.08432	0.20418	0.793898	common
MSTRG.18369.1	specific_EDL m6A modified	1.99566	1.62888	3.50691	2.47654	2.34986	3.25863	common
MSTRG.18352.1	specific_EDL m6A modified	3.16697	1.89747	1.82783	1.8851	2.27696	2.19339	common
MSTRG.18296.6	specific_EDL m6A modified	3.48098	3.42764	1.05392	0.288935	1.00983	0.446916	common
MSTRG.18243.3	specific_EDL m6A modified	3.01385	3.03707	1.84308	0.792395	0.180572	0.166543	common
MSTRG.18242.1	specific_EDL m6A modified	3.19917	4.95127	1.93971	0.948498	0.252234	0.144755	common
MSTRG.18232.1	specific_EDL m6A modified	3.81798	5.9241	3.30852	1.26481	0.379127	0.226583	common
MSTRG.18174.1	specific_EDL m6A modified	3.21921	4.18007	3.24484	0.309189	0.0762787	0.21162	specific_EDL expressed
MSTRG.18172.1	specific_EDL m6A modified	1.68341	2.32018	2.70164	0.517972	0.523911	1.92974	common
MSTRG.18161.13	specific_EDL m6A modified	4.60899	3.70493	6.95171	2.24048	2.41626	5.21378	common
MSTRG.18064.1	specific_EDL m6A modified	3.67613	1.34456	2.44216	5.25772	2.72886	2.47894	common
MSTRG.17673.3	specific_EDL m6A modified	2.11575	1.53585	2.82264	2.55023	2.32926	3.88864	common
MSTRG.17437.1	specific_EDL m6A modified	2.61674	2.84603	2.01276	4.76633	2.94914	2.97997	common
MSTRG.17296.1	specific_EDL m6A modified	1.20757	3.22131	3.10076	0.27867	0.501092	0.996674	common
MSTRG.17292.1	specific_EDL m6A modified	1.32999	3.53744	2.11943	1.88998	2.81552	3.14887	common
MSTRG.1718.1	specific_EDL m6A modified	3.41445	4.04964	2.42357	2.60525	1.24341	3.02358	common
MSTRG.1717.1	specific_EDL m6A modified	3.0381	2.51383	1.66777	2.80113	0.748498	1.971	common
MSTRG.17129.4	specific_EDL m6A modified	1.61223	2.4849	1.18985	3.14769	2.4849	1.28138	common
MSTRG.17120.1	specific_EDL m6A modified	3.11948	2.2417	2.36849	1.59032	2.37756	1.26319	common
MSTRG.17112.1	specific_EDL m6A modified	3.29646	0.852127	2.07056	1.78299	0.834736	0.924717	common
MSTRG.17109.1	specific_EDL m6A modified	3.11735	1.35505	2.66996	1.43163	1.11216	0.948962	common
MSTRG.17105.1	specific_EDL m6A modified	2.91988	1.54251	0.836543	3.45077	3.70203	3.58519	common
MSTRG.17073.1	specific_EDL m6A modified	1.20701	2.29798	2.89331	1.55187	2.87248	0.445125	common
MSTRG.16898.1	specific_EDL m6A modified	1.61403	1.79252	1.90213	2.59648	1.71458	3.89484	common
MSTRG.16825.1	specific_EDL m6A modified	1.43796	2.03251	1.6873	0.915064	2.61323	2.02476	common
MSTRG.16764.5	specific_EDL m6A modified	2.33962	2.90306	2.81457	2.7783	2.22442	3.03594	common
MSTRG.16640.1	specific_EDL m6A modified	10.0922	4.06783	5.20273	6.9935	3.11756	5.98037	common
MSTRG.16618.1	specific_EDL m6A modified	1.22859	2.95654	1.88948	0.27302	0.985514	3.54278	common
MSTRG.16563.4	specific_EDL m6A modified	2.51917	3.90274	4.24892	0.338712	1.16965	0.724092	common
MSTRG.16408.1	specific_EDL m6A modified	1.82267	1.21454	4.54834	0.850579	1.88928	2.03891	common
MSTRG.16366.2	specific_EDL m6A modified	3.85905	4.13772	4.44586	2.00099	2.15947	2.01234	common
MSTRG.16229.1	specific_EDL m6A modified	1.59752	2.46414	1.4892	3.90504	0.88709	2.06198	common
MSTRG.16099.2	specific_EDL m6A modified	47.3959	33.0078	39.5475	30.4867	19.9364	28.8911	common
MSTRG.16012.1	specific_EDL m6A modified	1.89749	4.03903	1.02048	3.00435	2.28293	1.83687	common
MSTRG.15939.1	specific_EDL m6A modified	2.0893	3.28004	2.59063	1.85716	1.58016	1.8275	common
MSTRG.15911.1	specific_EDL m6A modified	1.71207	2.54454	3.35324	0.937563	1.74348	3.93641	common
MSTRG.15887.1	specific_EDL m6A modified	0.90253	3.07976	2.07621	1.28829	2.88576	2.6117	common
MSTRG.15660.5	specific_EDL m6A modified	0.318154	1.70091	0.687539	1.20899	2.14463	1.83344	common
MSTRG.15500.2	specific_EDL m6A modified	4.85561	12.9627	8.12555	2.96112	8.64454	9.81264	common
MSTRG.15358.1	specific_EDL m6A modified	2.78599	5.53579	2.88763	2.97046	3.52377	2.5682	common
MSTRG.15351.1	specific_EDL m6A modified	3.33715	3.73119	3.6895	2.53454	2.70021	2.28217	common
MSTRG.1515.1	specific_EDL m6A modified	4.65273	3.48228	4.04716	10.1146	2.58363	7.96376	common
MSTRG.15028.1	specific_EDL m6A modified	6.70855	6.85438	7.59953	5.54047	4.64555	6.96793	common
MSTRG.14910.1	specific_EDL m6A modified	1.47512	2.70676	1.40284	2.56206	1.02255	1.13563	common
MSTRG.14832.1	specific_EDL m6A modified	4.31429	2.95254	2.28915	5.9681	1.55983	3.15531	common
MSTRG.14461.2	specific_EDL m6A modified	2.14132	5.44561	5.82047	1.22769	1.48517	2.45072	common
MSTRG.14351.5	specific_EDL m6A modified	7.59934	7.42586	6.08271	10.8463	8.94391	6.00627	common
MSTRG.14304.1	specific_EDL m6A modified	1.04346	2.76606	2.82994	1.24221	1.77276	3.18268	common
MSTRG.13941.3	specific_EDL m6A modified	3.44735	2.96215	4.64704	3.78367	2.32741	3.75024	common
MSTRG.13871.1	specific_EDL m6A modified	3.74584	3.86062	2.92738	4.52327	2.13566	4.26379	common
MSTRG.13859.1	specific_EDL m6A modified	2.17947	3.10498	1.77254	0.984276	1.14394	2.02576	common
MSTRG.13715.1	specific_EDL m6A modified	1.59548	1.61783	0.626756	0.346843	2.77343	1.16398	common
MSTRG.13551.1	specific_EDL m6A modified	4.00512	1.98882	2.36117	2.69975	1.43807	2.07886	common
MSTRG.13515.1	specific_EDL m6A modified	8.98485	4.11982	15.1416	1.4509	0.955582	3.2409	common
MSTRG.13513.1	specific_EDL m6A modified	2.76122	2.55085	4.14379	1.91162	2.30399	3.06003	common
MSTRG.13227.1	specific_EDL m6A modified	5.02271	2.24047	2.00973	2.84503	1.14745	2.19609	common
MSTRG.13214.1	specific_EDL m6A modified	5.13711	1.73939	4.36654	2.44326	3.1309	3.55792	common
MSTRG.12867.16	specific_EDL m6A modified	8.17833	7.01229	7.28082	5.31305	4.76949	8.99855	common
MSTRG.128.1	specific_EDL m6A modified	2.29145	4.26876	1.69328	1.84641	1.62541	0.395098	common
MSTRG.12528.1	specific_EDL m6A modified	5.51838	6.19826	5.41019	7.91868	6.92034	4.70829	common
MSTRG.12419.1	specific_EDL m6A modified	2.79519	3.10429	8.03568	4.44689	2.82209	4.09983	common
MSTRG.12189.1	specific_EDL m6A modified	1.19332	3.7446	0.644695	2.62529	1.10951	0.752144	common
MSTRG.11914.1	specific_EDL m6A modified	2.62634	1.04851	0.952775	1.69442	2.53389	3.15149	common
MSTRG.1189.1	specific_EDL m6A modified	1.92025	2.28493	3.89484	3.56617	2.74191	6.0193	common
MSTRG.11884.1	specific_EDL m6A modified	4.34243	3.1817	2.29502	1.51041	0.548569	2.89003	common
MSTRG.11881.1	specific_EDL m6A modified	3.93411	3.15574	4.96634	0.670256	0.270492	0.403357	common
MSTRG.1183.1	specific_EDL m6A modified	6.71265	9.02087	8.97445	8.54338	7.34257	4.92715	common
MSTRG.11497.1	specific_EDL m6A modified	4.30091	3.1364	4.61279	5.45074	2.99651	4.23832	common
MSTRG.11464.2	specific_EDL m6A modified	1.92908	3.47302	3.05663	0	2.05224	3.98426	common
MSTRG.1140.1	specific_EDL m6A modified	0.727868	1.26891	0.819239	2.91147	1.69188	0.983087	common
MSTRG.11126.1	specific_EDL m6A modified	1.43624	0.600919	1.70706	4.02147	0.600919	0.413833	common
MSTRG.10999.1	specific_EDL m6A modified	1.9538	2.89315	3.36245	3.12608	1.59123	0.336245	common
MSTRG.10900.6	specific_EDL m6A modified	7.23523	7.12353	5.98301	7.73127	2.75443	9.02971	common
MSTRG.10704.5	specific_EDL m6A modified	2.47323	1.94341	3.78099	0.706636	0.52634	0.860346	common
MSTRG.10610.2	specific_EDL m6A modified	0.265046	2.40832	1.71397	0	0.420055	0	specific_EDL expressed
MSTRG.10610.1	specific_EDL m6A modified	2.50394	1.01697	0.463909	0.372208	0.449815	0.847139	common
MSTRG.10588.2	specific_EDL m6A modified	0	0	3.06972	0	0	0	specific_EDL expressed
MSTRG.10588.1	specific_EDL m6A modified	2.78711	2.8017	0	1.6304	1.76176	6.19952	common
MSTRG.10572.1	specific_EDL m6A modified	3.85345	2.38961	2.37814	2.27522	1.07377	1.75086	common
ENSSSCT00000091459	specific_EDL m6A modified	12.1234	7.42624	12.4022	21.2523	8.10429	9.41892	common
ENSSSCT00000091148	specific_EDL m6A modified	0.540746	0.403592	0.295446	0.668817	1.01265	0.990975	common
ENSSSCT00000090824	specific_EDL m6A modified	3.26629	2.81071	2.9316	1.03829	1.53748	1.5356	common
ENSSSCT00000090527	specific_EDL m6A modified	0.250219	0.731616	0.561519	0.11775	0.476401	0.386044	specific_EDL expressed
ENSSSCT00000090294	specific_EDL m6A modified	189.943	194.857	137.415	296.763	152.095	206.384	common
ENSSSCT00000089799	specific_EDL m6A modified	0.667557	0.439257	0.495701	0.539532	0.460512	0.472096	common
ENSSSCT00000089262	specific_EDL m6A modified	0.417165	1.29289	0.751253	0.166866	0.711092	0.450752	common
ENSSSCT00000088592	specific_EDL m6A modified	0.909171	0.913086	1.01406	0.942844	0.678292	0.753302	common
ENSSSCT00000088381	specific_EDL m6A modified	1.39719	3.78894	1.2763	3.3816	1.05902	4.13885	common
ENSSSCT00000088132	specific_EDL m6A modified	1.27961	1.87592	1.8108	0	0.879944	1.63196	common
ENSSSCT00000087857	specific_EDL m6A modified	0.987425	0.927282	1.02983	0.538595	0.718644	0.154474	common
ENSSSCT00000087634	specific_EDL m6A modified	0.0997643	0.816264	0.0690434	0.113066	0.685936	0.632898	common
ENSSSCT00000087540	specific_EDL m6A modified	1.67989	1.06743	0.461456	1.37735	0.394129	0.399469	common
ENSSSCT00000087026	specific_EDL m6A modified	0	2.26073	1.89629	3.17622	1.43026	0.986847	common
ENSSSCT00000086084	specific_EDL m6A modified	3.20562	1.14091	3.53901	0.184546	0.0114664	1.49115	common
ENSSSCT00000086039	specific_EDL m6A modified	0.704164	0.528167	0.429181	0.272063	0.206315	0.173057	specific_EDL expressed
ENSSSCT00000085660	specific_EDL m6A modified	0.347954	0.453156	0.541587	0.320484	0.153612	0.328504	specific_EDL expressed
ENSSSCT00000084898	specific_EDL m6A modified	0.41825	0.463092	0.827307	0.70266	0.420993	0.632646	common
ENSSSCT00000082590	specific_EDL m6A modified	1.1754	0.671551	0.724808	0.932217	0.515377	0.821449	common
ENSSSCT00000082516	specific_EDL m6A modified	0.238463	0.51685	0.124377	0.253367	0.258425	0.479741	specific_EDL expressed
ENSSSCT00000082488	specific_EDL m6A modified	0.690805	0.821979	0.281389	1.74346	0.802863	0.903408	common
ENSSSCT00000080910	specific_EDL m6A modified	2.01664	2.21628	1.42836	1.14755	1.05911	0.767362	common
ENSSSCT00000080855	specific_EDL m6A modified	1.72566	1.56406	0.797311	1.33189	1.02004	1.1342	common
ENSSSCT00000080518	specific_EDL m6A modified	1.45985	1.92632	1.18216	0.358075	0.20696	1.28067	common
ENSSSCT00000080433	specific_EDL m6A modified	11.5892	5.21378	8.9571	15.4126	6.9394	5.31892	common
ENSSSCT00000080216	specific_EDL m6A modified	0.514266	0.403155	1.5228	0.877277	0.167981	1.4447	common
ENSSSCT00000080103	specific_EDL m6A modified	1.10757	1.77872	1.66818	0.342339	0.655317	2.28468	common
ENSSSCT00000079922	specific_EDL m6A modified	1.83311	0.746192	1.3592	0.727851	0.0904475	0.15683	common
ENSSSCT00000079919	specific_EDL m6A modified	1.0916	1.1313	0.942379	1.22961	0.986266	1.3313	common
ENSSSCT00000079723	specific_EDL m6A modified	0.763653	0.511457	0.815812	0	0	0	specific_EDL expressed
ENSSSCT00000078960	specific_EDL m6A modified	1.55959	1.09718	1.38212	1.57636	0.675188	1.64228	common
ENSSSCT00000078634	specific_EDL m6A modified	0.740798	0.836366	0.590801	0.14816	0.122995	0	specific_EDL expressed
ENSSSCT00000078597	specific_EDL m6A modified	0.262654	0.444178	0.701149	0.567093	0.437549	0.115574	common
ENSSSCT00000078520	specific_EDL m6A modified	1.38497	0.713247	1.75881	8.99675	0.601608	2.58775	common
ENSSSCT00000077879	specific_EDL m6A modified	0.699387	0.544741	0.685057	0.585201	0.413045	0.906489	common
ENSSSCT00000077598	specific_EDL m6A modified	4.00102	2.40673	2.03727	0	1.78276	1.48479	common
ENSSSCT00000077147	specific_EDL m6A modified	2.02234	3.54687	3.92178	1.04794	1.14117	1.46176	common
ENSSSCT00000076844	specific_EDL m6A modified	3.9967	7.11402	4.2082	1.3511	2.19962	1.21439	common
ENSSSCT00000076626	specific_EDL m6A modified	0.788228	0.256201	1.16553	0	0.0909101	0.038214	specific_EDL expressed
ENSSSCT00000076618	specific_EDL m6A modified	0.743035	1.04363	0.981084	1.20643	1.32994	1.50496	common
ENSSSCT00000076052	specific_EDL m6A modified	0.678559	0.650835	1.12798	0.51406	0.536653	0.544084	common
ENSSSCT00000074519	specific_EDL m6A modified	0.653758	0.919766	0.410513	0.447308	0.439888	0.271094	specific_EDL expressed
ENSSSCT00000074473	specific_EDL m6A modified	2.6596	4.66603	3.65454	0.159431	0.326706	0.164152	specific_EDL expressed
ENSSSCT00000073163	specific_EDL m6A modified	2.86772	3.16238	2.71428	1.9207	2.54231	2.31794	common
ENSSSCT00000073142	specific_EDL m6A modified	1.77565	2.68984	3.74534	0.125886	0.20007	0.359759	specific_EDL expressed
ENSSSCT00000072199	specific_EDL m6A modified	1.07959	1.77136	1.40095	1.52413	1.19936	1.05786	common
ENSSSCT00000071906	specific_EDL m6A modified	0.425642	0.734698	0.456724	0.28718	0.392978	0.350817	specific_EDL expressed
ENSSSCT00000071851	specific_EDL m6A modified	11.0235	9.23886	11.2022	9.08733	7.78332	10.051	common
ENSSSCT00000071657	specific_EDL m6A modified	0.578465	0.533971	0.504229	0.435727	0.308702	0.455745	specific_EDL expressed
ENSSSCT00000070916	specific_EDL m6A modified	1.10649	1.52502	1.01472	0.861782	0.701019	0.900561	common
ENSSSCT00000069868	specific_EDL m6A modified	0.722516	0.895893	3.83787	1.85341	0.671919	1.88848	common
ENSSSCT00000069578	specific_EDL m6A modified	0.45371	0.795749	0.242475	0.39113	0.831919	0.428994	common
ENSSSCT00000068685	specific_EDL m6A modified	0.970017	0.476771	0.332056	0	0.177779	0.376929	specific_EDL expressed
ENSSSCT00000068114	specific_EDL m6A modified	11.3076	9.03029	11.5911	10.8681	4.2378	4.16453	common
ENSSSCT00000068042	specific_EDL m6A modified	0.916313	0.641822	0.467135	1.30362	0.118856	0.696123	common
ENSSSCT00000067434	specific_EDL m6A modified	0.33646	0.479777	0.513824	0.117761	0.162278	0.717722	common
ENSSSCT00000066477	specific_EDL m6A modified	0.990128	1.70179	1.21714	0.542213	0.628355	0.456427	common
ENSSSCT00000054554	specific_EDL m6A modified	1.31391	2.05278	1.40847	1.06894	0.816166	8.01964	common
ENSSSCT00000047046	specific_EDL m6A modified	0.281086	0.600664	0.64243	0.220854	0.179638	0.0648919	specific_EDL expressed
MSTRG.9595.4	common	0	0	0	2.92172	0	0	specific_SOL expressed
MSTRG.8399.1	common	0	0	0	0	0	1.22048	specific_SOL expressed
MSTRG.665.6	common	0	0	0	0.667802	0	0	specific_SOL expressed
MSTRG.5970.2	common	0	0	0	0.214395	0.332205	0.737885	specific_SOL expressed
MSTRG.5284.10	common	0	0	0	0	0	3.39461	specific_SOL expressed
MSTRG.503.4	common	0	0.255703	0	0	0	0.527432	specific_SOL expressed
MSTRG.4521.4	common	0	0	0	0	0	1.1756	specific_SOL expressed
MSTRG.4521.3	common	0	0	0	0	1.01112	0	specific_SOL expressed
MSTRG.4026.2	common	0.318499	0	0	0	0.58294	0	specific_SOL expressed
MSTRG.3805.7	common	0.281118	0.0343915	0.426318	5.99226	0.0343915	5.39559	specific_SOL expressed
MSTRG.3430.3	common	0	0	0	2.18812	1.72976	0	specific_SOL expressed
MSTRG.2697.1	common	0	0	0	2.41935	0.215129	0	specific_SOL expressed
MSTRG.16804.8	common	0	0.0954462	0.042656	1.38991	0.948099	0.144374	specific_SOL expressed
MSTRG.16666.7	common	0.0719048	0.0741579	0.117496	1.82159	0.189515	0.124407	specific_SOL expressed
MSTRG.16615.26	common	0	0	0	0	1.42084	0	specific_SOL expressed
MSTRG.16615.16	common	0	0	0	1.4373	1.16001	0	specific_SOL expressed
MSTRG.16205.3	common	0	0	0	3.86817	2.77848	6.92249	specific_SOL expressed
MSTRG.16205.2	common	0	0	0	1.39215	2.3572	2.80141	specific_SOL expressed
MSTRG.15980.3	common	0.215782	0	0.435887	0.425569	0.276524	4.42861	specific_SOL expressed
MSTRG.1521.2	common	0	0.447697	0.210681	1.63564	0	0.353944	specific_SOL expressed
MSTRG.14017.1	common	0.354377	0	0.472607	0.15016	0.687372	0.50125	specific_SOL expressed
MSTRG.13958.1	common	0	0	0	0.520488	0	0	specific_SOL expressed
MSTRG.13335.1	common	0	0	0	2.3784	1.91651	0	specific_SOL expressed
MSTRG.12804.2	common	0	0	0	0	0	1.19465	specific_SOL expressed
MSTRG.11463.2	common	0.0181079	0.020932	0.0215879	1.86512	1.25592	0.0215879	specific_SOL expressed
ENSSSCT00000090939	common	0.215568	0.0593374	0	0.60132	0.613153	0.505689	specific_SOL expressed
ENSSSCT00000090820	common	0.315133	0.3965	0.16082	0.588801	0.222596	0.538748	specific_SOL expressed
ENSSSCT00000090030	common	0.370547	0.254772	0.427405	0.535235	0.976627	1.06851	specific_SOL expressed
ENSSSCT00000088858	common	0.393011	0	0	0.632235	0	0.0739101	specific_SOL expressed
ENSSSCT00000088180	common	0	0.0778038	0	0	1.03738	0	specific_SOL expressed
ENSSSCT00000087337	common	0	0	0	0.769503	0	0	specific_SOL expressed
ENSSSCT00000081915	common	0.074739	0.233267	0.329679	0.127056	0.129593	1.40782	specific_SOL expressed
ENSSSCT00000081079	common	0.231953	0.350627	0.282757	0.914924	0.150269	0.823323	specific_SOL expressed
ENSSSCT00000079784	common	0.0880792	0.369404	0.149455	0.385347	0	0.53377	specific_SOL expressed
ENSSSCT00000079460	common	0	0.23775	0.269782	0.760512	0.656397	1.00451	specific_SOL expressed
ENSSSCT00000075396	common	0.273007	0.346137	0.238373	0.504649	0.259603	0.432051	specific_SOL expressed
ENSSSCT00000074786	common	0.272814	0	0.447658	0	1.09137	0.345918	specific_SOL expressed
ENSSSCT00000074068	common	0.194632	0	0.274057	0.168091	0.216155	0.582371	specific_SOL expressed
ENSSSCT00000070787	common	0	0.144697	0.321396	0.233457	0.325568	0.562444	specific_SOL expressed
ENSSSCT00000069827	common	0.355796	0.287376	0	0.145553	0.233493	0.521864	specific_SOL expressed
ENSSSCT00000066896	common	0	0	0	0	0.53215	0.0718699	specific_SOL expressed
ENSSSCT00000054603	common	0	0	0	2.75907	1.86566	1.12437	specific_SOL expressed
ENSSSCT00000046345	common	0	0	0	0.0151811	0.599885	0	specific_SOL expressed
MSTRG.9963.1	common	2.79186	1.3117	2.29992	0.712816	0	0.320919	common
MSTRG.9958.1	common	2.61263	3.59267	2.39712	3.95853	1.14312	5.75309	common
MSTRG.9920.1	common	0.88388	2.30657	0.714187	4.4685	1.23566	3.809	common
MSTRG.9875.1	common	0.358519	1.1945	0	0	2.38899	0.925507	common
MSTRG.9864.1	common	10.9869	5.67476	8.85324	5.23188	3.10761	6.90253	common
MSTRG.9849.3	common	2.60492	3.10602	4.74389	4.16377	3.12973	6.02767	common
MSTRG.9836.1	common	3.44587	5.80542	4.70129	4.1957	3.51785	4.75094	common
MSTRG.9835.1	common	5.94728	7.53043	9.40941	4.47106	4.41471	8.07605	common
MSTRG.9830.2	common	0	0	1.03243	0	0	0	specific_EDL expressed
MSTRG.9830.1	common	2.48676	4.04141	2.95848	1.43152	0.926299	1.20957	common
MSTRG.9829.1	common	4.61282	6.16866	1.83311	3.70835	1.77741	3.23489	common
MSTRG.9819.1	common	3.52055	2.8655	1.42139	1.6411	1.3442	1.53046	common
MSTRG.9818.1	common	3.38909	3.55133	1.57419	1.35564	1.56706	1.57419	common
MSTRG.9816.1	common	3.55757	3.73972	2.04274	1.65729	1.60641	1.0079	common
MSTRG.9815.1	common	2.72909	3.13227	2.18962	1.24188	1.32219	0.969619	common
MSTRG.9810.1	common	3.02365	4.37482	2.95629	1.96675	2.55551	2.51742	common
MSTRG.9807.1	common	2.07225	3.86417	2.05574	0.657976	1.36382	1.17213	common
MSTRG.9803.10	common	5.67212	8.66163	7.19048	2.12704	3.43091	4.51039	common
MSTRG.978.1	common	2.76564	5.29714	3.30394	3.42413	2.85231	1.82286	common
MSTRG.9744.1	common	2.39456	3.43771	3.99535	2.33615	3.24312	3.69382	common
MSTRG.973.1	common	4.13016	3.15798	2.93598	4.56491	2.52638	2.15305	common
MSTRG.9672.1	common	1.88097	0.696963	1.44252	3.47571	0.760323	1.68881	common
MSTRG.9648.1	common	0.758601	1.62855	4.00515	1.08372	0	1.03359	common
MSTRG.9631.1	common	0.576074	0.63978	3.7178	2.71578	0.548383	2.65557	common
MSTRG.9596.1	common	2.31688	2.62788	4.01861	3.50145	2.80911	3.53056	common
MSTRG.9595.3	common	0	1.392	0	0	0	1.99307	common
MSTRG.9595.1	common	2.37004	0.974805	3.98829	1.39549	2.14534	1.25105	common
MSTRG.9530.2	common	5.23118	3.41986	4.57648	0.772788	0.414529	1.33815	common
MSTRG.9530.1	common	0	3.97188	0	3.95292	4.74516	7.3589	common
MSTRG.953.1	common	2.30878	2.48129	2.3218	1.93579	1.15751	1.98295	common
MSTRG.9478.2	common	1163.37	204.761	1272.12	1828.39	1333.71	1617.7	common
MSTRG.9478.1	common	213.355	1297.26	297.212	373.171	233.319	351.792	common
MSTRG.9466.3	common	5.49926	4.71301	3.0152	3.91145	3.79437	4.69031	common
MSTRG.9466.1	common	1.34693	1.11321	3.88137	1.3156	1.04363	1.45551	common
MSTRG.9415.2	common	0.220355	1.0244	1.68651	1.10177	0	0	common
MSTRG.9415.1	common	7.63077	8.59755	7.60024	5.50574	7.36933	9.67304	common
MSTRG.9413.4	common	3.34409	3.92604	2.5028	2.57688	2.71199	2.20895	common
MSTRG.9395.3	common	2.03976	1.59504	3.14699	2.33973	2.39256	3.86222	common
MSTRG.939.1	common	3.12779	2.49249	3.61394	2.23414	2.00784	2.30677	common
MSTRG.9383.1	common	2.68568	2.59699	2.77918	3.10242	3.26552	2.95849	common
MSTRG.9330.3	common	0.832012	0	0	0	0	0	specific_EDL expressed
MSTRG.9330.2	common	0.984931	0.858525	0	0	0	0.736091	common
MSTRG.9330.1	common	3.13292	4.24617	5.76899	6.19297	6.56226	8.17937	common
MSTRG.9276.5	common	1.52341	3.12347	2.30665	2.25582	1.59427	2.76042	common
MSTRG.9272.1	common	4.54398	2.17933	4.28212	3.2457	2.17933	1.86179	common
MSTRG.9268.1	common	4.68795	9.51509	11.2672	6.14283	4.48825	5.21631	common
MSTRG.9264.1	common	2.86978	1.04311	1.94781	2.77412	1.52454	2.04057	common
MSTRG.9239.1	common	0.348792	1.89159	1.50055	2.09275	2.43204	5.10187	common
MSTRG.9217.1	common	1.59151	3.02264	2.27189	1.08688	2.30081	2.90102	common
MSTRG.9210.8	common	1.94472	3.11472	4.44977	0.329477	0.553332	0.975007	common
MSTRG.918.14	common	4.758	3.60237	4.34552	5.29362	4.85677	5.79679	common
MSTRG.9175.12	common	2.51592	1.12667	2.14747	1.27149	1.32196	1.46657	common
MSTRG.9175.11	common	1.62989	3.02948	3.75337	2.38927	2.22162	3.05298	common
MSTRG.9105.1	common	2.38546	3.52852	2.18813	1.56267	1.80133	1.56787	common
MSTRG.91.14	common	3.87066	3.29584	2.70496	2.96154	3.04013	3.44377	common
MSTRG.9091.1	common	7.93444	6.65539	8.74246	9.37706	11.1932	9.96641	common
MSTRG.9060.1	common	2.67768	3.22349	3.06657	3.47813	3.02694	1.87951	common
MSTRG.9055.1	common	4.9545	3.67376	3.82388	4.08267	3.42664	3.05544	common
MSTRG.9054.1	common	7.67904	10.9764	7.4588	7.81376	7.64178	7.10917	common
MSTRG.9047.1	common	3.63213	3.65977	2.92327	3.27503	2.11049	2.19465	common
MSTRG.9046.1	common	3.23442	4.7214	2.51285	2.03395	1.69355	1.71649	common
MSTRG.9033.1	common	5.01828	3.22398	3.28717	2.96769	2.71834	2.97244	common
MSTRG.9030.1	common	1.63753	3.3416	1.3116	0.913971	2.6777	1.52591	common
MSTRG.9013.1	common	2.83405	2.80849	3.78463	1.97293	1.93689	3.17965	common
MSTRG.8989.1	common	2.59606	2.47847	3.88104	3.00199	1.86083	2.62702	common
MSTRG.8973.9	common	3.39472	0	0	6.13251	0	0	common
MSTRG.8973.8	common	3.23223	2.14651	3.75748	0.781085	2.80168	2.61936	common
MSTRG.8973.23	common	7.95472	4.75071	4.55443	10.4102	5.14376	4.15724	common
MSTRG.8973.2	common	7.31319	5.33273	7.46886	9.22964	6.41957	5.50917	common
MSTRG.8973.12	common	4.22346	1.85865	4.36465	3.23374	3.19443	2.49282	common
MSTRG.8973.11	common	13.1549	7.60737	9.11561	10.8661	8.29371	7.56767	common
MSTRG.8971.1	common	1.09076	2.59591	1.91232	0.57746	1.85422	1.75934	common
MSTRG.8961.1	common	4.50212	2.59792	2.7687	3.75701	3.34192	2.99548	common
MSTRG.8951.1	common	2.66797	4.80786	3.02348	3.28677	3.23651	4.53522	common
MSTRG.8940.1	common	3.50092	2.51958	3.36397	6.32653	2.03769	2.156	common
MSTRG.8893.1	common	3.79218	3.47315	4.99801	4.58016	3.39111	4.64838	common
MSTRG.8884.4	common	1.12071	2.7146	2.5065	3.62297	2.01717	3.26718	common
MSTRG.885.3	common	3.7325	3.46338	3.65898	4.27432	3.46338	2.03277	common
MSTRG.885.2	common	6.64076	5.04909	7.48109	7.96496	5.23187	5.91418	common
MSTRG.8846.3	common	5.60089	14.4657	11.0961	4.49373	3.90575	5.80023	common
MSTRG.8826.1	common	2.59102	5.45801	3.36343	4.55587	3.24971	3.06209	common
MSTRG.882.6	common	5.84429	4.94042	5.5175	6.51429	3.78116	5.58364	common
MSTRG.8813.1	common	2.07285	3.40965	2.49684	2.12532	2.24604	2.26985	common
MSTRG.8810.1	common	2.17701	3.12395	4.18864	2.27724	2.54647	3.0121	common
MSTRG.8798.1	common	0.80086	2.91971	1.24855	3.08023	0.996974	3.67219	common
MSTRG.8756.1	common	0.982332	2.64958	1.60487	0.873184	2.52341	2.12536	common
MSTRG.87.1	common	3.17819	1.7381	1.12601	3.5521	2.60715	1.28687	common
MSTRG.8681.1	common	3.44051	3.75108	2.42358	4.86587	5.32249	2.97633	common
MSTRG.8680.1	common	1.69341	1.77178	1.74763	2.62121	1.46601	2.35127	common
MSTRG.8679.1	common	5.16304	5.45561	6.95662	7.77808	5.28688	3.83589	common
MSTRG.8662.1	common	1.37642	2.7045	1.36661	2.32932	1.29346	2.59656	common
MSTRG.8658.1	common	2.39631	2.01002	1.35491	3.27977	0.619958	3.29209	common
MSTRG.8628.1	common	1.63853	2.06889	2.6411	1.01144	1.03445	1.2568	common
MSTRG.8600.4	common	9.85926	7.68392	5.69412	6.19005	5.37297	4.38568	common
MSTRG.8578.1	common	1.93685	2.04626	2.59912	2.15416	1.61752	2.46835	common
MSTRG.8576.1	common	2.10919	2.92377	2.941	2.84818	1.86369	4.61022	common
MSTRG.8575.1	common	2.10232	3.07113	1.87812	2.83459	1.12938	2.40491	common
MSTRG.8549.1	common	1.56191	1.72385	2.31154	3.65816	0.379248	3.06877	common
MSTRG.8528.1	common	71.8821	50.7474	73.448	65.3172	42.7824	71.2346	common
MSTRG.8520.1	common	1.26736	3.15015	3.58326	1.68982	2.94908	4.12853	common
MSTRG.852.1	common	3.02308	1.99238	3.01847	3.16704	1.932	3.03592	common
MSTRG.850.1	common	2.54125	1.60632	2.38569	3.00183	1.71138	2.20549	common
MSTRG.8494.1	common	2.01091	1.70922	2.52429	3.34758	1.06655	2.98967	common
MSTRG.8488.1	common	2.85841	1.96532	2.21518	2.97751	2.02673	2.34397	common
MSTRG.8473.1	common	1.22046	2.1162	1.81876	2.89859	0.7054	3.45564	common
MSTRG.841.2	common	122.381	81.5515	117.702	107.525	76.0714	94.2348	common
MSTRG.8319.1	common	4.35195	1.51023	3.19846	1.31465	0.632189	1.63823	common
MSTRG.8309.1	common	2.51731	1.75526	2.07407	4.34046	2.38763	3.22925	common
MSTRG.83.1	common	2.68777	2.55509	5.29908	3.58369	1.42785	3.04045	common
MSTRG.8280.4	common	8.40107	6.15348	4.42447	1.63764	1.26876	1.59224	common
MSTRG.8257.1	common	2.9361	3.68077	2.91109	1.55053	2.83726	2.82197	common
MSTRG.8208.1	common	2.1645	1.63402	2.64623	4.93129	2.14712	2.87435	common
MSTRG.8205.1	common	0.94831	0.944619	4.31288	4.60608	1.78428	3.38037	common
MSTRG.8203.2	common	1.60344	0.830487	3.27612	6.91707	2.35571	3.86081	common
MSTRG.8202.1	common	3.76271	2.7023	4.42359	16.7884	9.95201	7.54148	common
MSTRG.8198.1	common	1.52545	1.15159	1.95242	1.31189	1.86814	2.57365	common
MSTRG.8190.1	common	2.06536	2.71956	2.60113	1.59949	2.24386	2.6289	common
MSTRG.8189.1	common	3.491	2.75211	2.93788	3.84317	2.12339	3.12232	common
MSTRG.8182.24	common	1.26478	2.42328	5.22151	2.16751	0	0	common
MSTRG.8182.22	common	4.79033	4.06591	1.03576	2.79159	3.12609	0	common
MSTRG.8182.21	common	4.61181	0	4.84063	2.95508	4.67617	4.23175	common
MSTRG.8175.1	common	1.93886	2.76421	3.08197	1.29258	2.24125	2.92787	common
MSTRG.8160.2	common	3.45676	2.98328	2.28048	4.17549	1.86952	3.42073	common
MSTRG.8153.2	common	0.49409	0.408075	0.517373	6.53504	1.087	2.90371	common
MSTRG.8146.1	common	3.36635	2.97267	2.90238	3.8229	3.45214	3.13516	common
MSTRG.8094.8	common	5.66492	4.46622	4.11652	5.23691	4.20655	4.0294	common
MSTRG.808.1	common	2.09482	2.26	4.17167	1.616	1.79471	3.65021	common
MSTRG.8076.5	common	1.86615	1.23921	2.26181	2.09942	1.82621	2.18642	common
MSTRG.8044.1	common	0	0.565028	0.315963	0	0	0	specific_EDL expressed
MSTRG.8041.1	common	4.47449	4.45201	5.75646	3.96469	3.52739	4.28421	common
MSTRG.8040.2	common	7.24016	5.21924	6.41626	6.31424	4.34966	4.76051	common
MSTRG.8035.1	common	6.35159	7.89201	7.21803	4.67381	2.50687	4.33082	common
MSTRG.7996.1	common	2.1138	2.97698	3.00516	2.78777	2.04136	2.92607	common
MSTRG.7974.2	common	2.64368	4.35956	5.99737	2.72379	3.42537	2.68848	common
MSTRG.7974.1	common	3.65781	1.347	2.11936	2.58723	0.935417	2.20586	common
MSTRG.7973.9	common	3.73031	2.30503	2.34817	6.65041	4.05096	3.0093	common
MSTRG.7971.2	common	0.239721	2.67132	0.38296	0.24931	0.61518	1.76047	common
MSTRG.7971.1	common	2.59991	0.818433	3.26371	3.27315	1.84042	2.0722	common
MSTRG.7941.1	common	1.99129	1.50729	1.51642	4.69212	2.2166	3.44641	common
MSTRG.7940.1	common	2.82145	3.07614	3.55658	6.72542	4.4895	6.03722	common
MSTRG.7933.1	common	1.16004	3.14583	3.65586	2.70676	1.57292	1.91497	common
MSTRG.79.1	common	2.82522	2.5048	1.24346	1.88348	1.99362	2.70131	common
MSTRG.7897.1	common	2.37807	2.30057	2.50565	3.51954	2.35377	3.53558	common
MSTRG.7879.1	common	6.32609	3.92105	10.8418	6.72367	9.4652	7.71584	common
MSTRG.7875.14	common	1.36334	0	0	0	1.1349	0	common
MSTRG.7875.13	common	1.8041	2.57535	2.75893	5.75547	7.97676	5.45606	common
MSTRG.7869.3	common	6.44085	6.4141	8.96356	6.0644	6.34853	7.88154	common
MSTRG.7861.1	common	14.6616	6.13283	9.59468	14.7304	13.3322	13.5036	common
MSTRG.7858.1	common	4.91182	2.15663	3.16994	2.28457	2.41035	3.90713	common
MSTRG.7842.1	common	1.95855	1.06907	1.34049	2.40367	3.82795	3.10228	common
MSTRG.7840.1	common	3.05167	2.66127	4.99633	4.17812	4.1625	4.309	common
MSTRG.7838.1	common	2.60168	3.76402	2.41863	3.32309	3.99593	3.10276	common
MSTRG.7811.1	common	2.17319	3.09887	2.31787	3.69442	1.09372	5.58397	common
MSTRG.7806.1	common	1.47983	2.38855	3.71376	1.84979	2.57963	3.18322	common
MSTRG.778.1	common	2.5058	3.08843	2.59169	2.09093	2.16766	3.10607	common
MSTRG.7765.1	common	2.64225	2.56463	2.4159	1.99151	2.30716	2.72309	common
MSTRG.7693.1	common	4.50352	4.8859	5.37606	4.29526	4.53897	5.24166	common
MSTRG.7684.10	common	3.69015	4.20559	3.86232	5.40962	3.94023	4.46129	common
MSTRG.7648.1	common	0.888792	1.47284	1.15425	5.59803	7.14932	2.84407	common
MSTRG.7646.3	common	1.43409	2.74056	1.31967	2.45342	3.90783	1.84875	common
MSTRG.7502.1	common	1.66022	3.29486	2.85298	1.84687	3.46942	3.60109	common
MSTRG.75.1	common	3.09135	4.45327	3.29338	4.57595	3.49745	4.80565	common
MSTRG.7479.1	common	3.11069	1.56651	3.54639	3.26622	1.50626	2.94417	common
MSTRG.7439.1	common	2.31077	1.6426	2.65829	2.34993	2.33249	2.39246	common
MSTRG.7424.1	common	1.74351	2.99795	2.72814	2.76783	2.54448	2.65019	common
MSTRG.7423.1	common	4.23641	3.42435	4.19781	4.31288	3.44804	4.53995	common
MSTRG.7393.10	common	6.01587	6.48934	10.0312	4.63424	6.00983	10.0312	common
MSTRG.7385.1	common	1.99346	2.42726	2.11995	3.08665	2.58908	2.49406	common
MSTRG.738.6	common	3.27645	2.61557	2.87528	1.53584	1.41338	1.5671	common
MSTRG.7326.3	common	1.29195	0.29892	1.13487	2.20707	1.09604	2.45502	common
MSTRG.7326.2	common	1.70494	0.858058	0.991881	1.15557	0.429029	1.08372	common
MSTRG.7320.1	common	1.42385	1.02951	1.00394	8.31651	6.72021	5.69253	common
MSTRG.732.1	common	14.6885	12.3368	17.9752	20.9679	21.8108	30.6807	common
MSTRG.7313.1	common	3.21686	3.1089	3.29457	2.98554	3.05542	3.88656	common
MSTRG.731.7	common	7.0929	2.75454	4.59641	7.18223	5.01076	3.32048	common
MSTRG.7300.1	common	1.39582	2.57579	0.866183	0.78166	0.702487	1.89478	common
MSTRG.7276.1	common	3.45385	7.41018	3.16034	0.459021	0.969373	1.7339	common
MSTRG.7275.1	common	2.20153	4.43406	2.60571	0.313372	0.674051	1.23429	common
MSTRG.7238.2	common	0.616313	2.39556	1.25827	1.25574	2.74287	2.88392	common
MSTRG.7214.1	common	0.888646	1.19845	1.236	1.87603	2.5681	3.17828	common
MSTRG.7189.1	common	1.95625	1.82176	1.69946	2.30293	2.40915	2.27071	common
MSTRG.7174.1	common	3.9023	2.75519	3.26523	1.70651	2.3715	1.90985	common
MSTRG.7173.2	common	5.24647	5.33035	3.97806	2.70912	5.17737	2.93795	common
MSTRG.7169.5	common	2.07986	2.80769	1.26042	1.4624	0.790514	1.41797	common
MSTRG.7160.1	common	2.03736	2.22162	4.54356	0.611208	0.769021	0.345706	common
MSTRG.7147.6	common	2.73026	2.45809	2.25344	2.02144	2.00289	2.8168	common
MSTRG.7144.1	common	5.08558	2.00383	3.96618	5.18872	5.16325	4.05492	common
MSTRG.7143.1	common	0.118073	0.162364	0.851194	3.28638	6.65694	1.99179	common
MSTRG.7142.1	common	3.64196	4.36152	4.07486	8.32991	6.95943	13.8447	common
MSTRG.714.1	common	6.73688	5.05845	5.71567	3.20545	3.12166	4.29333	common
MSTRG.712.7	common	2.2651	4.10802	3.44668	1.17411	2.00785	1.70323	common
MSTRG.7115.8	common	3.08129	2.18846	0.0592835	0	1.20901	0.118567	common
MSTRG.7115.7	common	0	4.76945	5.70647	0.869233	0	1.51988	common
MSTRG.71.1	common	2.4964	1.71919	1.55131	1.66427	2.14898	0.835321	common
MSTRG.704.12	common	2.02968	2.85628	3.6191	4.11231	3.40713	5.40761	common
MSTRG.701.1	common	7.19185	5.13529	5.90246	6.75703	5.17176	6.83843	common
MSTRG.7002.1	common	0.995562	0.746733	1.01783	1.35759	2.61357	1.09613	common
MSTRG.6970.1	common	17.2162	6.76546	12.6326	53.869	28.5328	12.8289	common
MSTRG.6922.1	common	5.52208	2.68098	6.03701	3.34946	2.88206	4.47907	common
MSTRG.6910.1	common	8.21002	5.66437	5.07878	4.88309	2.81659	3.65903	common
MSTRG.69.9	common	2.07398	1.48443	1.48288	2.40253	2.14789	1.49397	common
MSTRG.69.8	common	2.66682	3.56948	2.84466	3.08789	2.67711	3.47216	common
MSTRG.69.15	common	2.13558	2.52311	2.66594	1.89228	1.86794	2.53732	common
MSTRG.69.10	common	2.45638	3.67263	2.06203	2.31992	1.66037	2.88761	common
MSTRG.6888.1	common	1.37096	5.48819	4.11482	1.21863	3.18669	3.01753	common
MSTRG.6887.1	common	1.89342	2.80156	3.10003	2.09539	2.36382	2.76896	common
MSTRG.6869.1	common	2.36649	3.15122	3.11791	1.2572	1.0886	1.6544	common
MSTRG.6788.1	common	1.92371	5.00385	1.64968	0.916053	2.23576	1.97961	common
MSTRG.6777.6	common	2.7809	3.67563	3.07431	3.47612	1.66994	3.40115	common
MSTRG.6764.1	common	3.10253	3.31918	3.84535	6.75061	2.53417	7.13961	common
MSTRG.6762.8	common	8.73559	5.83006	8.38732	9.49521	4.41237	8.14794	common
MSTRG.6762.15	common	0.347427	0.289073	0.558122	0.525089	1.96386	0.974047	common
MSTRG.6762.14	common	5.07361	5.87373	4.45675	6.5669	2.03548	4.39295	common
MSTRG.6748.16	common	3.27735	2.65537	2.96286	3.62389	2.86139	4.55643	common
MSTRG.674.1	common	2.21063	2.41573	1.58687	2.95378	2.62917	1.77404	common
MSTRG.6714.1	common	1.90793	1.85364	3.01398	3.84351	3.82136	2.94222	common
MSTRG.671.3	common	5.25796	8.15483	3.88469	4.50167	4.16138	2.84999	common
MSTRG.670.1	common	6.98499	7.90839	4.94393	5.31369	4.39006	3.96289	common
MSTRG.6692.1	common	2.52679	4.49423	3.19443	3.76638	2.85065	3.30992	common
MSTRG.669.1	common	6.15692	7.04867	4.59604	4.55973	4.10992	3.79173	common
MSTRG.6680.1	common	2.16672	2.60618	1.74535	1.098	1.70925	2.35622	common
MSTRG.6670.1	common	2.8635	8.08221	7.3725	3.42408	1.67141	2.23587	common
MSTRG.6658.1	common	0.86314	2.78233	1.10469	3.87599	1.3817	4.60939	common
MSTRG.665.5	common	0.658511	0	0	0	0	0	specific_EDL expressed
MSTRG.665.4	common	8.39659	18.1788	9.02223	6.4199	9.93963	8.91093	common
MSTRG.665.3	common	10.5287	16.0045	7.87356	0	7.93593	7.66095	common
MSTRG.665.22	common	6.86204	12.2997	5.0888	5.5231	7.83492	4.57712	common
MSTRG.665.2	common	8.8998	19.2026	8.65685	6.20792	9.44706	8.07251	common
MSTRG.665.19	common	6.25997	0	4.68875	5.30521	5.89666	3.6735	common
MSTRG.665.18	common	3.42891	9.72202	1.63691	2.17891	2.3418	2.59922	common
MSTRG.6640.1	common	2.4585	3.90765	5.12922	3.63654	1.59859	4.09116	common
MSTRG.6633.1	common	3.70249	2.94689	5.17719	5.82526	4.50942	6.57902	common
MSTRG.6631.6	common	2.77627	2.4798	4.22967	6.12987	3.96637	4.15662	common
MSTRG.6609.1	common	3.26315	3.08884	1.7925	4.32008	4.031	3.99155	common
MSTRG.6607.1	common	1.93832	2.8611	2.73745	1.04371	1.86144	2.8441	common
MSTRG.6601.1	common	2.31647	5.65346	3.06379	3.90845	5.92343	9.83734	common
MSTRG.6533.19	common	13.2789	5.75724	8.1621	18.4772	12.9496	15.2769	common
MSTRG.648.10	common	2.7797	2.56772	2.11576	4.06263	2.26401	3.97088	common
MSTRG.6458.1	common	1.64499	0.922542	1.17916	3.99525	1.72357	5.62228	common
MSTRG.6457.1	common	1.44607	1.49251	1.17576	3.58819	2.41435	3.605	common
MSTRG.6453.5	common	4.15624	1.28889	3.66289	7.13059	2.57778	6.4197	common
MSTRG.6449.2	common	0	0.133224	1.97315	0.148901	0.241469	0	specific_EDL expressed
MSTRG.6449.1	common	2.19182	3.34547	2.85448	1.94724	1.39941	2.12604	common
MSTRG.6446.1	common	4.2796	1.91332	2.04571	2.04009	0.487242	1.50459	common
MSTRG.6445.6	common	0	0	3.5851	0	0	0	specific_EDL expressed
MSTRG.6445.4	common	4.6251	3.3027	4.78795	2.70776	1.62528	3.13136	common
MSTRG.6441.11	common	5.09131	2.93287	4.98733	8.90131	5.08102	3.45977	common
MSTRG.6441.10	common	2.95233	1.21548	2.67525	5.40548	2.03317	1.64442	common
MSTRG.6413.1	common	2.37055	2.98813	1.70894	1.84376	1.08659	2.7343	common
MSTRG.6390.1	common	2.62158	2.6202	3.86239	2.44986	1.20424	2.55218	common
MSTRG.6384.4	common	4.81945	4.90898	5.81972	5.99202	2.29564	3.87695	common
MSTRG.637.1	common	3.31812	4.87545	5.67835	2.55383	1.55269	5.38962	common
MSTRG.6359.1	common	1.28479	3.46539	5.10568	5.91003	2.6733	3.36975	common
MSTRG.6356.1	common	1.56536	2.76109	1.81248	1.86462	1.35498	1.72334	common
MSTRG.6348.1	common	1.96471	2.88516	2.67983	2.40435	2.15862	2.89432	common
MSTRG.6346.1	common	2.48847	2.62231	1.91609	2.62439	1.5348	2.34189	common
MSTRG.6345.1	common	2.12437	3.73216	1.85352	2.70074	2.29671	1.74972	common
MSTRG.6344.1	common	2.30108	2.44272	1.78316	2.81314	1.60062	2.19605	common
MSTRG.6341.4	common	1.20581	1.32916	2.36943	3.90539	1.4291	6.9689	common
MSTRG.6336.12	common	4.66763	2.78156	3.31482	3.28604	1.77368	2.1665	common
MSTRG.6295.1	common	5.98834	10.0226	6.84746	16.411	19.8102	9.24945	common
MSTRG.6246.1	common	9.39581	3.6397	7.30706	10.5402	2.84643	4.92319	common
MSTRG.6242.14	common	2.22677	2.71562	2.19349	5.39626	2.19597	2.69969	common
MSTRG.6237.1	common	2.44763	2.28241	2.49677	3.17172	2.24034	2.32032	common
MSTRG.6235.1	common	2.53483	3.89329	3.68948	2.52405	2.63546	3.80087	common
MSTRG.6231.1	common	3.02314	3.32342	3.98324	2.96215	2.88533	4.27926	common
MSTRG.6230.1	common	3.08424	2.27255	2.83934	3.14895	2.0219	2.9878	common
MSTRG.6227.1	common	4.54787	3.33017	4.44147	6.20723	3.02086	4.66792	common
MSTRG.6219.1	common	2.74617	3.07131	1.68814	3.12309	3.11647	2.76715	common
MSTRG.6203.1	common	1.39651	4.04383	1.57982	2.20219	3.21291	4.1354	common
MSTRG.6202.1	common	1.19878	2.26633	1.441	2.15048	2.78464	4.12221	common
MSTRG.6201.1	common	0.969825	0.778118	0.92673	2.19265	1.7095	4.29294	common
MSTRG.6173.6	common	3.03647	2.78185	3.86474	3.24881	3.28913	4.10101	common
MSTRG.6145.1	common	3.90204	2.43917	4.05998	4.05906	2.25669	3.50604	common
MSTRG.6144.1	common	3.87232	2.29265	2.91563	5.73676	2.51452	2.72952	common
MSTRG.6123.1	common	2.90525	1.51055	0.963774	1.68198	1.86597	2.61596	common
MSTRG.6120.1	common	6.16484	3.55439	4.19417	5.16126	4.44299	4.93432	common
MSTRG.6118.1	common	3.4343	2.64602	3.13065	3.90651	2.8844	4.12803	common
MSTRG.6111.3	common	2.1404	3.38893	1.90378	3.07494	2.33183	2.21673	common
MSTRG.6106.13	common	5.2606	5.36239	4.31188	3.14587	3.37181	4.21746	common
MSTRG.6104.1	common	2.05765	3.29034	3.70008	2.50347	2.9732	2.67796	common
MSTRG.6035.5	common	4.64705	3.95817	1.9439	5.95148	5.46604	4.92456	common
MSTRG.5990.1	common	4.06356	3.94413	6.41673	1.56737	1.16863	3.20836	common
MSTRG.5976.6	common	1.92263	1.85207	3.24718	2.17441	2.51353	3.38362	common
MSTRG.5970.1	common	0.324391	2.89949	1.96438	3.56831	1.67278	2.05792	common
MSTRG.5967.1	common	4.15253	4.0587	4.1927	4.32999	3.77588	5.18495	common
MSTRG.5966.12	common	3.50135	4.24662	3.06768	3.56673	4.18752	3.86567	common
MSTRG.5966.10	common	5.91585	6.98523	6.35657	5.68734	6.83848	6.11441	common
MSTRG.5943.5	common	2.66501	2.35279	3.81211	2.59754	2.13549	3.00441	common
MSTRG.5941.1	common	3.99164	1.78823	3.23263	2.98239	1.72165	2.84779	common
MSTRG.5857.1	common	0.928471	1.41783	1.34821	2.66935	1.03115	2.69643	common
MSTRG.5856.1	common	2.48418	2.14501	2.47954	3.21482	1.89986	2.12532	common
MSTRG.5849.1	common	3.07608	3.42413	4.36901	2.90519	2.7437	2.58066	common
MSTRG.5830.1	common	2.01169	1.71285	4.1545	4.09043	0.968132	2.1638	common
MSTRG.5826.1	common	3.59061	2.64617	2.49359	2.88178	3.10287	2.7568	common
MSTRG.5825.2	common	3.61275	1.44653	2.26608	2.36043	2.00515	2.06363	common
MSTRG.5825.1	common	5.99969	5.14782	4.69644	6.37051	5.19079	4.4982	common
MSTRG.5824.1	common	5.48254	4.86438	5.67288	4.79017	4.91871	5.23576	common
MSTRG.5823.1	common	5.48692	3.74561	3.61536	4.77803	3.41787	4.12411	common
MSTRG.5788.1	common	2.11003	2.09167	2.73813	2.11003	0.721267	2.73813	common
MSTRG.5786.16	common	2.84205	2.63664	3.58557	3.65349	3.06597	3.36899	common
MSTRG.5786.14	common	4.12699	3.03752	3.6115	5.57143	2.96485	4.00695	common
MSTRG.5752.6	common	0	2.07888	0	0	1.098	0	common
MSTRG.5752.5	common	3.12293	3.87846	4.19257	4.02485	6.42043	5.02499	common
MSTRG.5752.4	common	4.51129	4.33074	4.68281	4.65389	2.7423	6.22829	common
MSTRG.5752.3	common	0.270946	0	2.91411	0.23907	1.12984	3.07182	common
MSTRG.5724.1	common	0.80631	2.16706	1.45205	2.97327	1.75707	2.04194	common
MSTRG.5712.1	common	4.73683	5.39286	4.26516	4.93017	4.157	5.22265	common
MSTRG.57.1	common	3.31516	2.26037	2.03939	3.53617	1.7665	2.61296	common
MSTRG.568.1	common	1.25345	2.67197	2.13439	1.73192	2.80699	3.30469	common
MSTRG.5669.1	common	1.53055	2.8886	2.22607	2.10451	2.24669	2.13332	common
MSTRG.5651.1	common	2.50741	2.9461	9.40012	18.6812	7.9633	8.6392	common
MSTRG.5650.1	common	1.25845	1.7797	1.64957	6.29782	4.94433	2.61726	common
MSTRG.565.1	common	3.31378	5.51802	5.72904	3.14329	4.92681	5.34795	common
MSTRG.5648.11	common	4.4096	1.96583	7.03718	14.011	3.4736	7.05838	common
MSTRG.563.5	common	3.10699	5.57137	5.00956	3.14828	5.82739	5.52473	common
MSTRG.5540.1	common	0.916496	1.10275	1.45355	1.98574	2.52057	4.09636	common
MSTRG.553.1	common	4.93937	5.21439	5.50754	6.84926	8.09426	5.74474	common
MSTRG.551.8	common	13.8885	6.80638	16.9182	23.4016	11.0862	9.83326	common
MSTRG.5484.1	common	2.09286	3.39667	2.28724	3.92329	3.22074	3.74585	common
MSTRG.5482.2	common	2.24861	2.21244	3.84929	2.61244	1.46392	4.08025	common
MSTRG.5458.15	common	5.46994	3.46714	5.88712	6.91206	3.83696	6.63525	common
MSTRG.5455.10	common	2.47346	3.04523	3.02933	2.89269	2.2291	3.62387	common
MSTRG.5453.1	common	0.840014	1.22655	1.52853	0.840014	2.402	1.95019	common
MSTRG.5433.1	common	1.77424	4.1785	2.11734	3.07081	1.37375	1.45567	common
MSTRG.5378.1	common	1.83438	2.55814	1.52851	1.56405	1.25663	1.76941	common
MSTRG.5351.1	common	0.481978	3.62145	1.86747	0.240989	0.278573	1.00556	common
MSTRG.5336.1	common	1.4902	1.99419	1.04908	0.812837	2.83386	1.86503	common
MSTRG.5335.1	common	1.81278	1.86958	1.69888	1.96384	3.11596	2.74435	common
MSTRG.5322.1	common	0.675034	1.00661	0.581799	1.42507	2.32778	1.01815	common
MSTRG.5309.1	common	1.55829	2.38553	3.36406	0.884435	1.70395	1.65693	common
MSTRG.5304.1	common	0.97592	0.763552	1.39738	2.18741	1.63122	1.54294	common
MSTRG.5302.1	common	3.77887	7.4951	3.4683	1.85549	3.2795	2.48257	common
MSTRG.5294.1	common	9.54794	8.11946	3.78011	2.65388	3.57554	2.00728	common
MSTRG.5284.9	common	3.66407	0.00119728	0.00132968	0.00154537	0.00119728	0	specific_EDL expressed
MSTRG.5284.8	common	19.5401	15.0117	9.45382	6.06324	5.73342	2.41282	common
MSTRG.5284.11	common	4.28733	4.40465	2.69536	1.28054	2.19102	1.33162	common
MSTRG.5284.1	common	28.4343	21.1897	12.059	6.39105	7.52184	5.90347	common
MSTRG.5283.4	common	1.39629	1.1161	2.51465	2.07957	1.73424	2.24902	common
MSTRG.5227.1	common	5.29228	3.52939	3.75897	5.76963	3.58566	4.57148	common
MSTRG.5225.1	common	4.31963	4.48625	4.05589	4.78444	4.13715	3.63632	common
MSTRG.5217.7	common	4.93098	5.68478	4.41207	5.39654	5.53315	5.0712	common
MSTRG.5217.6	common	2.95626	3.19337	3.90314	3.64078	3.56722	4.03178	common
MSTRG.5217.4	common	2.0932	1.43753	1.7991	0	2.08257	2.04183	common
MSTRG.5217.3	common	2.21127	2.37221	2.91882	2.70482	2.69501	3.61562	common
MSTRG.5217.25	common	23.542	26.0876	20.5465	29.9816	23.9331	29.4565	common
MSTRG.5217.22	common	20.9421	18.1415	21.4905	30.3199	17.3684	29.804	common
MSTRG.5217.18	common	4.86764	5.46461	4.25727	5.47827	4.92727	5.00347	common
MSTRG.5217.15	common	2.72304	1.5428	2.53266	3.11866	1.57041	2.96515	common
MSTRG.5217.12	common	5.8307	3.38715	4.37982	5.85714	3.90615	4.80074	common
MSTRG.5217.10	common	4.09859	3.25662	3.41455	5.06344	3.8734	3.65599	common
MSTRG.5212.1	common	3.46295	2.50819	3.78958	2.67249	2.77992	4.44547	common
MSTRG.5201.1	common	1.73572	2.78729	2.71538	4.32351	2.22495	3.6386	common
MSTRG.5200.1	common	1.75729	1.70575	0.849524	2.73931	1.7857	2.92862	common
MSTRG.5190.6	common	5.87281	5.02825	5.00335	7.5282	4.59315	6.9146	common
MSTRG.5185.1	common	2.49911	1.65956	2.2187	1.83445	2.82741	3.29635	common
MSTRG.5164.1	common	3.12246	1.99942	2.6715	3.071	1.96403	1.61774	common
MSTRG.5128.4	common	2.13422	2.35107	1.84248	3.42546	1.99532	2.61617	common
MSTRG.5100.1	common	3.00575	2.92961	2.91453	3.5012	3.64498	1.94302	common
MSTRG.5091.1	common	4.77438	3.15432	4.20881	5.06728	3.27535	5.40173	common
MSTRG.509.2	common	0.664827	3.32796	3.98383	0.55132	1.70579	3.45078	common
MSTRG.509.1	common	2.10602	0	0	1.32943	0	1.18926	common
MSTRG.5081.1	common	7.56446	6.46907	4.4667	5.54885	6.41425	6.58697	common
MSTRG.5070.1	common	0.799828	1.11035	0.868128	0.854361	0.969029	2.15859	common
MSTRG.5066.5	common	4.8623	2.45373	4.52292	6.44354	5.86904	7.39766	common
MSTRG.5057.1	common	2.41818	2.69508	3.74522	6.25997	3.17778	2.24376	common
MSTRG.5055.1	common	3.66108	1.33696	3.03293	1.20223	1.159	2.29448	common
MSTRG.5052.9	common	9.52706	12.7428	12.0303	9.73986	11.0689	14.6019	common
MSTRG.5042.5	common	3.18406	2.42378	1.11491	1.44041	0.781866	2.62331	common
MSTRG.503.3	common	3.08837	2.11874	1.98792	2.34575	1.77171	6.5013	common
MSTRG.5000.1	common	5.9398	3.97641	5.32023	7.25173	6.16165	7.03206	common
MSTRG.4999.11	common	10.7412	6.78126	7.95622	12.5798	11.9935	12.5651	common
MSTRG.4986.7	common	1.03565	1.48016	1.71453	4.68409	1.94644	3.9839	common
MSTRG.498.1	common	5.53012	3.29632	3.66804	1.76672	5.65083	1.75185	common
MSTRG.4963.1	common	1.60672	1.26348	1.85	4.11721	1.93733	1.36316	common
MSTRG.4957.1	common	0.158534	1.53542	0	0.317067	0	0.237913	specific_EDL expressed
MSTRG.4948.1	common	4.5479	4.37771	4.20851	6.13966	5.88433	5.17421	common
MSTRG.4927.1	common	4.89195	5.10022	5.89471	3.09344	3.67885	5.50605	common
MSTRG.4920.1	common	0.816811	1.78754	1.25811	1.12561	3.20525	3.85188	common
MSTRG.4914.1	common	2.4735	3.15233	3.29731	4.17656	3.1073	2.77393	common
MSTRG.4912.2	common	7.76694	5.28018	9.00466	8.65254	5.21995	8.36645	common
MSTRG.4903.1	common	1.40577	1.39781	3.0615	2.83717	2.41035	3.22961	common
MSTRG.4901.1	common	2.65426	1.96698	1.81214	4.35645	1.78817	3.52499	common
MSTRG.4895.1	common	2.52708	1.38596	5.46604	3.40183	3.09803	2.63878	common
MSTRG.4887.5	common	9.68394	10.776	5.59655	10.998	14.3423	10.0692	common
MSTRG.4877.1	common	2.44425	1.35187	1.74786	3.56707	2.24885	2.55514	common
MSTRG.487.1	common	2.47696	1.5962	1.15525	1.55099	2.11631	2.191	common
MSTRG.4849.1	common	4.16131	2.37556	3.50513	3.15384	2.64706	3.73126	common
MSTRG.4838.26	common	33.2066	17.3951	25.1003	26.5185	15.3526	20.9135	common
MSTRG.4838.18	common	21.0228	21.655	17.5337	8.06359	11.3448	15.8797	common
MSTRG.4838.11	common	17.8931	13.5271	18.5079	1.28526	5.0962	17.8974	common
MSTRG.4798.2	common	1.46458	0.923066	0.478637	6.1675	9.23066	5.87035	common
MSTRG.4772.1	common	1.03587	1.24639	0	1.8991	2.84888	2.98705	common
MSTRG.4763.9	common	4.29889	2.13648	3.46727	1.86304	1.55338	1.79565	common
MSTRG.4759.1	common	2.23067	3.33762	3.36162	2.7135	2.91344	3.59762	common
MSTRG.4733.1	common	1.30443	0.840816	3.24426	6.03299	2.69061	2.68004	common
MSTRG.4680.1	common	4.27483	4.4159	4.41381	2.84989	4.12151	5.88508	common
MSTRG.4676.1	common	1.93647	1.39195	1.57931	2.93404	3.0058	3.26016	common
MSTRG.4671.1	common	0.37523	1.71832	1.41085	0.533982	1.01765	2.61523	common
MSTRG.467.1	common	22.0844	11.994	14.7397	9.73252	6.46365	12.7913	common
MSTRG.4641.1	common	4.23661	2.33809	3.26245	6.02604	4.13662	5.37223	common
MSTRG.4640.1	common	3.47534	2.603	2.03478	5.09408	3.97946	4.09815	common
MSTRG.461.6	common	1.47356	0	0	0	1.7074	3.21656	common
MSTRG.461.5	common	3.78239	5.37812	11.1326	3.69868	2.17882	9.2303	common
MSTRG.458.1	common	12.5182	8.18372	5.07227	9.38865	10.5479	7.60841	common
MSTRG.4577.12	common	3.03172	3.50455	2.95959	3.14157	2.74269	3.77151	common
MSTRG.4573.12	common	2.19669	3.09054	2.29576	3.2125	2.65839	3.49307	common
MSTRG.4571.1	common	5.84191	6.40914	9.79943	8.63278	5.93633	7.5709	common
MSTRG.4532.1	common	4.49951	3.62477	2.80499	2.69923	3.59068	3.25008	common
MSTRG.4530.1	common	1.77597	3.50607	1.81819	1.1191	2.85575	1.57722	common
MSTRG.4527.1	common	4.05725	2.03151	2.65253	3.41943	2.26486	2.92692	common
MSTRG.4526.10	common	4.07971	3.09444	2.50264	2.05629	3.28736	3.02983	common
MSTRG.4521.1	common	5.90188	2.86685	4.29183	4.68704	2.04883	2.91134	common
MSTRG.4517.4	common	7.11213	3.07526	5.02652	4.65003	2.36281	3.92322	common
MSTRG.4503.1	common	1.16	2.10716	3.35856	1.49143	1.62826	1.5805	common
MSTRG.4491.1	common	1.76997	2.0235	2.48373	3.16814	2.7223	2.47157	common
MSTRG.4489.1	common	2.26832	2.51798	1.49793	3.84403	2.67871	2.0222	common
MSTRG.4485.1	common	1.42137	1.83548	2.13306	2.48381	2.68648	1.4479	common
MSTRG.4483.1	common	1.12365	0.950414	1.69901	2.631	2.15427	1.66633	common
MSTRG.4481.1	common	1.70842	2.93658	1.47792	2.67214	2.62033	1.55371	common
MSTRG.4480.1	common	2.54108	2.35174	3.96317	4.44689	3.41002	2.18658	common
MSTRG.4468.1	common	1.75298	0.887464	1.37291	2.46953	1.24245	3.72211	common
MSTRG.4465.1	common	5.59961	3.75986	6.03863	9.10871	2.95005	9.82884	common
MSTRG.4464.2	common	2.20033	1.47815	1.78122	3.65375	1.75921	3.57991	common
MSTRG.4461.1	common	1.8697	0.731992	3.17722	1.54688	0.239018	3.38556	common
MSTRG.445.1	common	2.39373	7.04781	2.73015	2.23415	2.78203	3.5923	common
MSTRG.4447.1	common	3.02845	3.24128	2.33713	4.24608	2.92682	2.60576	common
MSTRG.4432.1	common	1.80817	1.73751	1.73873	3.00618	1.89664	3.43311	common
MSTRG.4427.1	common	1.97242	2.48616	1.32243	3.92356	3.21593	2.97388	common
MSTRG.4351.1	common	1.60893	1.58901	1.7865	20.0078	4.87586	14.8708	common
MSTRG.4308.1	common	3.47814	3.25241	2.58025	4.4683	2.62338	2.80314	common
MSTRG.4296.1	common	3.41049	1.88685	2.46256	4.1724	2.49551	3.23651	common
MSTRG.4279.1	common	2.73668	2.95636	3.73907	3.52452	2.33031	2.93497	common
MSTRG.4248.3	common	3.80615	4.40537	4.7177	3.18281	2.76909	3.6937	common
MSTRG.421.1	common	1.46782	2.5281	3.6607	3.44565	2.03077	3.38775	common
MSTRG.4183.1	common	2.28578	1.81751	3.41592	4.33094	0.932056	3.6747	common
MSTRG.4175.1	common	2.72902	3.43365	1.74743	2.78052	2.09474	2.32159	common
MSTRG.4142.1	common	3.05698	2.93728	4.25011	4.57738	3.49353	4.56377	common
MSTRG.4104.1	common	2.00432	2.3417	1.87402	4.15181	0.840611	2.42928	common
MSTRG.4093.1	common	3.54373	1.23853	3.57923	3.9867	1.8578	1.8612	common
MSTRG.4071.1	common	2.10011	2.7229	2.31763	2.65352	6.11833	5.27811	common
MSTRG.4070.1	common	2.54514	1.72164	1.67147	3.17179	3.40966	4.78628	common
MSTRG.4066.12	common	1.35503	2.75011	2.21178	1.90658	4.25796	7.25266	common
MSTRG.4066.11	common	1.84824	3.30051	0	1.51597	1.94893	0	common
MSTRG.4066.10	common	1.12526	0	2.07812	1.95181	2.6961	0	common
MSTRG.4062.2	common	2.99522	2.36155	3.39221	5.37658	2.73464	3.30114	common
MSTRG.4039.1	common	5.663	5.19547	4.25855	3.0531	2.47012	2.70132	common
MSTRG.4031.4	common	4.27508	9.55815	7.89452	1.15934	3.66326	3.36006	common
MSTRG.4026.1	common	5.66266	2.34418	2.5816	5.89931	2.16084	3.01065	common
MSTRG.4019.11	common	2.91831	1.75833	2.71008	2.58948	1.96519	2.47095	common
MSTRG.401.17	common	2.51787	2.67615	3.21329	2.03626	2.22687	3.23343	common
MSTRG.3993.1	common	2.0208	2.38185	1.08219	1.44343	2.38185	2.99684	common
MSTRG.3992.3	common	4.12036	3.12804	3.11016	3.85958	1.64058	3.23659	common
MSTRG.3992.2	common	1.95904	1.45464	1.17598	2.61205	0.885431	0.832986	common
MSTRG.397.1	common	2.29387	2.4152	2.30711	3.41101	3.10998	4.63344	common
MSTRG.3895.1	common	2.02538	3.65913	2.87023	2.80437	1.30683	3.77662	common
MSTRG.3873.9	common	7.00338	7.17483	10.6074	10.4004	4.43928	10.0036	common
MSTRG.382.1	common	2.41403	2.41619	4.50071	2.08619	2.51549	3.80829	common
MSTRG.3805.6	common	3.49416	4.70723	5.12096	0	3.948	0	common
MSTRG.3780.1	common	4.04676	3.5274	1.70804	1.39108	1.46975	2.16351	common
MSTRG.3779.18	common	15.9209	10.6384	9.66092	10.5093	9.12781	6.07806	common
MSTRG.3775.1	common	1.0021	1.39114	3.65647	0.597404	0.406642	0.69647	common
MSTRG.3757.1	common	3.18321	2.3509	3.58413	2.21056	2.24868	3.3733	common
MSTRG.3754.1	common	3.20401	4.01018	6.9582	2.94972	4.8574	6.30177	common
MSTRG.374.1	common	3.36681	1.22399	1.44972	4.45461	2.4145	3.94481	common
MSTRG.3724.1	common	3.35805	4.66482	5.8015	5.08113	3.89744	3.99753	common
MSTRG.3721.1	common	3.19595	2.94632	4.32538	3.53726	2.34327	2.92364	common
MSTRG.3690.1	common	1.85921	3.34303	3.19968	1.68214	2.16314	2.51403	common
MSTRG.3689.1	common	3.5462	2.67709	7.73653	5.3193	3.272	2.57884	common
MSTRG.3686.1	common	6.7702	7.73267	7.84201	14.1712	15.3513	7.58537	common
MSTRG.3685.1	common	5.76195	6.26526	7.18228	12.3288	12.842	7.6806	common
MSTRG.3678.1	common	2.32228	5.25371	9.54745	10.5793	2.29253	7.99322	common
MSTRG.3675.21	common	8.28993	9.54018	13.7102	17.7483	8.82928	28.8282	common
MSTRG.3658.1	common	2.55429	2.56841	1.96397	4.61946	2.14736	3.17977	common
MSTRG.3657.1	common	2.02994	1.47239	1.54379	1.87379	2.59968	2.00693	common
MSTRG.362.5	common	2.10547	0.738083	2.69543	5.38357	4.74394	5.92948	common
MSTRG.361.5	common	2.19622	0.249612	2.63817	6.80882	3.51953	1.42304	common
MSTRG.361.2	common	2.82456	1.00737	2.03405	13.3273	7.07237	3.78064	common
MSTRG.3583.26	common	0.570102	0.5684	1.93705	2.15213	0.551925	3.46629	common
MSTRG.3583.23	common	1.70158	1.91279	2.13379	1.03755	0.706734	3.39264	common
MSTRG.3576.1	common	4.24963	2.19871	2.81119	6.07657	3.89772	4.42859	common
MSTRG.3535.1	common	4.34308	3.84348	3.34602	4.47029	2.09772	3.84635	common
MSTRG.3527.4	common	1.52724	2.3527	2.9887	2.90668	2.13384	3.561	common
MSTRG.352.1	common	1.83718	3.2394	2.05072	1.75816	1.0798	2.59758	common
MSTRG.3495.2	common	4.14665	1.6368	1.10371	0	1.364	0	common
MSTRG.3495.1	common	3.10595	0.869371	0.746757	2.13026	1.11506	0.922464	common
MSTRG.3492.1	common	4.68779	2.23424	1.21333	4.61156	0.954718	1.75987	common
MSTRG.3491.1	common	5.59202	3.20091	1.31506	4.97672	2.25837	2.08218	common
MSTRG.3490.1	common	4.45559	3.34398	1.52761	3.93345	1.49803	2.4262	common
MSTRG.3483.2	common	1.20337	3.4274	1.70678	3.70107	2.46773	2.53596	common
MSTRG.3483.1	common	1.64508	3.15572	3.01614	2.38661	1.93081	3.87675	common
MSTRG.345.1	common	11.7066	10.6438	10.3023	10.1181	8.98466	11.7815	common
MSTRG.3438.11	common	2.16637	0.641086	0.0826467	0	0	0.289264	specific_EDL expressed
MSTRG.3438.10	common	5.30912	6.19453	5.45544	10.3254	6.25371	8.86236	common
MSTRG.3431.1	common	1.2264	1.40415	3.54126	2.79417	2.02197	6.59295	common
MSTRG.3430.2	common	0.173526	0.792294	0.463163	0.471	0.280904	4.22427	common
MSTRG.3430.1	common	1.91609	1.39142	3.6022	2.08804	1.01517	1.06895	common
MSTRG.3396.1	common	3.01668	3.25335	2.36787	5.6024	0.722967	3.20359	common
MSTRG.3388.2	common	13.2296	15.0252	12.5539	11.8198	10.2243	12.7725	common
MSTRG.3361.1	common	23.1827	18.7116	15.4573	17.5175	12.5321	14.6877	common
MSTRG.334.5	common	3.4698	2.24588	3.35198	3.75931	2.38505	8.61699	common
MSTRG.334.1	common	2.58704	2.0706	3.74932	4.0884	3.3509	7.22152	common
MSTRG.3316.1	common	1.50877	1.87274	1.60376	2.61815	1.97131	2.17653	common
MSTRG.3271.8	common	3.62174	4.61973	2.86735	3.68341	2.63891	2.54932	common
MSTRG.3261.1	common	9.88654	3.43931	4.38676	6.33901	4.68587	5.10398	common
MSTRG.3240.1	common	2.49669	1.77957	4.29644	2.29696	1.62482	3.2653	common
MSTRG.3219.2	common	5.5311	5.14125	5.20859	4.36896	4.26249	5.13567	common
MSTRG.3218.1	common	6.14975	4.07275	4.38068	5.28051	3.55965	3.88715	common
MSTRG.3216.9	common	4.49782	3.66141	0	0	3.93344	0	common
MSTRG.3216.8	common	4.5276	3.93342	3.38615	0	3.27676	3.9695	common
MSTRG.3216.7	common	5.3306	3.27377	5.81192	7.73521	3.01452	5.32982	common
MSTRG.3216.3	common	1.33799	0	3.46083	3.86678	0.344978	2.23391	common
MSTRG.3190.1	common	3.8718	2.58454	3.97091	4.4422	2.89255	4.44682	common
MSTRG.3180.1	common	1.5682	1.355	2.19062	2.53446	1.59305	4.11685	common
MSTRG.3163.5	common	13.3412	13.5888	23.7324	8.73372	8.66983	8.87734	common
MSTRG.3143.5	common	3.64223	4.76574	2.45038	3.0152	3.75073	2.21926	common
MSTRG.3113.1	common	1.98126	2.93175	2.45915	1.37827	1.77682	2.53367	common
MSTRG.31.1	common	2.52162	2.95504	3.22156	1.77833	2.10386	2.36855	common
MSTRG.3059.1	common	3.77185	3.0493	5.22086	3.77185	2.03286	2.82209	common
MSTRG.3038.1	common	0.513926	1.29413	1.19544	1.45612	0.647067	3.12358	common
MSTRG.298.1	common	1.98102	1.81993	1.69724	2.95581	3.21785	3.05911	common
MSTRG.2955.1	common	1.24639	2.43942	3.22271	3.73916	1.21971	0.805678	common
MSTRG.2881.1	common	2.07355	2.33124	2.96514	2.76183	2.28008	3.2777	common
MSTRG.288.1	common	3.63217	4.25978	5.59143	2.57425	2.93497	5.2551	common
MSTRG.2879.9	common	4.5258	2.71247	3.84514	2.93181	2.933	3.74717	common
MSTRG.286.1	common	3.13313	3.44483	3.61787	3.39538	3.44483	3.65369	common
MSTRG.2836.2	common	0.80583	0.352008	0	0	0.265667	0	specific_EDL expressed
MSTRG.2836.1	common	5.01971	4.99504	1.67894	2.01037	2.34759	1.34143	common
MSTRG.2834.12	common	2.53562	5.53323	2.69864	2.10189	4.65631	3.10056	common
MSTRG.2830.1	common	5.36196	15.1639	8.69049	11.9751	8.93217	8.85143	common
MSTRG.282.1	common	2.55303	2.86195	3.68462	3.0238	2.67255	2.6901	common
MSTRG.2815.1	common	1.59395	1.3282	1.18572	3.47319	2.77138	1.64753	common
MSTRG.2811.1	common	1.10015	0.514643	0.594907	3.11005	1.59717	0.51285	common
MSTRG.2804.1	common	2.93132	3.44698	2.52237	1.89673	2.9044	1.81759	common
MSTRG.2785.3	common	2.25899	2.07368	1.82182	2.65763	3.14892	3.96048	common
MSTRG.2785.2	common	1.33739	1.41788	1.33242	3.66021	1.74508	3.33104	common
MSTRG.2783.1	common	2.25036	1.47681	1.71637	1.27862	2.89682	2.3105	common
MSTRG.2759.3	common	0.659851	1.10696	0.497625	0	0	0	specific_EDL expressed
MSTRG.2724.1	common	0.880993	2.10803	3.35973	4.45679	3.13194	1.86651	common
MSTRG.2722.1	common	1.32176	2.07358	2.25111	1.98264	2.78296	4.50222	common
MSTRG.2715.1	common	1.57705	2.2215	3.70074	1.00358	0.555374	0.986864	common
MSTRG.2705.1	common	1.27601	1.07032	1.23725	1.74613	1.74631	2.99544	common
MSTRG.2701.1	common	1.10238	2.35965	1.6194	2.98474	2.23094	2.74399	common
MSTRG.2697.2	common	1.41887	3.01536	2.33615	1.94587	3.39228	3.61374	common
MSTRG.267.1	common	5.8329	7.65057	6.4552	7.00878	7.15629	11.575	common
MSTRG.2650.1	common	2.38778	2.29166	2.44609	2.9653	2.16785	3.05197	common
MSTRG.2645.6	common	4.93718	3.94662	9.60436	2.8181	1.78675	4.0918	common
MSTRG.2645.4	common	3.89793	4.25546	0	0	1.97972	4.66746	common
MSTRG.2645.3	common	3.6564	3.20474	6.27692	2.41655	1.44266	3.57681	common
MSTRG.261.1	common	0.899637	1.22809	2.66107	1.93047	2.16477	5.1528	common
MSTRG.2579.1	common	3.19125	2.6997	2.37008	2.64208	1.57955	2.4123	common
MSTRG.2566.1	common	10.7156	9.18507	11.3778	13.9074	11.8346	22.3633	common
MSTRG.2556.9	common	5.74536	5.87868	6.36551	5.32832	3.93532	6.56125	common
MSTRG.2556.17	common	2.87595	2.37616	4.90788	3.86815	2.4244	7.16662	common
MSTRG.2543.4	common	1.31637	1.63122	1.17745	1.9702	1.37793	1.31089	common
MSTRG.2490.1	common	2.70337	2.57401	1.91279	5.62593	3.43201	3.32967	common
MSTRG.245.3	common	8.40377	1.99875	7.81435	8.00526	2.67583	5.09226	common
MSTRG.244.1	common	3.0063	1.14554	4.06098	3.42096	1.58879	3.5726	common
MSTRG.243.1	common	4.34835	1.48412	5.3963	4.24526	2.38326	4.39077	common
MSTRG.242.1	common	3.40103	1.22283	3.94616	4.20863	1.80137	4.02752	common
MSTRG.2410.1	common	2.33977	1.69957	4.34525	2.92471	2.20944	2.37013	common
MSTRG.2389.1	common	4.05776	2.19017	2.36068	1.79953	1.24307	2.12119	common
MSTRG.2388.24	common	2.16234	2.69609	2.22944	4.4052	2.25479	3.1966	common
MSTRG.2388.23	common	1.8756	1.68831	0.98881	3.78372	0.974346	1.7724	common
MSTRG.2375.2	common	1.82571	3.18252	6.78701	1.4174	1.63172	1.87756	common
MSTRG.2355.1	common	2.38291	3.29528	3.80922	3.09134	2.91714	2.81008	common
MSTRG.2352.1	common	3.39743	1.54149	1.55045	3.13464	1.48332	1.25974	common
MSTRG.2336.1	common	3.2361	1.94253	2.43315	4.43067	3.27883	4.05707	common
MSTRG.2333.1	common	1.63226	1.78246	1.44829	5.54352	3.37117	5.18099	common
MSTRG.2332.14	common	3.54835	3.01276	3.89378	4.62606	3.69921	6.42846	common
MSTRG.2332.13	common	6.07324	3.2533	4.61524	8.47276	3.97249	7.43336	common
MSTRG.2318.1	common	3.51154	1.87758	3.10653	6.82525	3.29534	5.36196	common
MSTRG.230.1	common	9.42786	4.04064	7.5942	6.82015	1.86491	8.11198	common
MSTRG.2298.2	common	4.21628	3.87403	2.75215	3.56467	2.80669	2.45373	common
MSTRG.2298.1	common	2.80473	2.83595	2.75566	2.8466	1.95262	4.80889	common
MSTRG.2261.9	common	2.58696	2.28368	2.48813	3.47884	2.44993	3.58048	common
MSTRG.2261.8	common	2.55899	2.686	1.2801	0	1.61838	0.984691	common
MSTRG.2253.1	common	3.31896	4.01715	4.30064	4.26538	3.68599	4.68553	common
MSTRG.2251.2	common	3.89376	4.98395	3.12271	4.29871	4.64606	3.64628	common
MSTRG.2249.1	common	3.68206	2.91002	3.53431	4.21864	2.98169	4.1552	common
MSTRG.2247.1	common	2.86613	2.8914	2.16545	2.82858	3.0463	2.89088	common
MSTRG.224.1	common	2.26015	5.45028	3.83831	4.71113	2.86477	6.28652	common
MSTRG.2235.1	common	4.59027	4.65382	5.36745	6.25898	5.42946	8.53975	common
MSTRG.2234.7	common	13.5453	12.5264	17.8163	14.7176	10.2044	15.8967	common
MSTRG.223.1	common	1.59225	3.30427	1.97184	2.38268	1.98697	3.67457	common
MSTRG.2227.1	common	3.24391	3.4336	1.60006	3.75611	2.72927	2.38778	common
MSTRG.2226.3	common	2.52337	2.52218	3.01274	2.96496	1.68145	4.31554	common
MSTRG.2213.1	common	1.65363	0.73399	1.8289	3.64217	1.31686	1.64782	common
MSTRG.220.2	common	2.82507	4.81527	3.40153	6.92447	3.68081	6.71231	common
MSTRG.220.1	common	3.10114	4.39015	3.6456	6.95623	2.58684	5.60019	common
MSTRG.22.15	common	9.86868	7.4085	5.25257	11.995	14.5469	10.9851	common
MSTRG.22.14	common	11.6028	8.52651	9.07939	18.332	18.0604	19.4041	common
MSTRG.22.13	common	10.2062	6.06659	5.72817	16.2617	12.8104	14.2736	common
MSTRG.219.9	common	1.82035	2.39189	3.12351	3.60713	3.2176	2.11742	common
MSTRG.219.11	common	0.541487	4.01014	3.71787	0.430413	0.328032	4.67595	common
MSTRG.219.10	common	1.46843	4.56941	3.87973	1.3348	1.71353	2.60298	common
MSTRG.2176.7	common	26.7936	22.8937	49.1725	18.6359	18.1622	29.2681	common
MSTRG.2127.1	common	0.924238	0.618839	0.825408	3.42941	1.73411	2.09103	common
MSTRG.2126.2	common	3.73492	3.56542	3.99249	6.26686	6.51014	0	common
MSTRG.2126.1	common	5.48413	3.92745	6.07237	7.92893	8.1699	9.5436	common
MSTRG.2121.6	common	15.3385	8.52375	4.09978	3.30593	2.29166	2.74087	common
MSTRG.2110.1	common	2.11656	3.68985	2.85871	3.77958	2.10849	0.816775	common
MSTRG.20410.1	common	3.5274	1.02482	2.27631	3.30694	3.07447	5.31138	common
MSTRG.20374.1	common	2.01288	1.93984	4.39321	1.52193	0.912867	0.929332	common
MSTRG.20349.4	common	5.2604	6.90211	4.87934	4.03297	3.16472	3.53942	common
MSTRG.20341.1	common	2.88627	6.09013	6.56206	2.69114	2.8195	2.61707	common
MSTRG.20340.1	common	3.23295	5.22592	4.74413	3.89437	2.31478	2.4383	common
MSTRG.20338.2	common	2.00207	2.79527	3.56194	0.713	0.613597	0.853721	common
MSTRG.20338.1	common	2.0523	4.37117	4.18294	2.95704	2.37292	2.73475	common
MSTRG.2033.1	common	2.1402	1.7916	2.16966	2.88852	2.93961	2.39875	common
MSTRG.20291.10	common	3.81968	5.10936	2.66062	4.4683	6.7008	2.79041	common
MSTRG.20288.1	common	4.12858	2.6909	4.02598	4.98051	3.16815	3.10125	common
MSTRG.20240.1	common	1.27403	3.21007	1.63757	1.48799	1.97803	3.10875	common
MSTRG.20227.1	common	2.44716	1.48629	3.70154	2.10303	0.976704	2.91188	common
MSTRG.20221.5	common	4.38327	4.79505	7.32264	2.98175	3.41416	5.06866	common
MSTRG.2021.7	common	0.513358	0.443004	0.534729	0.398114	0.680714	0.960699	common
MSTRG.2021.5	common	2.09453	3.21957	3.42527	2.79107	3.19234	3.4126	common
MSTRG.20189.1	common	3.24763	3.05814	3.42022	2.40042	1.60188	3.17592	common
MSTRG.20148.1	common	3.23171	3.26229	3.06477	3.37932	2.74032	3.94498	common
MSTRG.20146.13	common	5.26626	0	0	1.2483	0.883466	2.66029	common
MSTRG.20146.11	common	0	5.62474	4.77093	4.68512	5.17005	3.92721	common
MSTRG.20146.10	common	2.40627	0.915449	0.76257	0	0	1.1257	common
MSTRG.20140.1	common	3.45613	1.98024	1.66102	3.22572	1.34656	2.55797	common
MSTRG.2014.1	common	3.39872	2.56593	4.49203	8.50263	3.60653	8.14274	common
MSTRG.20136.1	common	1.44879	2.33685	2.20923	2.15634	1.94737	3.2536	common
MSTRG.20036.4	common	1.79524	2.53616	3.43558	1.79524	2.65504	2.24458	common
MSTRG.20019.1	common	3.34931	3.12565	1.96489	2.2075	1.35641	2.35787	common
MSTRG.19973.8	common	4.46202	3.99647	5.05545	3.74209	4.16109	4.62159	common
MSTRG.19965.2	common	2.05631	1.69269	1.21639	3.94125	0.663802	4.16523	common
MSTRG.19965.1	common	0	0	1.61246	0.165684	1.23885	0	common
MSTRG.19937.1	common	3.21806	2.69006	1.31868	3.25194	3.98268	3.39927	common
MSTRG.19930.1	common	4.55108	3.61846	4.42794	4.18044	3.35043	5.67399	common
MSTRG.19927.1	common	7.22186	4.13884	4.83904	8.47337	5.36501	6.7289	common
MSTRG.19873.1	common	4.40179	4.5931	4.00816	3.0591	3.26321	2.93316	common
MSTRG.19794.2	common	0.95925	1.28637	1.99323	3.32048	3.17305	0	common
MSTRG.19794.1	common	2.11354	4.44212	0	1.47307	0	3.43598	common
MSTRG.19768.1	common	8.94395	7.75919	5.73467	4.47198	6.13139	5.143	common
MSTRG.19766.1	common	1.08346	2.34322	2.1345	1.48263	2.0899	3.01774	common
MSTRG.19747.1	common	3.40804	1.57705	0.733147	0.426004	1.41934	1.28301	common
MSTRG.19703.1	common	3.52544	3.51053	3.99628	4.0117	2.75827	2.4188	common
MSTRG.19676.1	common	1.87365	1.70767	0.301555	2.65797	1.30322	0.791583	common
MSTRG.19666.6	common	3.09357	1.86197	2.62176	2.70392	1.83226	3.30869	common
MSTRG.19666.4	common	2.97703	2.94095	2.98216	2.72274	2.84004	3.01009	common
MSTRG.19653.1	common	2.50739	3.58662	4.47203	5.11122	4.14703	5.90481	common
MSTRG.19650.1	common	0.254809	0.441823	1.67078	1.65626	2.50367	1.82267	common
MSTRG.19635.1	common	3.05062	3.23492	2.52631	3.07289	2.89849	2.14535	common
MSTRG.1962.1	common	0.687692	2.12772	0.446182	1.03154	3.19158	0	common
MSTRG.1956.4	common	3.48648	6.31489	6.1686	11.7401	12.2362	6.97166	common
MSTRG.19552.1	common	1.07177	2.97867	1.97206	3.12212	2.22047	1.38464	common
MSTRG.19489.1	common	20.0717	25.4543	33.0843	24.1403	17.3209	19.0804	common
MSTRG.19483.8	common	11.2153	6.06551	5.71366	6.18773	2.96699	7.58033	common
MSTRG.19480.1	common	1.12937	3.84117	1.41217	3.77633	2.11656	4.2365	common
MSTRG.1946.1	common	1.41884	2.13383	1.36443	0.500766	0.517291	0.430872	common
MSTRG.19423.1	common	1.59516	1.58601	1.87577	3.0308	2.14214	1.66989	common
MSTRG.19395.1	common	1.05503	1.47493	1.10823	3.42885	1.40119	0.852481	common
MSTRG.19387.1	common	9.03291	9.78692	11.8827	7.80437	8.9473	8.39619	common
MSTRG.19369.3	common	2.09165	1.39952	2.47358	0	0.983723	1.82881	common
MSTRG.19369.2	common	5.04104	6.16592	7.77716	10.1438	5.8559	5.42422	common
MSTRG.19329.1	common	3.48853	1.22324	1.41401	2.68789	1.19925	2.38442	common
MSTRG.19319.1	common	2.99133	4.15678	4.28703	2.60945	3.31071	3.37651	common
MSTRG.19306.1	common	0.931332	1.61487	1.48042	1.70744	0	3.33095	common
MSTRG.19303.2	common	3.14699	0	2.17657	3.29757	2.09983	2.60411	common
MSTRG.19303.1	common	4.03739	3.36963	2.55726	3.42283	3.47393	3.05525	common
MSTRG.19300.3	common	1.79758	2.05009	2.14812	1.87642	2.01041	2.89729	common
MSTRG.19273.7	common	4.02338	5.57808	9.3001	4.20745	3.47535	6.82234	common
MSTRG.19265.9	common	1.28262	1.92734	1.91318	6.52971	2.22849	7.41939	common
MSTRG.1926.1	common	3.32813	3.43241	2.8791	10.7524	7.92096	3.54351	common
MSTRG.19244.1	common	2.98363	4.36789	4.55128	3.25487	1.95802	5.95167	common
MSTRG.1923.1	common	1.44035	0.998994	1.26334	3.12762	2.94941	1.65584	common
MSTRG.19198.10	common	1.79701	1.48195	3.6284	7.21997	1.74802	2.80376	common
MSTRG.19194.2	common	5.91143	6.88073	4.26548	6.71064	5.59384	5.30271	common
MSTRG.19194.1	common	2.30067	2.70573	2.62091	3.01421	1.78326	2.97602	common
MSTRG.19177.1	common	2.43758	2.86407	2.4623	2.79085	2.5502	2.91828	common
MSTRG.19171.1	common	4.93843	2.30013	2.53059	4.85778	3.46101	2.05017	common
MSTRG.19161.1	common	1.59843	0.743031	0.605146	2.7493	0.842102	0.990239	common
MSTRG.19126.1	common	0.813716	3.25333	1.57544	1.38332	2.25925	2.73077	common
MSTRG.19101.1	common	2.43388	1.47655	3.59174	3.7224	1.77187	4.33486	common
MSTRG.19024.1	common	3.59524	3.18333	1.91499	1.02721	2.25486	3.38805	common
MSTRG.19014.1	common	2.9354	2.75698	2.46061	1.97222	2.65094	2.18721	common
MSTRG.18995.1	common	3.19038	2.01519	2.15061	4.24707	1.38544	2.6227	common
MSTRG.18938.1	common	4.06201	3.87849	5.1093	3.85484	2.7774	2.94143	common
MSTRG.18937.1	common	5.9056	4.60835	4.23389	4.49183	2.46179	3.08866	common
MSTRG.18929.1	common	2.36023	3.69263	1.63478	1.18012	1.26604	2.20695	common
MSTRG.1892.1	common	3.82403	2.74321	2.31539	3.2575	0.438914	1.9498	common
MSTRG.18912.1	common	4.67085	3.24037	2.78092	4.19089	3.5644	4.0068	common
MSTRG.18857.1	common	1.59752	2.788	3.28934	2.81467	2.23884	5.74407	common
MSTRG.18819.10	common	2.71378	4.75722	4.49867	3.83122	4.314	6.14704	common
MSTRG.18776.1	common	4.17711	4.71954	7.35736	4.74304	5.45161	3.71081	common
MSTRG.18774.2	common	4.41353	3.71372	4.70864	4.97128	3.51019	3.46715	common
MSTRG.18771.1	common	1.75188	3.28505	3.44437	2.70745	0.985514	1.99773	common
MSTRG.1876.1	common	1.75354	4.65773	0.708441	1.16902	1.34829	2.12532	common
MSTRG.18748.1	common	3.25243	2.04686	5.80728	1.35518	0.481613	3.28846	common
MSTRG.18718.5	common	0.689217	1.00095	1.18613	0.406461	0.431783	1.02646	common
MSTRG.18698.1	common	2.91286	2.56447	3.87337	3.97208	1.84642	4.10122	common
MSTRG.18689.1	common	20.4846	23.056	21.4435	5.4109	6.87095	8.74144	common
MSTRG.18667.1	common	2.80987	2.57982	2.6368	3.05184	2.47078	2.53008	common
MSTRG.18660.1	common	3.1219	3.79873	4.8972	4.71024	2.46917	4.70131	common
MSTRG.18659.1	common	2.94901	2.73728	2.63618	2.26091	2.83866	1.70076	common
MSTRG.18654.1	common	1.91567	2.52148	1.89642	2.03926	1.05328	1.68374	common
MSTRG.18642.18	common	3.74754	2.34263	3.74421	8.87725	4.38646	9.54704	common
MSTRG.18608.1	common	0.939725	2.21458	1.08473	3.7589	1.05099	0.781006	common
MSTRG.18600.1	common	2.72194	1.20123	3.08318	4.014	1.86858	2.03075	common
MSTRG.18569.1	common	2.66364	2.59816	2.79551	5.00851	2.97289	2.66024	common
MSTRG.18544.6	common	2.47498	2.713	3.76459	2.34697	2.02242	3.40848	common
MSTRG.18535.1	common	3.93883	4.7869	2.93452	3.84552	5.01927	5.79102	common
MSTRG.18515.1	common	1.39268	3.13738	2.00625	0.477489	0.784345	1.02242	common
MSTRG.18513.1	common	2.86494	2.80797	1.42654	2.91775	1.50372	0.665719	common
MSTRG.18512.1	common	2.5613	5.99373	2.97906	2.31142	2.81633	0.893718	common
MSTRG.18510.1	common	5.27773	5.1671	2.91444	3.571	2.68526	1.8074	common
MSTRG.18460.1	common	3.11657	3.46799	4.89554	1.72232	2.70672	3.54749	common
MSTRG.18455.1	common	4.99911	9.33512	11.9344	10.8167	18.6702	30.4926	common
MSTRG.18448.1	common	4.09249	1.99323	5.1202	2.77233	2.32543	6.01623	common
MSTRG.18414.17	common	9.62328	12.5267	10.0524	9.57852	9.14649	12.6522	common
MSTRG.18368.1	common	2.08412	0.906452	1.57173	1.69817	1.16544	3.368	common
MSTRG.18333.1	common	1.61827	1.22791	1.5862	5.86416	4.81469	5.96438	common
MSTRG.1833.3	common	2.75689	3.41193	3.27669	3.95553	2.22517	3.35964	common
MSTRG.18327.6	common	3.95368	4.09778	5.28767	5.54425	3.92624	6.56552	common
MSTRG.18325.1	common	1.98036	1.42268	2.01415	6.37744	3.9059	4.48181	common
MSTRG.18324.1	common	4.48367	2.03386	3.42511	9.93032	4.05347	7.2777	common
MSTRG.18313.1	common	1.64088	3.00792	2.29191	1.90303	1.33561	3.31053	common
MSTRG.18310.6	common	2.10132	2.79822	2.558	2.0814	1.89129	4.25476	common
MSTRG.18305.1	common	3.11053	2.96955	2.8008	3.99925	3.22777	2.70077	common
MSTRG.18304.1	common	0.73102	1.58443	1.63408	2.01031	0.950659	3.26816	common
MSTRG.18300.1	common	1.30898	2.44584	0.530013	2.07896	1.01413	3.04757	common
MSTRG.18241.1	common	2.9299	3.88936	1.83878	0.78607	0.330424	0.106493	common
MSTRG.18231.1	common	2.80314	4.52076	2.36268	3.83287	2.39334	2.55957	common
MSTRG.18225.1	common	1.15432	0.886185	1.13822	3.22817	1.44415	3.20597	common
MSTRG.18223.1	common	5.12033	5.66008	6.99547	8.15148	6.43131	5.4865	common
MSTRG.18191.11	common	4.41096	9.03732	3.46366	0.743188	2.59123	1.49947	common
MSTRG.18178.1	common	0.847208	2.92372	1.46581	0.684283	1.51227	1.50809	common
MSTRG.18163.2	common	3.80066	2.60117	4.47148	1.81722	1.42506	3.79456	common
MSTRG.18157.1	common	1.77599	2.38507	3.9855	3.38656	2.13348	2.47018	common
MSTRG.18150.1	common	1.54805	2.23518	1.64529	1.41536	1.41409	2.79316	common
MSTRG.18149.4	common	1.70189	1.5703	1.40266	1.27642	0.785149	2.06273	common
MSTRG.18149.3	common	3.06923	1.55489	1.62982	1.02308	2.65246	1.55896	common
MSTRG.18142.1	common	4.04977	2.02408	2.50627	2.86599	2.47387	1.88644	common
MSTRG.18119.1	common	2.67924	1.71318	5.86846	4.22184	1.35251	5.55408	common
MSTRG.18118.1	common	1.18613	2.44208	3.03206	3.88187	0.72358	2.30018	common
MSTRG.18067.1	common	0.692737	1.31745	1.25562	2.87891	2.55125	3.06209	common
MSTRG.18063.1	common	0.779477	1.14843	0.288991	2.22708	3.50272	1.39679	common
MSTRG.18062.1	common	1.47517	1.60973	1.63838	3.2248	3.57189	1.62731	common
MSTRG.18058.1	common	4.38045	6.38773	7.05862	2.66319	3.12339	3.77392	common
MSTRG.18057.4	common	5.85581	7.37911	11.1856	2.83149	3.4256	5.18447	common
MSTRG.18053.1	common	2.98483	3.09393	2.61477	3.24143	2.78259	2.62783	common
MSTRG.18052.1	common	2.74824	1.94533	2.53376	2.17443	1.83353	2.54675	common
MSTRG.18051.1	common	3.42821	2.79161	3.03289	3.57835	2.85458	3.72439	common
MSTRG.18024.2	common	0.845146	2.06885	1.00757	0.795432	2.41365	2.43002	common
MSTRG.18024.1	common	1.80368	2.13577	1.7688	1.83518	1.6781	3.6528	common
MSTRG.18001.1	common	2.43462	1.80787	2.38916	4.41723	1.48379	3.44526	common
MSTRG.17984.1	common	2.97041	3.41905	3.62618	2.79904	2.4896	3.26614	common
MSTRG.17946.1	common	2.07972	4.82232	3.70625	0.407062	0.762626	1.80855	common
MSTRG.17935.2	common	2.76855	0	0	0.00426587	0	0	specific_EDL expressed
MSTRG.17935.1	common	3.58441	4.06519	3.50646	5.28335	4.50656	4.15136	common
MSTRG.17933.6	common	5.14563	3.23833	2.72457	4.8923	2.809	3.92339	common
MSTRG.17924.1	common	0.808724	2.44208	2.19563	0.970468	0.542685	1.41147	common
MSTRG.17912.1	common	2.8204	1.87295	2.48009	4.49405	2.71338	2.02674	common
MSTRG.17905.1	common	2.45157	3.96586	4.075	0.87556	1.61572	3.56562	common
MSTRG.17897.10	common	2.12044	2.13676	3.68615	2.43911	2.26497	2.7591	common
MSTRG.17870.1	common	3.36909	2.05239	2.7831	3.35968	1.87873	3.6591	common
MSTRG.17868.2	common	4.44778	3.13849	3.53256	4.45147	4.4351	3.69555	common
MSTRG.17866.11	common	1.4054	0.602935	1.70478	1.64157	2.28396	2.27081	common
MSTRG.17866.10	common	1.62487	1.71134	0	1.68194	0.947018	1.50796	common
MSTRG.17837.1	common	3.78378	2.50274	2.54295	1.52485	1.74443	2.95401	common
MSTRG.17833.1	common	19.5701	8.38368	6.93357	9.90019	7.13505	14.0652	common
MSTRG.17832.1	common	4.63738	3.19411	1.71185	1.74313	1.83732	2.02957	common
MSTRG.17829.1	common	3.58741	5.72717	6.5115	4.59636	4.60664	8.9714	common
MSTRG.17809.1	common	2.7355	2.839	4.00106	3.24551	1.59451	4.2708	common
MSTRG.17771.1	common	3.84379	3.71579	3.60806	1.04273	1.55492	4.30852	common
MSTRG.17762.1	common	1.93616	6.39388	2.15429	1.54502	2.87758	1.54523	common
MSTRG.17747.1	common	4.02009	5.05665	5.73357	7.23319	4.04532	6.21136	common
MSTRG.17730.1	common	1.45161	2.71062	1.59746	0.893299	1.16169	1.0206	common
MSTRG.17703.1	common	2.1872	2.96887	1.25471	1.6404	2.3616	2.58785	common
MSTRG.17695.1	common	3.61837	2.3524	2.91302	4.0355	2.79582	3.54738	common
MSTRG.17694.1	common	3.54913	3.32472	3.29022	3.59998	3.38765	3.56734	common
MSTRG.17689.1	common	1.9121	1.06177	2.93077	1.55358	0.663609	3.85628	common
MSTRG.17684.1	common	1.0539	1.61166	0.948962	2.9953	1.03146	0.449508	common
MSTRG.17674.1	common	4.27233	2.26465	2.93428	4.04486	3.11908	5.32199	common
MSTRG.17657.1	common	2.86339	2.46208	2.26077	4.11489	1.54324	3.9183	common
MSTRG.17651.1	common	1.78427	3.11056	2.96604	4.39205	2.95104	3.95472	common
MSTRG.17648.1	common	1.34212	1.54389	2.72399	3.97475	1.54389	3.12589	common
MSTRG.17645.1	common	1.4402	3.7339	2.19457	1.99412	1.03004	2.19457	common
MSTRG.1763.1	common	2.71154	2.0076	3.5728	2.09015	3.38782	4.15612	common
MSTRG.17596.1	common	0	23.9853	35.686	38.4371	28.5071	0	common
MSTRG.17584.1	common	5.41234	6.26543	3.34437	4.52869	6.15152	3.34437	common
MSTRG.17497.4	common	1.47005	2.82087	3.36493	1.99927	1.46142	3.78555	common
MSTRG.1744.1	common	1.1588	1.6958	1.10784	2.5751	1.99506	6.42549	common
MSTRG.17436.1	common	3.63728	5.47169	3.21839	7.03836	5.46254	3.66499	common
MSTRG.17425.1	common	1.54286	2.24318	1.44611	2.31428	0.690211	2.24397	common
MSTRG.17419.1	common	3.15662	3.45786	2.49932	2.63943	2.00482	1.97477	common
MSTRG.17408.1	common	4.60586	4.19349	3.31726	2.61157	2.38216	2.06055	common
MSTRG.1734.1	common	3.37122	2.82667	2.34904	0.785722	1.22315	1.15285	common
MSTRG.1733.2	common	1.41587	1.40698	1.0957	0.360178	0.531207	0.547852	common
MSTRG.1733.1	common	3.11587	1.8764	1.62732	0.761961	0.590329	0.538538	common
MSTRG.17312.7	common	3.43006	10.0622	5.86367	3.24163	2.86024	9.19975	common
MSTRG.17312.17	common	1.28724	3.56611	4.47952	1.01003	0.472732	2.13996	common
MSTRG.17312.14	common	4.54755	12.8733	10.0195	4.07394	2.977	10.7069	common
MSTRG.17303.3	common	3.0923	3.38784	4.83407	3.18696	2.32914	1.9581	common
MSTRG.17282.4	common	2.12661	1.6794	1.12927	2.07208	3.20037	2.234	common
MSTRG.17279.1	common	3.06479	2.19379	3.03832	5.36339	2.63254	4.32817	common
MSTRG.17269.1	common	3.63725	4.20451	5.32178	1.6533	1.46521	2.56234	common
MSTRG.1723.1	common	1.14097	2.2621	4.59282	2.23583	0.377016	1.86618	common
MSTRG.17225.3	common	4.15675	4.16302	3.75105	3.04153	2.19933	2.44254	common
MSTRG.17225.2	common	2.19036	2.99805	1.82466	2.46078	1.71516	1.73109	common
MSTRG.17218.2	common	0	1.08863	0	0.8213	0	0	common
MSTRG.17218.1	common	3.03189	2.48839	2.78739	2.79653	1.44799	3.04946	common
MSTRG.17215.3	common	1.77819	2.39373	1.59967	1.02381	1.73546	1.59967	common
MSTRG.17209.1	common	1.54383	2.04577	3.23215	1.35556	1.82814	3.54639	common
MSTRG.1719.1	common	0.792902	2.5537	1.65609	2.17688	0.568378	2.22363	common
MSTRG.17183.1	common	3.31638	4.34033	3.79112	6.41648	4.92686	4.41432	common
MSTRG.1715.1	common	4.42925	4.08342	3.21133	4.54896	1.17147	3.28871	common
MSTRG.17114.1	common	3.11259	2.09942	3.70203	1.53185	0.941119	1.55653	common
MSTRG.17108.1	common	2.62202	1.14267	2.65606	0.829752	0.516046	1.02815	common
MSTRG.17100.1	common	3.31559	4.76285	2.04875	5.26941	5.86196	3.17557	common
MSTRG.17095.1	common	3.63156	3.04615	5.46308	2.40324	2.93416	3.21053	common
MSTRG.17094.6	common	3.15046	4.10885	3.26035	2.99365	2.76684	3.08064	common
MSTRG.17093.1	common	3.82462	5.05932	8.59271	3.80454	3.71326	5.03834	common
MSTRG.17077.1	common	3.40611	2.42297	1.60017	2.09607	3.2572	2.3893	common
MSTRG.17076.1	common	2.93338	2.48016	1.6639	3.93949	3.85184	3.25473	common
MSTRG.17074.2	common	16.386	16.4057	10.8536	19.9364	17.7634	19.3173	common
MSTRG.17036.1	common	1.24635	2.41403	3.21718	1.86952	0.804675	2.50225	common
MSTRG.17035.1	common	1.58434	2.09577	2.65179	1.48102	1.13669	1.40038	common
MSTRG.17028.1	common	4.08777	1.64358	5.08525	1.06638	1.84903	1.90697	common
MSTRG.17018.1	common	2.93581	2.42736	2.50155	3.21166	2.70215	2.608	common
MSTRG.16988.1	common	1.10183	2.15969	5.08297	2.34737	1.6613	1.94181	common
MSTRG.16937.1	common	1.67081	2.138	1.92718	1.54705	1.30833	1.15096	common
MSTRG.16922.1	common	3.60921	1.90867	4.20771	16.2906	6.93932	7.58119	common
MSTRG.16921.1	common	3.59362	1.44093	4.46629	11.8947	3.50869	4.45725	common
MSTRG.16897.9	common	2.75836	1.50794	2.3552	4.36396	1.95686	5.44224	common
MSTRG.16897.8	common	3.90595	3.35642	3.19848	6.63507	3.95218	6.0914	common
MSTRG.16891.12	common	2.40449	4.01854	2.90112	1.912	2.98042	3.73002	common
MSTRG.16891.1	common	2.7649	1.43785	3.78031	7.27206	2.64095	4.33433	common
MSTRG.16890.1	common	2.01849	1.62967	2.05513	3.50666	2.52823	3.22548	common
MSTRG.16889.1	common	1.70485	1.88218	3.24869	3.52066	2.32471	4.14712	common
MSTRG.16888.1	common	8.88552	4.87322	10.6038	14.6953	7.30983	10.4381	common
MSTRG.16886.1	common	1.79408	1.39962	2.21263	3.09325	2.35994	3.35055	common
MSTRG.16883.5	common	1.84588	1.65509	3.24893	3.14838	2.06775	4.37831	common
MSTRG.16821.9	common	26.8653	20.0347	35.3651	55.1073	40.8908	67.7304	common
MSTRG.16821.1	common	3.19591	3.8773	4.84524	13.14	9.59479	15.7615	common
MSTRG.16815.7	common	1.93827	2.19336	1.94846	4.80081	2.89671	3.8814	common
MSTRG.16807.1	common	0.96069	1.03374	0.611592	3.6875	1.74189	1.72187	common
MSTRG.16805.1	common	4.08332	4.33796	2.91468	9.2589	7.06599	5.98241	common
MSTRG.16804.7	common	5.79719	4.19477	3.54693	10.0237	5.73868	7.22768	common
MSTRG.16772.1	common	1.50536	5.62357	2.90458	2.68815	2.12446	1.83956	common
MSTRG.16751.1	common	1.67391	3.27404	1.10285	1.87805	1.4235	2.38952	common
MSTRG.16748.2	common	0.827825	0	0	0	0	0	specific_EDL expressed
MSTRG.16748.1	common	3.24308	4.81433	5.14067	4.54086	3.42419	4.61961	common
MSTRG.16747.1	common	1.42615	1.80388	1.82181	2.28637	2.06971	1.62427	common
MSTRG.16746.1	common	3.97728	9.55307	3.58125	7.02653	9.09082	3.42208	common
MSTRG.16728.1	common	2.61316	5.37859	2.37092	1.88839	1.46057	1.82609	common
MSTRG.16723.1	common	1.92607	1.38448	2.72653	2.5681	2.2874	1.00983	common
MSTRG.16703.2	common	3.12317	3.77853	2.85564	2.83202	3.12073	3.86537	common
MSTRG.16703.1	common	4.33997	4.19581	2.96823	4.52544	2.78762	4.18105	common
MSTRG.16702.1	common	4.06343	4.05752	3.32893	4.67556	4.55559	3.51254	common
MSTRG.16700.1	common	3.55758	4.57484	5.60562	3.85405	4.41311	4.80674	common
MSTRG.1668.1	common	8.41427	6.62853	8.94337	7.63648	4.87553	8.45665	common
MSTRG.16666.6	common	0.903109	0.764175	1.27669	1.07513	1.05074	0.999152	common
MSTRG.16666.5	common	2.13577	1.48403	1.75649	2.33314	2.16988	4.55184	common
MSTRG.16666.4	common	1.93374	1.73759	1.51548	3.205	2.54916	4.08697	common
MSTRG.16665.1	common	1.91401	2.25767	2.9338	1.83588	1.21914	4.70339	common
MSTRG.16644.1	common	4.00818	3.84355	2.74366	3.57846	2.8356	2.9246	common
MSTRG.16642.1	common	3.18873	2.05665	1.99413	2.01723	1.37593	2.28541	common
MSTRG.16638.1	common	2.59594	1.52586	1.00081	1.04434	1.01435	1.19559	common
MSTRG.16631.1	common	1.88596	2.61815	2.31256	2.35745	1.67561	4.01656	common
MSTRG.16617.4	common	5.60606	6.57707	10.7249	3.81264	3.46765	9.53414	common
MSTRG.16617.3	common	11.78	8.31567	16.7388	8.08699	4.78558	12.7941	common
MSTRG.16616.1	common	9.43506	8.73107	12.0862	5.21599	5.29657	9.72984	common
MSTRG.16615.9	common	9.15641	9.53965	14.3441	7.71751	5.9985	13.5999	common
MSTRG.16615.25	common	0	6.74472	0	0	1.53982	0	common
MSTRG.16615.24	common	12.0097	7.34683	22.467	7.60962	4.13454	18.0655	common
MSTRG.16615.23	common	6.83747	5.22597	6.70331	5.07118	3.87752	7.15154	common
MSTRG.16615.17	common	9.10014	10.7492	11.1068	9.86614	7.07418	11.8963	common
MSTRG.16615.15	common	0	4.15876	0	0	2.47123	0.965662	common
MSTRG.1661.1	common	3.76016	2.50192	3.76898	2.17359	2.12929	3.64591	common
MSTRG.16529.8	common	6.29301	2.35862	3.37993	7.1736	2.06069	2.63737	common
MSTRG.16529.14	common	2.66894	1.73457	2.88414	3.32669	1.78357	2.27466	common
MSTRG.16529.12	common	3.62403	3.14135	3.64267	4.9701	2.80319	2.71707	common
MSTRG.1650.1	common	3.32162	2.81758	5.37318	9.26214	3.75771	5.769	common
MSTRG.165.4	common	3.50122	4.95055	4.31257	6.49589	5.69669	3.52666	common
MSTRG.16430.1	common	2.52837	5.32961	5.67392	2.37964	3.95423	4.96468	common
MSTRG.16389.1	common	3.00516	5.75328	3.64208	2.2626	3.72556	7.23905	common
MSTRG.16388.1	common	3.76646	5.89475	2.94838	3.37468	3.67278	5.32047	common
MSTRG.16384.1	common	1.65537	3.24848	1.93088	1.65537	3.39313	2.10564	common
MSTRG.16383.1	common	1.65048	2.49795	1.72286	2.34778	2.56734	2.7852	common
MSTRG.16382.1	common	3.15193	3.36878	2.44119	3.30683	2.71586	2.35962	common
MSTRG.16380.1	common	2.81618	2.07104	2.06289	2.83858	2.28237	2.18775	common
MSTRG.16378.8	common	0.273736	3.25058	0.201739	2.89662	2.31855	0	common
MSTRG.16378.7	common	7.60875	5.04651	6.74896	3.82552	4.23456	5.96448	common
MSTRG.16378.6	common	7.44798	8.20803	5.80424	5.61741	8.11891	7.0616	common
MSTRG.16378.2	common	2.44563	3.21923	3.40032	2.68474	2.79994	3.579	common
MSTRG.16376.1	common	13.1103	12.226	9.06663	13.2549	9.64654	12.8428	common
MSTRG.16365.1	common	1.30673	2.90517	1.78497	0.528041	0.30906	0.681317	common
MSTRG.16287.13	common	3.84085	1.18311	4.04138	4.11851	2.09733	3.10569	common
MSTRG.16287.12	common	2.8186	2.92372	1.81817	2.98152	3.44461	1.74769	common
MSTRG.16278.1	common	1.67224	2.32145	2.8018	1.68832	2.44646	3.90176	common
MSTRG.16269.1	common	2.58739	2.30313	3.1736	1.76163	1.99036	2.99992	common
MSTRG.16263.11	common	2.29715	4.52052	3.27713	1.24933	1.477	2.80897	common
MSTRG.16251.5	common	3.24991	2.95174	3.06153	2.94523	3.10268	3.788	common
MSTRG.1625.7	common	2.04621	3.1004	4.06695	3.39776	1.7608	3.46925	common
MSTRG.16205.1	common	3.26449	3.1551	3.77104	5.62978	1.70355	2.51966	common
MSTRG.16204.18	common	2.8703	2.51757	6.17468	12.1607	7.74591	15.4507	common
MSTRG.16162.2	common	4.4045	2.75954	2.50707	3.09176	2.14549	2.91044	common
MSTRG.16162.1	common	0.0997531	1.01289	1.76578	0	1.28193	0.0735744	common
MSTRG.16158.1	common	7.49182	7.00571	7.52121	7.49182	11.2091	6.59075	common
MSTRG.16144.1	common	1.3683	2.12668	2.10716	4.02442	1.08022	2.30227	common
MSTRG.16127.1	common	2.01247	3.0746	1.08426	2.70837	1.03458	1.47265	common
MSTRG.16097.1	common	2.24454	2.89826	2.13353	2.54321	1.38612	1.75772	common
MSTRG.16085.1	common	0.987556	3.0161	4.1427	1.39904	1.18816	4.35514	common
MSTRG.16038.1	common	0.923752	1.25912	1.00765	2.19391	2.22767	2.46314	common
MSTRG.16036.1	common	1.01994	3.89484	3.14873	1.74847	2.37077	2.36155	common
MSTRG.16032.1	common	5.32752	3.16412	6.49411	3.70587	2.83702	5.28092	common
MSTRG.16025.1	common	2.20277	1.63171	1.17063	1.18024	1.24345	1.27185	common
MSTRG.16019.1	common	1.72204	3.21823	2.51396	2.60088	4.03598	4.10817	common
MSTRG.16015.1	common	2.07044	3.35989	7.8797	2.17993	2.10568	4.72307	common
MSTRG.16014.11	common	2.86701	2.99844	5.59245	3.28941	1.94306	4.48395	common
MSTRG.16.11	common	1.96789	2.7602	2.86001	4.68358	2.92256	4.66454	common
MSTRG.15980.4	common	0.822888	0.260586	1.25408	6.0279	1.35432	5.43437	common
MSTRG.15980.1	common	0.614504	0.355171	1.19995	7.08445	2.38005	3.19144	common
MSTRG.15949.5	common	0	3.62828	5.58501	0	3.34454	5.15591	common
MSTRG.1588.1	common	0.848412	1.18324	1.0695	3.56333	3.54973	1.37508	common
MSTRG.15826.1	common	2.72952	0.860515	3.402	2.29528	3.0118	2.66244	common
MSTRG.15789.1	common	3.1421	2.44059	3.84647	3.73453	2.06947	2.78487	common
MSTRG.15783.1	common	3.08413	4.29024	1.86958	2.61367	3.80683	2.24349	common
MSTRG.15771.1	common	4.31163	5.89762	6.88574	6.18731	4.55848	6.30406	common
MSTRG.15745.1	common	2.2223	2.32287	3.29023	3.26808	2.75841	3.88078	common
MSTRG.15744.1	common	3.16557	2.65527	3.06939	4.48455	3.63519	3.27036	common
MSTRG.15691.1	common	4.35456	2.70371	2.78351	6.73328	4.14379	4.77446	common
MSTRG.15690.1	common	2.53923	2.31944	3.00598	4.47747	3.28726	3.06416	common
MSTRG.15689.1	common	5.16269	1.62392	2.60721	4.84003	1.71414	3.23294	common
MSTRG.15646.1	common	3.95659	2.75109	2.75108	3.09759	2.03057	3.07919	common
MSTRG.1560.3	common	4.34848	3.01433	3.23144	6.05936	6.26393	4.24281	common
MSTRG.15547.7	common	3.90786	5.22203	6.18698	2.9856	2.78267	4.34207	common
MSTRG.1553.1	common	3.23871	1.85769	2.45914	3.13155	1.79777	3.12877	common
MSTRG.15525.1	common	0	0.202505	1.47477	8.04991	1.74154	6.52665	common
MSTRG.15520.11	common	2.69676	2.52357	2.72512	1.95194	2.31574	3.45998	common
MSTRG.1551.1	common	3.50072	2.88488	3.27526	2.39523	2.52427	2.67976	common
MSTRG.15507.1	common	2.30681	5.33316	3.00015	3.46022	2.54537	4.25021	common
MSTRG.15501.1	common	3.24238	2.82604	1.83875	1.80541	1.42729	3.40803	common
MSTRG.15488.1	common	4.23072	3.05258	3.50427	3.39535	3.59127	4.05209	common
MSTRG.15487.1	common	5.87983	3.28799	3.28717	2.83397	2.77702	3.38989	common
MSTRG.15486.1	common	3.6465	3.57832	2.42383	2.84668	3.91817	2.86524	common
MSTRG.15482.10	common	3.09484	2.2697	3.91677	6.76058	3.70135	7.10964	common
MSTRG.15457.1	common	1.9	1.83027	4.90782	3.87917	2.28784	3.86963	common
MSTRG.15379.1	common	1.86601	1.39646	3.01546	1.64489	1.15956	2.05102	common
MSTRG.15360.1	common	1.977	2.47009	2.45946	2.58831	1.98618	2.94631	common
MSTRG.15357.6	common	3.3216	7.27407	5.03021	3.93078	4.69948	4.60975	common
MSTRG.15355.1	common	3.44436	2.39055	3.68395	1.88962	1.72342	1.64646	common
MSTRG.15353.1	common	3.04154	2.27563	4.40107	1.55279	1.40449	2.58279	common
MSTRG.15315.1	common	2.73436	3.66222	3.31804	3.99637	3.44529	3.41437	common
MSTRG.15234.1	common	2.38023	1.63992	0.967192	2.42431	3.81832	1.30855	common
MSTRG.1521.1	common	3.37207	3.0717	3.81298	6.9153	2.94813	5.62692	common
MSTRG.15207.3	common	4.4159	5.06771	2.94488	2.35515	2.04343	3.98984	common
MSTRG.15202.1	common	2.08754	0.875514	0.809647	1.04377	0.175103	0.404823	common
MSTRG.15180.1	common	9.89624	6.06445	2.51123	15.1143	9.41036	3.40232	common
MSTRG.15155.1	common	3.10762	1.97479	2.57972	3.57847	1.78055	2.90558	common
MSTRG.15082.1	common	6.71668	8.4872	13.4473	6.32861	5.3045	7.01264	common
MSTRG.15036.1	common	1.7437	2.01727	2.38227	3.06325	1.04058	2.72694	common
MSTRG.15011.1	common	1.48112	2.3995	1.37405	2.64807	3.75574	2.30356	common
MSTRG.1501.1	common	2.23704	1.77441	1.2832	4.55397	1.73315	4.3079	common
MSTRG.15003.1	common	0	3.2653	0	0.30949	1.54672	1.19841	common
MSTRG.14920.1	common	2.04372	2.64703	1.92334	3.81695	2.8235	3.40956	common
MSTRG.14854.1	common	1.53115	2.81796	2.6061	2.82175	1.10056	2.23478	common
MSTRG.14853.3	common	0.0345329	2.22214	0	0.0805767	0	0.109785	specific_EDL expressed
MSTRG.14853.2	common	1.74792	0.353041	3.79793	4.52622	1.06439	3.08691	common
MSTRG.14853.1	common	1.24373	3.28034	2.25264	2.3156	1.24064	1.2901	common
MSTRG.14806.5	common	3.97863	1.30197	2.32341	4.09353	1.64694	3.06492	common
MSTRG.14803.8	common	1.65968	3.18703	2.94422	3.21307	3.32323	2.92311	common
MSTRG.14803.6	common	2.75653	1.55755	2.69371	4.28233	1.8111	2.50529	common
MSTRG.14761.8	common	4.83203	3.10404	3.66587	2.84112	3.03033	2.20459	common
MSTRG.14759.1	common	3.28702	2.24921	2.64245	3.67091	2.52803	3.36499	common
MSTRG.14721.1	common	2.2813	2.03255	2.90753	2.73756	1.34767	2.23279	common
MSTRG.14713.1	common	4.1763	8.86071	7.14601	7.73843	4.84248	9.64712	common
MSTRG.14686.10	common	3.78131	3.76859	3.62207	1.50439	1.77346	4.00153	common
MSTRG.14666.1	common	1.33146	3.59322	1.58497	2.12132	1.86218	2.05233	common
MSTRG.14664.2	common	0.710171	1.61623	1.33667	1.46473	1.34113	0.954766	common
MSTRG.14664.1	common	1.00833	0.476634	0.254418	1.2184	0.433304	0.908636	common
MSTRG.14652.3	common	2.4981	2.86388	2.93369	3.47709	1.7654	3.04987	common
MSTRG.14577.1	common	2.21029	3.13905	1.34786	1.2682	1.60689	1.06575	common
MSTRG.14558.1	common	2.69241	2.59224	2.94638	2.94074	3.08841	3.295	common
MSTRG.14555.12	common	2.30484	2.47194	2.86885	3.05732	3.79921	4.21553	common
MSTRG.14547.1	common	5.92039	6.05616	7.50632	3.57103	1.87388	3.19299	common
MSTRG.14532.4	common	3.50423	6.48625	5.6538	2.33615	1.72967	1.2564	common
MSTRG.14526.1	common	1.87861	2.93943	2.24189	3.08887	2.42427	4.95667	common
MSTRG.14517.1	common	0.430257	0	1.02357	0.968079	0	0.651364	common
MSTRG.14513.1	common	2.812	1.93222	3.28998	2.12716	1.45352	2.67626	common
MSTRG.14508.1	common	3.71017	3.12668	3.19612	2.60909	2.68397	3.28173	common
MSTRG.14477.1	common	2.91485	2.56977	3.37285	4.72407	1.94679	2.50802	common
MSTRG.14464.1	common	0.980905	1.5339	1.19484	1.5895	1.97493	3.39754	common
MSTRG.14450.1	common	4.56174	4.18451	7.80731	5.77778	3.31682	6.76633	common
MSTRG.14366.1	common	2.42382	1.91693	3.08111	2.97469	2.48793	3.36552	common
MSTRG.14360.1	common	2.42384	2.86602	2.2584	3.35123	3.06198	3.11242	common
MSTRG.14353.1	common	17.4171	21.7578	14.4306	17.0491	24.0348	12.9451	common
MSTRG.14331.6	common	2.5003	1.25236	3.4121	4.6866	1.96414	2.71167	common
MSTRG.14306.1	common	2.99206	3.97009	2.92955	1.58201	2.02501	4.43871	common
MSTRG.14300.1	common	1.21122	3.01123	2.20886	0.967874	1.82208	2.63744	common
MSTRG.14298.1	common	2.14271	4.74468	2.3988	2.01667	2.46983	1.52651	common
MSTRG.1423.1	common	1.56194	1.02394	2.17097	4.44553	1.3032	6.6163	common
MSTRG.14200.1	common	16.8753	11.6184	18.6068	4.20327	2.21302	2.81313	common
MSTRG.1420.1	common	0.697769	0.516159	0.735169	1.30214	0.857193	3.37219	common
MSTRG.14195.1	common	1.55354	3.74847	1.66493	2.56672	1.89386	2.61524	common
MSTRG.14180.11	common	3.67116	17.0151	8.94006	16.7551	18.2218	21.1367	common
MSTRG.1418.1	common	0.881851	0.683215	1.01169	2.05765	0.683215	3.16153	common
MSTRG.14143.1	common	2.51697	2.25514	2.191	1.872	2.28759	2.72173	common
MSTRG.14066.3	common	1.71842	2.30523	2.09925	1.23047	1.15262	0	common
MSTRG.14066.2	common	4.2733	2.42418	2.52304	2.61047	2.20254	2.24612	common
MSTRG.14066.1	common	4.6854	6.61868	4.20065	4.94097	4.92008	2.87413	common
MSTRG.14017.2	common	1.01628	1.94794	1.46605	2.02191	3.16617	3.57888	common
MSTRG.14001.1	common	1.21808	2.94411	1.98024	1.55029	1.02404	3.56443	common
MSTRG.13960.1	common	3.13017	1.82713	2.5457	5.18836	2.7573	3.54185	common
MSTRG.13959.1	common	3.18482	3.33386	4.34689	4.90623	3.6412	6.88358	common
MSTRG.13957.1	common	2.49353	2.74323	2.16307	3.90432	3.04708	3.84423	common
MSTRG.13956.6	common	2.26134	2.34065	2.43162	3.4733	4.08333	3.89411	common
MSTRG.13951.1	common	6.1712	6.66082	6.23588	7.02347	4.82934	7.77745	common
MSTRG.1392.1	common	3.78024	2.54263	1.77729	3.5337	2.11886	1.91948	common
MSTRG.13918.1	common	0.960124	3.04657	3.18669	1.23444	1.82794	2.65557	common
MSTRG.13917.1	common	3.08972	1.44105	3.03459	2.46379	1.68681	3.03459	common
MSTRG.13912.1	common	1.98042	2.72443	2.80221	2.99084	3.61692	2.87499	common
MSTRG.13908.1	common	1.69691	1.96156	3.51368	1.16105	1.44536	2.23598	common
MSTRG.13887.10	common	2.51689	3.37266	2.89163	3.29727	3.35641	3.43644	common
MSTRG.13880.1	common	3.91004	2.45442	4.38856	4.16504	1.98242	4.49827	common
MSTRG.13860.1	common	2.24264	2.73363	2.25924	1.39481	1.97429	2.40045	common
MSTRG.13855.12	common	1.79339	3.18936	3.01519	8.13922	5.3156	5.70145	common
MSTRG.13850.1	common	3.73128	2.63703	5.5823	2.28965	1.31852	3.17425	common
MSTRG.13765.2	common	3.65256	3.67338	4.15594	5.21794	3.51707	4.87871	common
MSTRG.1376.1	common	0.830268	1.49962	2.28898	0.259459	2.33941	2.35085	common
MSTRG.13737.14	common	3.5367	3.80668	3.0159	3.99403	3.07268	2.88648	common
MSTRG.1373.1	common	1.80922	2.91154	1.90316	1.82696	3.67018	4.22925	common
MSTRG.13722.1	common	2.22423	3.12901	3.70167	4.91672	2.38077	4.10457	common
MSTRG.13712.2	common	0	0.893214	6.78177	3.14622	0	0	common
MSTRG.13712.1	common	5.57908	3.42307	2.49903	1.68977	3.31336	2.60103	common
MSTRG.1371.1	common	1.63473	1.23049	1.99422	0.646288	1.58206	3.1273	common
MSTRG.13686.4	common	3.54077	3.51131	9.38344	5.559	1.94768	0.502684	common
MSTRG.13681.1	common	3.39805	5.51041	3.65515	2.52618	1.98282	2.24337	common
MSTRG.13651.15	common	2.08752	1.48807	1.81122	2.84135	1.85004	2.76523	common
MSTRG.13620.1	common	1.0482	3.2657	5.66252	2.09639	2.63768	2.32309	common
MSTRG.13607.2	common	2.41862	4.46259	2.95294	2.9652	2.95389	2.49769	common
MSTRG.13605.14	common	6.33816	6.45622	4.23941	11.9361	8.18116	11.9171	common
MSTRG.13550.1	common	2.52786	1.72682	1.29281	1.24008	0.93227	1.51443	common
MSTRG.13546.15	common	5.52905	5.45315	3.46255	3.9746	4.0579	3.43241	common
MSTRG.13537.1	common	1.98747	2.78185	2.77054	2.0962	1.8343	2.76469	common
MSTRG.1352.5	common	5.31561	4.31549	1.74678	4.8169	4.56639	5.76647	common
MSTRG.13385.9	common	3.66838	2.47613	3.61294	4.42905	2.59257	3.52321	common
MSTRG.13385.11	common	2.38533	0	1.92536	2.84443	2.21304	1.4764	common
MSTRG.13385.10	common	0.872539	2.49082	2.51417	1.46857	2.08819	2.45072	common
MSTRG.13381.11	common	3.72248	2.71574	2.85245	3.50883	2.44692	3.14725	common
MSTRG.13335.2	common	1.54109	1.70152	2.13002	8.09072	4.11052	6.45251	common
MSTRG.1333.1	common	2.43267	2.54641	2.70684	2.09713	3.41592	2.63466	common
MSTRG.13328.1	common	2.0162	2.19319	2.67397	2.27443	1.78918	2.08373	common
MSTRG.13325.4	common	4.66461	3.63318	5.94767	4.041	2.88348	6.98851	common
MSTRG.13250.4	common	4.02817	2.44026	4.02414	4.25873	2.5654	3.74797	common
MSTRG.13245.1	common	2.74051	2.71983	2.77262	2.98685	3.79345	3.16078	common
MSTRG.13234.1	common	2.62495	1.5853	1.5882	2.22595	1.46199	2.32121	common
MSTRG.13228.3	common	0	2.69557	2.40268	3.79439	0	0	common
MSTRG.13228.2	common	3.66984	3.79823	1.83714	2.38336	1.80468	2.34114	common
MSTRG.13228.1	common	3.53799	2.80872	3.34184	2.25791	1.19885	2.62826	common
MSTRG.13210.1	common	4.63101	3.68182	4.55539	3.53031	2.35321	4.02175	common
MSTRG.13132.1	common	9.66995	4.99454	8.93661	6.44664	2.35853	5.54686	common
MSTRG.13123.1	common	2.36647	1.56569	1.49677	1.35068	1.47359	1.4678	common
MSTRG.1310.1	common	3.54792	3.19157	3.03716	2.46754	1.95811	2.63963	common
MSTRG.13091.1	common	1.7243	3.63848	2.89331	2.50024	1.81924	3.89484	common
MSTRG.13082.9	common	4.18381	3.91657	3.94943	6.02275	5.52206	5.3755	common
MSTRG.13082.10	common	3.46558	2.84584	5.10241	5.62446	4.77226	5.91519	common
MSTRG.13040.7	common	5.11786	5.25923	8.33646	3.44848	1.71583	2.64457	common
MSTRG.13000.1	common	1.88931	4.03938	2.09294	2.50794	3.38226	4.00649	common
MSTRG.12964.1	common	2.90945	1.02358	0.603233	2.78295	0.877358	1.65889	common
MSTRG.12954.1	common	4.66315	2.88213	3.45433	2.83844	3.6477	3.92537	common
MSTRG.1295.1	common	3.15658	3.70683	3.06068	3.2355	3.37586	6.04484	common
MSTRG.12904.1	common	5.30662	7.38298	4.71065	5.3253	4.89303	5.17154	common
MSTRG.12903.1	common	3.86905	7.02233	3.29906	4.29894	5.4777	3.59897	common
MSTRG.12900.1	common	1.81218	5.87414	2.25638	2.874	4.27809	2.77267	common
MSTRG.12899.1	common	2.27167	7.94522	3.64572	4.07736	5.60542	4.2707	common
MSTRG.1289.1	common	2.98906	2.75054	0.992083	1.36643	1.04331	2.53532	common
MSTRG.12880.1	common	1.72371	1.84179	2.89995	1.29845	2.37925	1.82514	common
MSTRG.12879.1	common	3.65566	5.27829	1.89747	1.90094	2.41293	3.16244	common
MSTRG.1283.1	common	3.79292	6.04713	1.83898	3.30665	4.69077	2.23305	common
MSTRG.1281.1	common	1.48284	2.90634	1.55791	1.60771	2.24123	2.87408	common
MSTRG.12804.1	common	2.17861	3.59273	3.40448	2.59106	1.64999	2.69692	common
MSTRG.12803.1	common	1.89057	3.98484	2.16397	2.73973	1.71311	2.10626	common
MSTRG.1279.1	common	0.957435	2.02112	0.814881	2.0638	3.01607	3.73917	common
MSTRG.12748.8	common	1.46727	2.62623	3.72422	4.54381	2.73566	5.07848	common
MSTRG.12732.16	common	4.05885	3.97335	3.85929	3.92126	2.93468	3.94506	common
MSTRG.12732.12	common	7.78611	8.78205	7.92368	6.88044	6.94395	7.15688	common
MSTRG.12729.1	common	3.23903	2.60549	2.58761	2.9552	3.33889	3.32409	common
MSTRG.12728.5	common	3.71374	2.64278	2.43797	4.12638	3.1756	3.59779	common
MSTRG.12725.1	common	6.11956	10.6104	5.40237	3.92952	7.11942	6.59537	common
MSTRG.12716.8	common	0.921742	1.77104	1.49259	1.54615	1.78832	2.8714	common
MSTRG.1271.1	common	4.06612	4.99193	1.93756	6.73427	7.42588	3.89463	common
MSTRG.12676.5	common	3.05923	2.5892	2.74498	2.52472	2.13451	2.86242	common
MSTRG.1267.7	common	0.700174	3.01909	1.22781	2.61546	3.16041	3.98817	common
MSTRG.12669.1	common	3.51414	2.81067	1.53851	4.09294	3.65947	2.13435	common
MSTRG.12668.6	common	2.89226	3.70742	1.27365	3.56488	3.32974	2.13353	common
MSTRG.12666.8	common	2.55351	3.27499	4.04015	3.52549	2.39678	3.76372	common
MSTRG.12666.7	common	7.68552	4.8648	6.21001	8.07692	4.50665	6.79651	common
MSTRG.12660.6	common	0.916655	1.00075	0.728546	1.62961	1.70716	2.0035	common
MSTRG.12642.1	common	2.011	3.53143	3.66743	3.47848	3.41932	2.11582	common
MSTRG.12634.1	common	1.71764	3.1409	1.64593	1.5049	1.30032	2.29153	common
MSTRG.12632.1	common	1.63129	4.1297	2.27541	1.72917	1.71599	2.64492	common
MSTRG.12612.2	common	5.90142	4.01659	5.17029	4.82583	3.22771	4.90499	common
MSTRG.12586.1	common	1.47875	2.07412	1.24513	2.0111	2.05379	2.40497	common
MSTRG.12572.1	common	3.66449	2.43841	3.97001	3.62355	2.5071	2.71946	common
MSTRG.12556.1	common	3.51677	3.21945	4.31572	2.62107	2.60655	3.95233	common
MSTRG.12555.5	common	3.79009	2.86817	3.63202	2.99888	2.6222	3.43888	common
MSTRG.12539.1	common	2.80007	2.87452	3.76857	2.6329	1.26198	2.06664	common
MSTRG.12533.2	common	0	0.714601	0	0	0.787686	0	common
MSTRG.12533.1	common	3.71929	2.80768	3.73749	5.73317	3.02142	3.48933	common
MSTRG.12531.3	common	0.56316	0	0.760625	1.26284	2.55855	0.645379	common
MSTRG.12531.2	common	2.52522	2.60487	2.55688	3.42956	1.98222	2.49208	common
MSTRG.12531.1	common	3.43251	2.67818	3.58456	5.18727	3.25589	3.32304	common
MSTRG.12528.6	common	3.15837	2.98457	4.79182	4.10033	3.32302	4.02298	common
MSTRG.12528.5	common	4.71744	3.48245	4.9634	6.46709	4.1598	4.57632	common
MSTRG.12522.1	common	1.89978	2.60061	2.14568	1.49983	1.84932	3.45692	common
MSTRG.1252.1	common	0.986036	0.611146	1.78166	2.7609	2.67376	3.30881	common
MSTRG.12516.1	common	1.10069	2.4418	0.781185	2.45747	2.77541	2.28526	common
MSTRG.12510.1	common	3.8316	7.42242	5.9029	5.77365	4.72581	4.39415	common
MSTRG.12508.1	common	1.68456	2.7234	1.94304	3.73335	1.52605	1.73298	common
MSTRG.125.2	common	2.21515	3.28016	0	1.59491	4.85463	1.29616	common
MSTRG.125.1	common	8.48529	3.70356	7.77306	5.37731	1.88281	6.4337	common
MSTRG.12484.6	common	3.85531	3.26662	4.51917	6.33428	4.79498	7.38536	common
MSTRG.12480.9	common	4.43574	4.00445	3.66653	2.73824	3.3938	4.2852	common
MSTRG.12478.1	common	0.422015	1.06261	0.726225	3.48162	2.45217	2.9049	common
MSTRG.12476.1	common	1.81092	1.66672	1.65583	4.5273	2.75422	3.857	common
MSTRG.12472.1	common	3.05474	2.2659	2.22472	3.00083	2.44341	2.28944	common
MSTRG.12470.1	common	2.42526	2.13295	2.65593	2.56103	1.73347	2.5235	common
MSTRG.12448.1	common	1.75953	2.29575	1.48967	4.04471	2.15427	3.08894	common
MSTRG.12447.2	common	2.37586	1.96441	2.24797	5.7786	1.96867	3.8161	common
MSTRG.12434.1	common	4.14233	2.72846	3.70846	3.22007	2.67426	2.44125	common
MSTRG.12431.2	common	7.33429	4.39047	5.90891	6.7332	5.10578	3.87307	common
MSTRG.12431.1	common	0.51951	0	0	0	0	0.794983	common
MSTRG.12424.1	common	3.5248	1.11725	1.87544	3.68501	1.48966	3.46235	common
MSTRG.12421.1	common	2.13481	3.32998	2.05446	3.47228	2.43802	4.17025	common
MSTRG.12380.1	common	3.31573	1.0557	2.26672	2.54357	0.774177	2.26672	common
MSTRG.1238.1	common	3.15984	3.64508	2.14632	3.59285	2.26913	2.70315	common
MSTRG.12363.1	common	3.02126	2.53423	2.46692	2.3852	1.80063	1.46473	common
MSTRG.12327.1	common	1.19458	1.38826	2.0557	4.18105	1.73532	4.75382	common
MSTRG.12308.9	common	3.78675	2.99639	4.19203	10.639	6.30544	6.61051	common
MSTRG.12303.22	common	0	0	1.84503	0.339961	0.0237632	0.0183129	specific_EDL expressed
MSTRG.12303.21	common	6.0735	6.00196	5.25446	8.02163	1.26933	2.74716	common
MSTRG.12292.1	common	3.40254	1.21081	1.79954	1.75282	1.29729	2.39939	common
MSTRG.12286.1	common	4.35649	2.90002	3.56315	6.57433	3.85989	3.34045	common
MSTRG.12285.9	common	5.75273	3.67281	4.58948	5.70647	4.70017	5.17903	common
MSTRG.12280.1	common	1.71958	2.45273	2.92076	1.75866	2.77068	2.28734	common
MSTRG.12273.1	common	0.697956	1.37117	1.27972	5.1682	1.59648	5.63364	common
MSTRG.12271.5	common	1.79664	2.28376	3.83897	3.35848	0.881105	3.26496	common
MSTRG.12263.1	common	3.15686	3.11316	3.82734	2.81799	2.47403	3.42334	common
MSTRG.12248.1	common	2.71195	1.90333	2.13618	1.76761	2.74304	3.05993	common
MSTRG.12242.14	common	3.11515	6.26035	2.9789	8.0081	8.37466	6.85839	common
MSTRG.12242.13	common	5.60645	5.6793	6.626	0	0.19697	1.15732	common
MSTRG.1223.4	common	5.4856	4.96876	3.00581	4.26224	4.12929	4.5468	common
MSTRG.1223.2	common	1.8549	1.78536	1.81423	2.64228	2.31047	3.28547	common
MSTRG.12220.1	common	2.74502	3.31406	4.76551	5.85863	1.84866	3.79738	common
MSTRG.12193.2	common	5.40847	4.50493	5.37758	5.79322	4.98106	8.38562	common
MSTRG.12184.1	common	2.35875	3.36072	2.74667	2.74274	1.77548	4.44698	common
MSTRG.12165.10	common	1.78309	2.21964	2.8579	3.19388	1.93675	3.49018	common
MSTRG.12157.2	common	9.11812	3.09755	2.08225	4.80752	4.78936	1.95944	common
MSTRG.1214.1	common	4.40653	2.40656	2.48623	1.73372	2.3506	2.73485	common
MSTRG.12110.1	common	2.41796	1.85451	1.87846	3.08345	2.25767	2.9826	common
MSTRG.12106.13	common	1.20751	1.3361	1.73817	1.31017	1.68399	1.70011	common
MSTRG.12106.12	common	1.74958	2.46642	1.33537	3.6075	3.12213	2.85952	common
MSTRG.12106.10	common	2.93616	3.17964	2.39016	3.80167	2.90395	3.50557	common
MSTRG.12102.1	common	3.57325	2.82375	2.82856	4.5023	2.76838	3.25899	common
MSTRG.12088.1	common	3.02518	4.22552	3.60656	3.78147	1.01995	4.5082	common
MSTRG.12065.1	common	1.07325	0.82917	3.43308	0.793269	1.45105	3.13194	common
MSTRG.12064.1	common	4.12619	2.80625	2.86546	1.44974	1.59021	2.75733	common
MSTRG.12061.1	common	3.24403	2.79257	1.96422	0.961195	1.21012	1.13718	common
MSTRG.12051.1	common	2.55599	2.78179	1.67561	2.73856	1.36732	2.87996	common
MSTRG.12009.3	common	3.78236	3.60969	2.63188	6.04582	4.72227	3.50917	common
MSTRG.11983.1	common	1.12774	1.22523	1.32905	1.98581	2.34155	3.54412	common
MSTRG.11982.1	common	1.91596	1.08804	1.91544	3.5701	2.12616	4.76551	common
MSTRG.11961.1	common	1.00103	3.07877	1.72555	1.89084	0.466481	3.2354	common
MSTRG.11926.1	common	4.07908	3.96463	3.97607	2.50356	1.99136	2.7414	common
MSTRG.11916.13	common	3.276	1.74018	3.57665	4.75647	1.33335	3.33762	common
MSTRG.11906.2	common	4.21788	1.92557	3.29233	3.06755	2.79578	3.59358	common
MSTRG.11906.1	common	0	0.954251	0	0	0	0	specific_EDL expressed
MSTRG.11899.1	common	1.03262	2.40025	1.03311	1.43419	1.73351	2.8023	common
MSTRG.11892.1	common	2.44749	2.30574	1.93405	3.51827	2.54845	2.84	common
MSTRG.11858.1	common	2.01221	1.13379	1.14112	2.69819	1.13379	1.10177	common
MSTRG.11836.1	common	27.8947	24.3221	42.3771	26.3007	25.9804	38.0064	common
MSTRG.1176.1	common	1.82884	2.25358	2.75326	1.9951	2.05762	2.13686	common
MSTRG.11752.1	common	0.830731	0.964774	1.36636	0.86396	1.46561	3.74983	common
MSTRG.11737.4	common	1.42914	0	0	0.00887665	0.796692	0.774625	common
MSTRG.11737.3	common	1.86299	4.82733	4.05622	3.87869	2.51128	3.98747	common
MSTRG.11684.1	common	3.09874	3.56138	3.14671	2.65114	1.96076	2.75918	common
MSTRG.11610.1	common	2.33288	3.47279	1.92294	2.88309	2.79185	3.08432	common
MSTRG.11565.1	common	1.87213	2.71081	1.62115	1.56406	2.52658	3.08936	common
MSTRG.11543.1	common	0.763088	0.295624	0.710007	1.52618	0.561685	0.732911	common
MSTRG.11496.3	common	0.521463	0	0	0.00620789	0.0072149	0	specific_EDL expressed
MSTRG.11496.1	common	4.61403	3.39223	4.03816	5.83534	2.81561	4.3311	common
MSTRG.11484.1	common	3.40242	4.13741	2.63812	2.15802	2.48977	1.74457	common
MSTRG.11463.1	common	3.8392	5.96732	3.52905	0	1.14543	5.10891	common
MSTRG.11462.14	common	2.43386	5.82311	2.98582	4.18774	2.37954	2.95742	common
MSTRG.11445.1	common	0.987154	2.1292	1.77759	3.66657	0.887168	2.05106	common
MSTRG.11437.1	common	3.49695	2.57033	4.01183	5.40234	1.68461	2.66169	common
MSTRG.11421.1	common	3.04623	2.05146	2.65549	3.40156	2.01311	3.42715	common
MSTRG.11419.1	common	4.4683	4.29184	3.85712	4.13595	2.61802	3.45811	common
MSTRG.114.4	common	6.16207	7.3101	8.29308	5.36791	5.67808	6.89045	common
MSTRG.11395.1	common	3.10922	3.89731	1.55177	0.526176	0.394665	1.13796	common
MSTRG.11379.2	common	6.0179	4.46964	6.01499	7.36993	4.81431	8.35415	common
MSTRG.11315.1	common	1.0134	1.78199	1.7925	3.80026	1.93831	4.25112	common
MSTRG.11292.1	common	0.730186	1.16383	0	2.85436	2.53304	1.89501	common
MSTRG.11254.1	common	2.05712	2.23037	1.68831	2.05712	3.04637	2.60092	common
MSTRG.11228.1	common	1.18324	1.1459	3.18154	2.21858	1.03131	2.03619	common
MSTRG.11217.1	common	1.95665	3.86044	2.94376	2.29693	2.1057	2.06063	common
MSTRG.11169.2	common	1.34387	0	0.981744	1.41994	0.0294692	0	common
MSTRG.11169.1	common	1.14459	2.76871	1.31402	1.22937	2.45018	3.13343	common
MSTRG.11154.8	common	3.63539	4.05512	6.03006	3.52378	3.08118	5.94774	common
MSTRG.11135.3	common	3.2948	3.43024	7.91896	2.70343	1.62356	3.33629	common
MSTRG.11122.1	common	3.49557	3.00098	2.70576	4.46732	2.25857	3.27478	common
MSTRG.11113.4	common	2.54357	3.11196	3.88587	1.5178	2.52847	3.10009	common
MSTRG.11082.1	common	2.68271	1.55055	3.39817	3.35338	1.55055	4.19773	common
MSTRG.11018.1	common	1.59322	1.11973	1.36105	3.39127	1.05801	1.88981	common
MSTRG.10998.7	common	3.07189	2.38816	2.51361	3.62633	1.82254	3.60333	common
MSTRG.10994.1	common	1.26353	3.52748	1.93269	2.26483	1.3228	1.47794	common
MSTRG.10973.5	common	3.31802	3.64734	5.09116	3.2503	3.21492	6.16183	common
MSTRG.10967.1	common	1.53404	2.02661	1.7766	1.88468	2.4826	1.51533	common
MSTRG.10966.1	common	16.4555	6.93661	11.3789	7.28315	2.65161	4.28769	common
MSTRG.10965.3	common	5.84129	3.28364	5.94238	3.66021	1.00836	2.06031	common
MSTRG.10944.14	common	4.32635	7.77844	6.06557	2.831	4.42072	2.10465	common
MSTRG.10933.1	common	1.71908	3.1253	3.88465	1.24242	1.55362	1.86314	common
MSTRG.1093.1	common	1.32074	2.2702	4.06238	3.37522	2.11886	2.79289	common
MSTRG.1092.1	common	2.52654	2.31632	3.0121	2.72983	2.51774	2.52739	common
MSTRG.10887.1	common	4.20854	4.73246	3.2403	3.55851	4.85828	3.09485	common
MSTRG.10822.11	common	2.50048	0.871761	1.82876	3.35481	0.82333	1.70325	common
MSTRG.10812.2	common	3.10883	3.23969	4.86119	3.91686	2.50962	5.12634	common
MSTRG.10733.4	common	6.50227	3.40845	7.78897	10.5952	4.54369	4.57943	common
MSTRG.10732.1	common	3.55659	2.82406	2.08292	6.13747	3.52196	2.39604	common
MSTRG.10718.1	common	1.86128	0.939596	1.96562	4.5686	1.50335	4.80485	common
MSTRG.10711.1	common	1.10342	1.1844	1.59736	2.75855	0.728862	4.32228	common
MSTRG.10700.4	common	1.16902	0.030643	0	0	1.44022	0	common
MSTRG.10700.3	common	4.85795	6.61638	7.27215	1.62438	1.55264	2.1051	common
MSTRG.10687.1	common	1.15281	1.2314	0.961661	2.09977	2.50526	2.4932	common
MSTRG.10686.1	common	1.78572	2.20355	3.45734	3.17461	2.4239	4.99394	common
MSTRG.10660.1	common	1.4545	3.18766	1.10098	1.63631	1.31257	1.10098	common
MSTRG.10573.1	common	3.48001	7.32716	5.33418	3.23144	3.01707	2.66709	common
MSTRG.1056.1	common	3.56361	1.38045	3.06623	2.8783	1.48664	1.41518	common
MSTRG.10540.1	common	2.43057	1.80046	3.10659	5.93437	3.58768	3.1831	common
MSTRG.1054.1	common	2.94254	2.96388	2.29627	3.13871	2.96388	3.64312	common
MSTRG.10539.3	common	2.81045	2.75038	0	5.5251	4.35631	0	common
MSTRG.10539.2	common	2.15968	1.50291	2.32635	0	0	1.96227	common
MSTRG.10538.1	common	2.51442	2.56796	3.75747	7.44089	4.73203	2.72571	common
MSTRG.10536.1	common	1.19952	1.33216	1.74179	3.9734	2.74759	2.70946	common
MSTRG.10535.1	common	2.05925	2.54548	2.10177	3.4682	2.81821	2.94248	common
MSTRG.10531.1	common	0.816821	1.35828	1.57705	3.24736	0.725442	3.47979	common
MSTRG.1050.1	common	3.21433	1.61533	3.28894	1.47685	1.68264	2.69095	common
MSTRG.10475.10	common	2.85376	2.62492	4.13542	4.11432	3.89363	5.29921	common
MSTRG.10455.1	common	2.45266	3.37268	2.59325	2.78573	2.87303	2.30511	common
MSTRG.10442.1	common	1.77154	4.32839	7.13419	3.3305	3.69881	3.20124	common
MSTRG.1044.8	common	4.46585	4.61198	6.42525	5.61802	4.57896	5.72142	common
MSTRG.1044.7	common	4.29228	2.5222	2.78327	4.43743	2.31335	4.40685	common
MSTRG.10427.1	common	2.56751	2.82753	2.96991	3.30795	3.43104	3.07381	common
MSTRG.10426.1	common	2.29921	2.64894	3.24361	2.35286	2.83499	3.30757	common
MSTRG.10415.1	common	2.93883	2.42655	4.00414	0.559777	1.94124	1.50155	common
MSTRG.10411.1	common	3.22064	1.75866	2.87129	1.78493	1.21753	2.18685	common
MSTRG.10405.1	common	2.30393	2.69287	3.3692	3.09708	2.81959	3.25933	common
MSTRG.10401.1	common	0.738474	1.418	1.34434	2.07094	1.0635	1.53226	common
MSTRG.10397.11	common	2.59822	2.04489	2.89983	2.37709	1.53367	3.95432	common
MSTRG.10296.1	common	1.82509	1.04855	1.13936	2.20011	1.38409	3.07869	common
MSTRG.10238.5	common	1.77265	4.00705	6.02562	12.7076	3.15364	9.00704	common
MSTRG.10232.1	common	2.88346	3.78246	3.66785	2.79988	3.22553	4.09936	common
MSTRG.10167.1	common	3.23815	1.19298	0.993678	3.2608	2.73683	1.22748	common
MSTRG.10126.1	common	3.43308	2.65469	2.49658	2.62845	2.20474	3.06872	common
MSTRG.1009.1	common	5.57824	2.36217	2.89364	2.96543	1.73526	2.5944	common
MSTRG.10059.1	common	1.81006	2.84994	2.60439	1.59161	1.26263	1.93469	common
MSTRG.1005.1	common	4.01992	1.0132	2.05229	1.64958	0.978659	2.00754	common
MSTRG.10028.3	common	1.26313	4.01226	1.45565	2.4745	2.1364	5.11988	common
MSTRG.1002.4	common	2.78727	2.14807	4.36732	3.82883	2.40948	5.95774	common
MSTRG.1002.3	common	1.62803	0.952295	1.87083	2.3084	2.08001	3.17411	common
MSTRG.1002.2	common	1.82944	1.26109	3.542	2.52337	2.90751	4.5191	common
MSTRG.10013.1	common	3.90943	3.61293	4.47628	3.98163	2.61132	4.50088	common
MSTRG.10004.1	common	0.189583	0.315822	0.978809	0.189583	0.473734	0.428229	specific_EDL expressed
ENSSSCT00000091416	common	0.888899	1.36274	0.824392	1.33735	1.0076	1.04608	common
ENSSSCT00000091322	common	1.18617	1.83361	1.28276	1.97161	1.15713	1.67587	common
ENSSSCT00000091226	common	3.43061	3.81678	2.30326	2.9843	2.62452	3.04702	common
ENSSSCT00000090919	common	2.60504	3.18634	2.1265	6.04027	2.65405	3.41554	common
ENSSSCT00000090827	common	0.560857	0.465249	0.428957	1.09339	0.337964	0.658059	common
ENSSSCT00000090430	common	17.8856	17.5632	16.796	15.5179	13.5246	19.6794	common
ENSSSCT00000090398	common	0.359111	0.465294	0.721029	0.518716	0.177255	0.360514	common
ENSSSCT00000090260	common	2.89543	2.49454	2.34993	2.72433	2.47505	2.78028	common
ENSSSCT00000089910	common	0.833016	1.18712	1.08472	1.15738	0.998818	0.818298	common
ENSSSCT00000089899	common	11.7806	13.3671	18.4712	5.36687	5.18464	8.83652	common
ENSSSCT00000089844	common	0.249095	0.35993	0.549388	0.510645	0.273547	0.950293	common
ENSSSCT00000089824	common	0.828024	0.722375	0.718441	1.4473	0.679248	1.0597	common
ENSSSCT00000089730	common	1.16529	0.901398	1.46236	0.403034	0.546916	0.605835	common
ENSSSCT00000089651	common	0.515988	0.331368	0	0.0955534	0.154638	0.364534	specific_EDL expressed
ENSSSCT00000089585	common	1.27712	2.92158	0.112574	1.5964	1.88685	1.92783	common
ENSSSCT00000089124	common	1.06435	0.862199	0.848228	1.23202	0.996727	1.22286	common
ENSSSCT00000089109	common	3.15135	2.65275	3.00533	2.36853	2.14003	3.26441	common
ENSSSCT00000088877	common	0.609445	0	1.38839	1.07097	0.531054	3.20134	common
ENSSSCT00000088863	common	1.61411	1.17698	1.69519	0.925742	0.625268	0.653566	common
ENSSSCT00000088833	common	0.778049	0	0.0803405	0.295658	0.120973	0.140596	specific_EDL expressed
ENSSSCT00000088461	common	4.24033	2.4637	3.76559	4.45408	2.86148	5.82362	common
ENSSSCT00000088455	common	1.6553	2.0683	1.92779	2.12414	1.63695	2.15593	common
ENSSSCT00000088404	common	0	1.09712	1.3485	0	1.15724	1.5345	common
ENSSSCT00000088393	common	3.22421	2.99545	2.76107	2.10814	1.96253	3.28127	common
ENSSSCT00000088330	common	1.20131	1.02452	0.891344	1.0858	1.27708	1.43494	common
ENSSSCT00000088240	common	1.30819	0.932072	1.18518	1.85873	1.13543	1.10193	common
ENSSSCT00000088108	common	1.71446	4.4698	2.11875	2.86959	2.43071	4.34737	common
ENSSSCT00000088023	common	35.1099	24.0046	21.947	37.4355	19.0061	24.0126	common
ENSSSCT00000087779	common	2.77907	4.8923	2.17115	6.86593	3.60985	6.21906	common
ENSSSCT00000087712	common	0.705184	0.45533	1.82042	0.573987	0.200345	1.69341	common
ENSSSCT00000087675	common	0.503402	0	0.529394	0.68239	0	0.404265	common
ENSSSCT00000087611	common	3.0856	0.997809	4.43954	2.84056	0.866784	4.50982	common
ENSSSCT00000087573	common	2.28608	2.20663	5.88214	1.82425	1.03213	2.24824	common
ENSSSCT00000087513	common	5.49279	6.06733	6.12947	6.26272	7.9661	6.19711	common
ENSSSCT00000087282	common	9.44172	7.70018	5.74081	6.77531	5.95838	5.3922	common
ENSSSCT00000087097	common	1.15955	0.888037	0.571078	1.71637	1.27285	1.45997	common
ENSSSCT00000087036	common	0.498554	0.611196	0.842863	1.8536	0.889987	1.2519	common
ENSSSCT00000086271	common	1.14765	1.56757	1.75374	1.33233	0.717858	1.31105	common
ENSSSCT00000086255	common	13.8535	10.5748	15.669	13.3951	7.3423	15.1273	common
ENSSSCT00000086127	common	0.922205	1.33975	0.593127	1.20545	1.22491	0.960865	common
ENSSSCT00000085704	common	0	1.9469	1.97418	0	1.16626	2.54867	common
ENSSSCT00000085668	common	61.6969	83.086	119.44	166.642	158.745	243.099	common
ENSSSCT00000085647	common	0.927627	0.79239	0.941413	1.11791	0.571258	1.187	common
ENSSSCT00000085595	common	2.04492	0	3.32312	2.36982	2.73973	2.8602	common
ENSSSCT00000085036	common	2.04859	0.776381	0.882202	4.31985	2.63969	2.36591	common
ENSSSCT00000084987	common	0.787817	0.311815	0.596811	0.830633	0.451137	0.655755	common
ENSSSCT00000084645	common	0.902439	4.08867	3.09734	0.6153	0.8314	0.502987	common
ENSSSCT00000084631	common	0.839902	1.05411	1.23734	1.01388	1.02637	1.18727	common
[truncated: 175 more rows]
