# Supplementary material for: Comprehensive Analysis of Long Noncoding RNA Modified by m6A Methylation in Oxidative and Glycolytic Skeletal Muscles
Source: Int J Mol Sci. 2022 Apr 21;23(9):4600. doi: 10.3390/ijms23094600 (PMC9105514; doi:10.3390/ijms23094600)
Supplement: Supplementary file 1 [file ijms-23-04600-s001.zip › Table S5.xls]

## Sheet: Sheet1
Supplementary Table 5 cluster analysis for 119 cis-genes
Cluster	Score (Density*#Nodes)	Nodes	Edges	Node IDs
1	4.5	5	9	FBP2，FBP1，PFKM,ACO2,PDK4
2	4.4	6	11	MYBPH,TNNI1，TNNT2,ACTN1,CSRP1,MYOG
3	3	7	9	SENP1,HIPK2,RANGAP1,NMRK2,MAX,ATCAY,PIAS4
4	3	3	3	OTUD7B,CPNE1.NFS1
5	2.667	4	4	UCP2,UCP3,C2CD3,PAAF1
