# Supplementary material for: Comprehensive Analysis of Long Noncoding RNA Modified by m6A Methylation in Oxidative and Glycolytic Skeletal Muscles
Source: Int J Mol Sci. 2022 Apr 21;23(9):4600. doi: 10.3390/ijms23094600 (PMC9105514; doi:10.3390/ijms23094600)
Supplement: Supplementary file 1 [file ijms-23-04600-s001.zip › Table S6.xls]

## Sheet: Sheet1
Supplementary Table 6 The information of lncRNAs and their adjacent mRNAs
chromStart	chromEnd	lncRNA_id	name	chr	chromStart	chromEnd	m6A_Log2FC	m6A_pvalue	m6A_padj	RNA_Log2FC	RNA_pvalue	RNA_padj	exon	PTG
113771356	113774630	MSTRG.19265.9	peak_22923	chr9	113772901	113774026	-0.722057	0.0164396	0.0632322	1.62422	0.000690276	0.0175271	del	MYOG，MYBPH
78489520	78508622	MSTRG.14200.1	peak_13007	chr5	78508084	78508384	-1.23289	6.44e-10	1.97e-08	-2.36358	2.06e-09	2.93e-07	del	PFKM
7110426	7121393	MSTRG.13515.1	peak_12306	chr5	7120265	7120415	-0.948943	2.46e-18	1.6e-16	-2.39798	2.06e-06	0.000133447	del	ACO2
27633722	27641997	MSTRG.2121.6	peak_24329	chr10	27640905	27641205	-1.02602	0.00915559	0.040482	-1.75622	6.95e-05	0.00266261	del	FBP2，FBP1
23800992	23804362	MSTRG.2082.1	peak_24290	chr10	23802881	23803804	-1.84385	0.000882182	0.00638896	1.81524	0.00237995	0.0453228	del	CSRP1,TNNT2.TNNT1
92505917	92507065	MSTRG.17296.1	peak_19060	chr7	92506392	92506692	-1.31412	8.21e-07	1.47e-05	-2.13789	0.000232528	0.00701976	del	ACTN1
75216087	75219779	ENSSSCT00000074465	peak_22712	chr9	75216798	75217148	-0.276151	0.267987	0.453531	-1.80505	2.49e-07	2.33e-05	del	PDK4
