# Supplementary material for: Comprehensive Analysis of Long Noncoding RNA Modified by m6A Methylation in Oxidative and Glycolytic Skeletal Muscles
Source: Int J Mol Sci. 2022 Apr 21;23(9):4600. doi: 10.3390/ijms23094600 (PMC9105514; doi:10.3390/ijms23094600)
Supplement: Supplementary file 1 [file ijms-23-04600-s001.zip › Table S7.xls]

## Sheet: Primer sheet 1
Supplementary Table 8. Primers used for qPCR experiments
qPCR primers of differential expressed lncRNAs
Gene or Primer name	Primer sequence(5’-3’)
MSTRG.11633.1	F: GCGTCTTGCCTGCATAAAGAG
	R: CACAAGTGAGGGACCGCAT
ENSSSCT00000074046	F: GTCGGGGTGACTCTTTGTCT
	R: AAACGGCAGTAGGTCTTCCAG
MSTRG.7143.1	F: GAGAGAGAAGACAGCGGCAT
	R: GTGGAGGAGCATGCCTATCG
MSTRG.6707.12	F: GGGGTGTCTGAGGTGAAGTG
	R: CTTGACTTCACGGGGATGCT
MSTRG.16205.2	F: CAGAGAGCATCAGCCCAGAG
	R: CCACTTCAACAAGCACTGGC
MSTRG.16205.3	F: CAGAGAGCATCAGCCCAGAG
	R: CCACTTCAACAAGCACTGGC
MSTRG.2082.1	F:CTGGAATAAGGGTGGGGAGC
	R: TACCAAAGTCAGCGAGAGGC
ENSSSCT00000074473	F: GGCAACACTGCTACAGGACT
	R: ATGGGGATGTGTGCAGGAAG
MSTRG.19918.1	F: GTATCCATGGCCACCTGCTC
	R: TCCAACCCAAACATGAGCGT
MSTRG.18074.1	F: TTCCTTGTTTAGGCTAACTTAGTGG
	R: GCAGGCTTGTGTGTCCTACC
ENSSSCT00000073142	F: CAATGATAGGACAGGAGCCCAG
	R: TGTCAAATCTCCTGCTGCGA
MSTRG.19265.9	F: CTCAGGGCACAAGCAACAAC
	R: TCCCACCCTACCCTTCAGAG
MSTRG.18338.1	F: TAGGTCAGGGGGCAGAGAAA
	R: GGAGCCCAGGAGAGAAGAGA
MSTRG.13515.1	F: CACAGGAGCCCCAGTCTTTG
	R: GCTCAGTTTCCATCGTGGAGT
β-actin	F: ACGGGACATCAAGGAGAAGC
	R: GGCACTGTGTTGGCGTAGAG

## Sheet: Primer Sheet2
Supplementary Table 8. Primers used for qPCR experiments
qPCR primers of differential m6A lncRNAs
Gene or Primer name	Primer sequence(5’-3’)
ENSSSCT00000074465	F: AGGGTGGGATTTGAGGGAGA
	R: CACACCTCTTGGGAGACACC
MSTRG.14200.1	F: TGATGTCCCCAGTGCCTACTT
	R: AGGGTTTGTTTGTTTGCAGGCT
MSTRG.2082.1	F: CTGGGATCCACGGTGAGTCT
	R: CTCCTCTGTGGGGTTTGCAC
MSTRG.19265.9	F: CTCAGGGCACAAGCAACAAC
	R: TCCCACCCTACCCTTCAGAG
MSTRG.2121.6	F: GCCCTGGGACATTGTTCTGA
	R: CTTGCTGGGAAGAGGTGGAG
MSTRG.3931.1	F: TTTTCGTCTCCCCACCACAC
	R: AGGAGAGGAGCAATTCTTGCC
ENSSSCT00000085562	F: GCACAGAGCCACACCGAG
	R: CAGGACCACGGGAGGGAAAG
MSTRG.14695.2	F: CCTTTGCATTTGTCAGCGGT
	R: CCACCTGTAGACAGCTCCGA
MSTRG.1113	F: AGGATGGGACGTCTCACTTATTA
	R: TGTCATTCTCCTGTAGCTTGGTT
MSTRG.11315.1	F: GAGGAGGTTTGGTCGGGAAG
	R: GTGTGTCCTTGACACCAGGG
ENSSSCT00000074046	F: GTCGGGGTGACTCTTTGTCT
	R: TCAAACGGCAGTAGGTCTTCC
ENSSSCT00000074561	F: CTGGCACATCCTGAGACTGG
	R: CTTGTACGGGCATCCACTGT
ENSSSCT00000090735	F: AAGGAAAGCAGACAGCTCCC
	R: GTGGGACAACAGAGAAGGGG
MSTRG.17296.1	F: CCACTGAGTACCAAGCCCTG
	R: CGGGTACCGGTGTAGGAATG

## Sheet: Primer Sheet3
Supplementary Table 7. Primers used for qPCR experiments
qPCR primers of lncRNAs cis genes
Gene or Primer name	Primer sequence(5’-3’)
MYBPH	F: CGTCAGGTGGGAGAAGCAA
	R: GAGCGGATGAAGAGGATGG
TNNI1	F: GCTCTAAACACAAGGTGTCCAT
	R: GCCTCGACGTTCTTTCTCCAGT
PDK4	F: GCCAGGATATGGAACGGATGCT
	R: GCTTGGGATACACCAGTCACCA
ACO2	F: GCGCCTTACAGCCTACTGG
	R: TAGCGGATGTACTCGTGGGG
MYOG	F: AGGCTACGAGCGGACTGA
	R: GCAGGGTGCTCCTCTTCA
PFKM	F: ACCTGGTGGTAAAGCGTCTG
	R: TCACTGCTTCCACACCCATC
FBP2	F: TCCATTGGGACCATCTTCGC
	R: GGAAAGAGCCACTAGGGTCG
FBP1	F: TCCACCGCACGCTGGTCTAT
	R: CCAGTCCTCCTGCCTTCTCCAT
